# Supplementary material for: The skin microbiome of Xenopus laevis and the effects of husbandry conditions
Source: Anim Microbiome. 2021 Feb 5;3:17. doi: 10.1186/s42523-021-00080-w (PMC7866774; doi:10.1186/s42523-021-00080-w)
Supplement: Supplementary file 2 — Additional file 2: Supplementary Table 1: Alpha diversity across the data set. Three measures of the alpha-diversity (observed diversity, Chao1 Index and Shannon Index) across the data set, representing the diversity of species within each sample. For each sample, random subsamples of 5000 OTUs were taken for each sample and alpha-diversity scores were calculated. Alpha diversity scores are shown by mean +/− standard deviation over 10 random subsamples. [file 42523_2021_80_MOESM2_ESM.xlsx]

## Sheet: Additional File 3
Group	Rep	Observed	Chao1	Shannon
Clean Adult	Tank1 Rep1	48.0 +/- 0.0	48.0 +/- 0.0	3.7 +/- 0.0
Clean Adult	Tank1 Rep2	85.2 +/- 1.8	88.1 +/- 3.0	3.6 +/- 0.0
Clean Adult	Tank1 Rep3	65.8 +/- 0.8	66.2 +/- 1.2	3.7 +/- 0.0
Clean Adult	Tank2 Rep1	91.6 +/- 1.8	94.5 +/- 3.3	3.8 +/- 0.0
Clean Adult	Tank2 Rep2	37.0 +/- 0.0	37.0 +/- 0.0	3.5 +/- 0.0
Clean Adult	Tank2 Rep3	53.3 +/- 0.5	53.6 +/- 1.3	3.5 +/- 0.0
Clean Adult	Tank3 Rep1	123.2 +/- 0.6	123.3 +/- 0.9	4.5 +/- 0.0
Clean Adult	Tank3 Rep2	152.0 +/- 0.0	152.0 +/- 0.0	4.8 +/- 0.0
Clean Adult	Tank3 Rep3	60.0 +/- 0.0	60.0 +/- 0.0	3.8 +/- 0.0
Clean Tadpole	Tank1 Rep1	121.9 +/- 0.3	121.9 +/- 0.3	4.5 +/- 0.0
Clean Tadpole	Tank1 Rep3	152.3 +/- 0.5	152.4 +/- 0.5	4.7 +/- 0.0
Clean Tadpole	Tank2 Rep1	71.0 +/- 0.0	71.0 +/- 0.0	3.9 +/- 0.0
Clean Tadpole	Tank2 Rep2	171.4 +/- 0.5	171.9 +/- 1.2	4.8 +/- 0.0
Clean Tadpole	Tank2 Rep3	227.5 +/- 1.6	229.8 +/- 1.6	5.0 +/- 0.0
Clean Tadpole	Tank3 Rep1	230.5 +/- 1.7	233.9 +/- 2.8	5.1 +/- 0.0
Clean Tadpole	Tank3 Rep2	76.0 +/- 0.0	76.0 +/- 0.0	4.1 +/- 0.0
Clean Tadpole	Tank3 Rep3	94.9 +/- 0.3	95.0 +/- 0.5	4.3 +/- 0.0
Clean Water	Tank1 Rep1	95.9 +/- 0.3	95.9 +/- 0.3	4.2 +/- 0.0
Clean Water	Tank2 Rep1	294.3 +/- 1.3	295.7 +/- 2.0	5.4 +/- 0.0
Clean Water	Tank3 Rep1	79.0 +/- 0.0	79.0 +/- 0.0	4.1 +/- 0.0
Dirty Adult	Tank1 Rep1	68.9 +/- 0.3	68.9 +/- 0.3	3.8 +/- 0.0
Dirty Adult	Tank1 Rep2	51.7 +/- 0.5	51.7 +/- 0.5	3.7 +/- 0.0
Dirty Adult	Tank1 Rep3	85.8 +/- 1.1	86.5 +/- 1.6	3.8 +/- 0.0
Dirty Adult	Tank2 Rep1	63.9 +/- 0.3	64.0 +/- 0.5	3.7 +/- 0.0
Dirty Adult	Tank2 Rep2	100.8 +/- 0.9	103.5 +/- 2.0	3.8 +/- 0.0
Dirty Adult	Tank2 Rep3	87.8 +/- 1.2	89.3 +/- 3.4	3.9 +/- 0.0
Dirty Adult	Tank3 Rep1	66.5 +/- 0.5	68.1 +/- 1.3	3.4 +/- 0.0
Dirty Adult	Tank3 Rep2	115.5 +/- 1.3	117.4 +/- 2.2	4.2 +/- 0.0
Dirty Tadpole	Tank1 Rep1	105.9 +/- 0.3	105.9 +/- 0.3	4.3 +/- 0.0
Dirty Tadpole	Tank1 Rep2	220.8 +/- 1.1	222.4 +/- 1.7	5.0 +/- 0.0
Dirty Tadpole	Tank1 Rep3	86.0 +/- 0.0	86.0 +/- 0.0	4.1 +/- 0.0
Dirty Tadpole	Tank2 Rep2	213.7 +/- 1.1	216.2 +/- 3.9	5.0 +/- 0.0
Dirty Tadpole	Tank2 Rep3	86.7 +/- 0.7	86.9 +/- 0.8	4.0 +/- 0.0
Dirty Tadpole	Tank3 Rep1	84.0 +/- 0.0	84.0 +/- 0.0	4.2 +/- 0.0
Dirty Tadpole	Tank3 Rep2	56.0 +/- 0.0	56.0 +/- 0.0	3.8 +/- 0.0
Dirty Tadpole	Tank3 Rep3	142.3 +/- 1.3	143.4 +/- 1.8	4.5 +/- 0.0
Dirty Water	Tank1 Rep1	538.2 +/- 4.0	556.6 +/- 8.2	6.0 +/- 0.0
Dirty Water	Tank2 Rep1	441.1 +/- 3.5	449.3 +/- 6.9	5.8 +/- 0.0
Dirty Water	Tank3 Rep1	164.8 +/- 0.4	164.8 +/- 0.4	4.8 +/- 0.0
