# Supplementary material for: The skin microbiome of Xenopus laevis and the effects of husbandry conditions
Source: Anim Microbiome. 2021 Feb 5;3:17. doi: 10.1186/s42523-021-00080-w (PMC7866774; doi:10.1186/s42523-021-00080-w)
Supplement: Supplementary file 3 — Additional file 3: Supplementary Table 2: Statistics for 16s rRNA amplicon sequencing. The number of raw read pairs, adapter-trimmed read pairs, and unique OTUs identified by QIIME2 for each sample are shown. [file 42523_2021_80_MOESM3_ESM.xlsx]

## Sheet: Additional File 1
Treatment	Tank	Stage	Rep	Raw Read Pairs	Trimmed Read Pairs	OTUs
Clean	Tank1	Adult	Rep1	260378	260154	18510
Clean	Tank1	Adult	Rep2	527057	526629	48439
Clean	Tank1	Adult	Rep3	310746	310511	31803
Clean	Tank2	Adult	Rep1	313025	313021	25665
Clean	Tank2	Adult	Rep2	97316	97226	8002
Clean	Tank2	Adult	Rep3	294628	294375	27494
Clean	Tank3	Adult	Rep1	155564	155457	16069
Clean	Tank3	Adult	Rep2	59400	59346	8443
Clean	Tank3	Adult	Rep3	116315	116176	12025
Clean	Tank1	Tadpole	Rep1	44843	44714	8986
Clean	Tank1	Tadpole	Rep2	9862	9855	3165
Clean	Tank1	Tadpole	Rep3	57088	56994	12261
Clean	Tank2	Tadpole	Rep1	28796	28721	7805
Clean	Tank2	Tadpole	Rep2	50920	50751	11252
Clean	Tank2	Tadpole	Rep3	112186	111983	20203
Clean	Tank3	Tadpole	Rep1	86516	85974	18851
Clean	Tank3	Tadpole	Rep2	25379	25351	6861
Clean	Tank3	Tadpole	Rep3	31579	31420	7630
Clean	Tank1	Water	Rep1	24404	24383	6491
Clean	Tank2	Water	Rep1	66426	66365	20357
Clean	Tank3	Water	Rep1	23538	23515	5583
Standard	Tank1	Adult	Rep1	36898	36878	6107
Standard	Tank1	Adult	Rep2	56076	56026	6185
Standard	Tank1	Adult	Rep3	256737	256554	31003
Standard	Tank2	Adult	Rep1	269200	268969	26097
Standard	Tank2	Adult	Rep2	272387	272194	34510
Standard	Tank2	Adult	Rep3	116263	116208	25512
Standard	Tank3	Adult	Rep1	117609	117527	22927
Standard	Tank3	Adult	Rep2	271384	271136	31754
Standard	Tank3	Adult	Rep3	15138	15125	3262
Standard	Tank1	Tadpole	Rep1	86248	86115	12583
Standard	Tank1	Tadpole	Rep2	201403	201223	24687
Standard	Tank1	Tadpole	Rep3	130310	130160	10714
Standard	Tank2	Tadpole	Rep1	18373	18342	2404
Standard	Tank2	Tadpole	Rep2	90476	90353	18590
Standard	Tank2	Tadpole	Rep3	33109	33043	6713
Standard	Tank3	Tadpole	Rep1	72158	72072	10211
Standard	Tank3	Tadpole	Rep2	24847	24801	5027
Standard	Tank3	Tadpole	Rep3	96523	96372	17065
Standard	Tank1	Water	Rep1	155170	155043	37818
Standard	Tank2	Water	Rep1	132935	132755	30583
Standard	Tank3	Water	Rep1	33530	33497	7558
