# Supplementary material for: The skin microbiome of Xenopus laevis and the effects of husbandry conditions
Source: Anim Microbiome. 2021 Feb 5;3:17. doi: 10.1186/s42523-021-00080-w (PMC7866774; doi:10.1186/s42523-021-00080-w)
Supplement: Supplementary file 4 — Additional file 4: Supplementary Table 3: OTU-level annotation and counts. For each unique OTU identified by QIIME2, complete annotation assigned from SILVA and counts for each individual sample are shown. [file 42523_2021_80_MOESM4_ESM.xlsx]

## Sheet: Additional File 2
Kingdom	Phylum	Class	Order	Family	Genus	Species	OTU	Clean Tank1 Adult Rep1	Clean Tank1 Adult Rep2	Clean Tank1 Adult Rep3	Clean Tank2 Adult Rep1	Clean Tank2 Adult Rep2	Clean Tank2 Adult Rep3	Clean Tank3 Adult Rep1	Clean Tank3 Adult Rep2	Clean Tank3 Adult Rep3	Clean Tank1 Tadpole Rep1	Clean Tank1 Tadpole Rep3	Clean Tank2 Tadpole Rep1	Clean Tank2 Tadpole Rep2	Clean Tank2 Tadpole Rep3	Clean Tank3 Tadpole Rep1	Clean Tank3 Tadpole Rep2	Clean Tank3 Tadpole Rep3	Clean Tank1 Water Rep1	Clean Tank2 Water Rep1	Clean Tank3 Water Rep1	Dirty Tank1 Adult Rep1	Dirty Tank1 Adult Rep2	Dirty Tank1 Adult Rep3	Dirty Tank2 Adult Rep1	Dirty Tank2 Adult Rep2	Dirty Tank2 Adult Rep3	Dirty Tank3 Adult Rep1	Dirty Tank3 Adult Rep2	Dirty Tank1 Tadpole Rep1	Dirty Tank1 Tadpole Rep2	Dirty Tank1 Tadpole Rep3	Dirty Tank2 Tadpole Rep2	Dirty Tank2 Tadpole Rep3	Dirty Tank3 Tadpole Rep1	Dirty Tank3 Tadpole Rep2	Dirty Tank3 Tadpole Rep3	Dirty Tank1 Water Rep1	Dirty Tank2 Water Rep1	Dirty Tank3 Water Rep1
Unassigned	NA	NA	NA	NA	NA	NA	f08539467a1dae60bdfe6de245ed8b8d	0	0	0	0	0	0	0	0	0	0	0	0	0	0	326	0	0	0	0	0	0	0	0	0	0	0	0	0	0	0	0	0	0	0	0	0	0	0	0
Unassigned	NA	NA	NA	NA	NA	NA	feca3abf56feacd61c3962f05a83aefc	0	0	0	0	0	0	0	0	0	0	0	0	0	0	0	0	0	0	0	0	0	0	0	0	0	0	0	0	0	0	0	0	40	0	0	0	0	0	0
Bacteria	NA	NA	NA	NA	NA	NA	c2be58ea0746394cf86a00069a92acc0	0	0	0	0	0	0	0	0	0	0	0	0	0	0	0	0	74	0	0	0	0	0	0	0	0	0	0	0	0	0	0	0	0	0	0	0	0	0	0
Bacteria	NA	NA	NA	NA	NA	NA	8fae6d4bb361b7b268c6519f196ebff4	0	0	0	0	0	0	0	0	0	316	0	0	0	221	87	0	0	0	0	0	0	0	0	0	0	0	0	0	0	0	0	0	0	0	0	54	0	0	0
Bacteria	NA	NA	NA	NA	NA	NA	3f3aa4f0d490a02dc2706b58a7148822	0	0	0	0	0	0	0	0	0	0	0	0	0	0	265	0	0	0	0	0	0	0	0	0	0	0	0	0	51	0	0	0	0	0	0	0	0	0	0
Unassigned	NA	NA	NA	NA	NA	NA	23aa23433779dacf20a5c4203e93486d	0	0	0	0	0	0	0	0	0	0	0	0	101	0	0	0	0	0	0	0	0	0	0	0	0	0	0	0	0	0	0	0	0	0	0	0	0	0	0
Unassigned	NA	NA	NA	NA	NA	NA	8fb1265a13f0597830e6b1301e00ff3c	0	0	0	0	0	0	0	0	0	0	0	0	0	0	0	0	0	0	0	0	0	0	0	0	0	0	0	0	0	0	0	93	0	0	0	0	0	0	0
Unassigned	NA	NA	NA	NA	NA	NA	3a7ed6ade0071b7d403f21c396cf8b43	0	0	0	0	0	0	0	0	0	0	114	0	0	0	135	0	0	0	0	0	0	0	0	0	0	0	0	0	0	90	0	0	0	0	0	0	0	0	0
Bacteria	NA	NA	NA	NA	NA	NA	68e6527eb7b563c50c031b8df3ce22d7	0	0	0	0	0	0	0	0	0	0	0	0	0	0	0	0	0	0	0	0	0	0	0	0	0	0	0	0	0	0	0	8	0	0	0	0	0	0	0
Bacteria	NA	NA	NA	NA	NA	NA	baee78deefef6f7bcba5214276d8f9e8	0	0	0	0	0	0	0	0	0	0	0	0	0	0	39	0	0	0	0	0	0	0	0	0	0	0	0	0	0	0	0	0	0	0	0	0	0	0	0
Bacteria	NA	NA	NA	NA	NA	NA	910f446ae60060b8c1939ddb2a5cf0d4	0	0	0	0	0	0	0	0	0	0	0	0	0	0	0	0	0	0	0	0	0	0	0	0	0	0	0	0	0	5	0	0	0	0	0	0	0	0	0
Bacteria	NA	NA	NA	NA	NA	NA	208eb3e547d949632a820401eb6fcb94	0	0	0	0	0	0	0	0	0	0	35	0	0	0	0	0	0	0	0	0	0	0	0	0	0	0	0	0	0	0	0	0	0	0	0	0	0	0	0
Bacteria	NA	NA	NA	NA	NA	NA	19e7794a0f6c6ce51a68ba2fc5d3a0f3	0	0	0	0	0	0	0	0	0	0	0	0	0	8	0	0	0	0	0	0	0	0	0	0	0	0	0	0	0	0	0	0	0	0	0	0	0	0	0
Bacteria	NA	NA	NA	NA	NA	NA	3287454f459bba83b06c9417f850e6ed	0	0	0	0	0	0	0	0	0	0	0	0	0	0	35	0	0	0	0	0	0	0	0	0	0	0	0	0	0	0	0	0	0	0	0	0	0	0	0
Bacteria	NA	NA	NA	NA	NA	NA	60696daa5291f4588b4b9113c6b012e9	0	0	0	0	0	0	0	0	0	0	0	0	0	0	44	0	0	0	0	0	0	0	0	0	0	0	0	0	0	0	0	0	0	0	0	0	0	0	0
Bacteria	NA	NA	NA	NA	NA	NA	0c359a7edda699820efc70b00f988c07	0	0	0	0	0	0	0	0	0	0	0	0	0	3	0	0	0	0	0	0	0	0	0	0	0	0	0	0	0	0	0	0	0	0	0	0	0	0	0
Bacteria	NA	NA	NA	NA	NA	NA	2710fdb3e88e4573920c0928f602e622	0	0	0	0	0	0	0	0	0	0	41	0	0	0	108	0	0	0	0	0	0	0	0	0	0	0	0	0	0	111	0	0	0	0	0	0	0	0	0
Bacteria	NA	NA	NA	NA	NA	NA	afedf54d99754aac5a9328dee9bbcc70	0	0	0	0	0	0	0	0	0	0	0	0	0	0	156	0	0	0	0	0	0	0	0	0	0	0	0	0	0	0	0	0	0	0	0	0	0	0	0
Bacteria	NA	NA	NA	NA	NA	NA	0098ff983d0f812da907e016cef58e88	0	0	0	0	0	0	0	0	0	0	0	0	216	0	167	0	0	0	0	0	0	0	0	0	0	0	0	0	71	0	0	0	50	0	0	0	0	0	0
Bacteria	NA	NA	NA	NA	NA	NA	00a980f3a75497ea267ab4fc43731648	0	0	0	0	0	0	0	0	0	0	0	0	0	0	0	0	0	0	0	0	0	0	0	0	0	0	0	0	0	0	0	0	0	0	52	0	0	0	0
Bacteria	NA	NA	NA	NA	NA	NA	38c9d7bb1b30b2fe4dc53aef2b330ba3	0	0	0	0	0	0	0	0	0	276	0	0	0	232	83	0	0	0	0	0	0	0	0	0	0	0	0	0	0	0	0	0	0	0	0	0	0	0	0
Bacteria	NA	NA	NA	NA	NA	NA	341224fefae240d143982a7c125a9d23	0	0	0	0	0	0	0	0	0	0	36	0	0	0	0	0	0	0	0	0	0	0	0	0	0	0	0	0	0	0	0	0	0	0	0	0	0	0	0
Bacteria	NA	NA	NA	NA	NA	NA	523fd0e7e51f43a114d16568699b46f7	0	0	0	0	0	0	0	0	0	0	0	0	0	0	0	0	0	0	0	0	0	0	0	0	0	0	0	0	0	0	0	0	16	0	0	0	0	0	0
Bacteria	NA	NA	NA	NA	NA	NA	b1a72dd3bb2bec6d7d50dc12a33e4f5d	0	0	0	0	0	0	0	0	0	0	0	0	0	0	0	0	0	0	0	0	0	0	0	0	0	0	0	0	0	0	0	38	0	0	0	0	0	0	0
Bacteria	NA	NA	NA	NA	NA	NA	e0bd52025f0e54c57ac1c3189f547176	0	0	0	0	0	0	0	0	0	0	0	0	0	0	0	0	33	0	0	0	0	0	0	0	0	0	0	0	0	0	0	0	0	0	0	0	0	0	0
Bacteria	Proteobacteria	NA	NA	NA	NA	NA	4c2e65a5ab46667ce04d06b87bd6b4e0	0	0	0	0	0	0	0	0	0	0	0	0	0	0	35	0	0	0	0	0	0	0	0	0	0	0	0	0	0	0	0	0	0	0	0	0	0	0	0
Bacteria	Proteobacteria	NA	NA	NA	NA	NA	9bdebec6e7a78dc8e8f6e7f151c5e235	0	0	0	0	0	0	0	0	0	28	0	0	0	0	0	0	0	0	0	0	0	0	0	0	0	0	0	0	0	0	0	0	0	0	0	0	0	0	0
Bacteria	NA	NA	NA	NA	NA	NA	f5cd89673369887408230c817d7e0cd3	0	0	0	0	0	0	0	0	0	0	0	0	0	0	0	0	0	0	0	0	0	0	0	0	0	0	0	0	0	0	0	0	0	0	0	0	58	0	0
Unassigned	NA	NA	NA	NA	NA	NA	4d9243342fcab36f415e372c51ec641c	0	0	0	0	0	0	0	0	0	0	0	0	0	0	0	0	0	0	0	0	0	0	0	0	0	0	0	0	0	0	0	0	0	0	0	0	36	0	0
Bacteria	NA	NA	NA	NA	NA	NA	0182fa686e7cb5b937325e157d66fb55	0	0	0	0	0	0	0	0	0	0	0	0	0	0	0	0	0	0	0	0	0	0	0	0	0	0	0	0	0	0	0	0	0	0	0	0	25	0	0
Bacteria	NA	NA	NA	NA	NA	NA	9538eb72ca879dc2f708aace0de9c02b	0	0	0	0	0	0	0	0	0	0	0	0	0	0	0	0	0	0	0	0	0	0	0	0	0	0	0	0	0	0	0	0	0	0	0	0	45	0	0
Bacteria	NA	NA	NA	NA	NA	NA	30b7b6c1d3144f00c13e476ec2dc72d1	0	0	0	0	0	0	0	0	0	0	0	0	13	0	0	0	0	0	0	0	0	0	0	0	0	0	0	0	0	0	0	0	0	0	0	0	0	0	0
Bacteria	NA	NA	NA	NA	NA	NA	8298356b48a0fe085c89c436d7dca142	0	0	0	0	0	0	0	0	0	0	0	0	0	0	180	0	0	0	0	0	0	0	0	0	0	0	0	0	0	0	0	0	0	0	0	0	0	0	0
Unassigned	NA	NA	NA	NA	NA	NA	5ff593f7256ea84a6b7cebf8a513df09	0	0	0	0	0	0	0	0	0	0	0	0	0	0	0	0	56	0	0	0	0	0	0	0	0	0	0	0	0	0	0	0	0	0	0	0	0	0	0
Bacteria	NA	NA	NA	NA	NA	NA	ca4f1e54439d73ce22c3c468fa935751	0	0	0	0	0	0	0	0	0	0	0	0	0	0	67	0	0	0	0	0	0	0	0	0	0	0	0	0	0	0	0	0	0	0	0	0	0	0	0
Bacteria	NA	NA	NA	NA	NA	NA	8ff0122958978a2df33e79d2e3e73ec3	0	0	0	0	0	0	0	0	0	0	0	0	0	0	67	0	0	0	0	0	0	0	0	0	0	0	0	0	0	0	0	0	0	0	0	0	0	0	0
Bacteria	NA	NA	NA	NA	NA	NA	46939164f6fae90180b81b31196e96c6	0	0	0	0	0	0	0	0	0	159	0	0	0	0	0	0	0	0	0	0	0	0	0	0	0	0	0	0	0	0	0	0	0	0	0	0	0	0	0
Bacteria	NA	NA	NA	NA	NA	NA	0dfc84bd7b53ca2a7ddbdc6d4fb11225	0	0	0	0	0	0	0	0	0	0	0	0	257	0	0	0	328	0	0	0	0	0	0	0	0	0	0	0	0	0	0	0	0	0	0	0	0	0	0
Bacteria	NA	NA	NA	NA	NA	NA	fcd320c0235572d01414a35511b2204c	0	0	0	0	0	0	0	0	0	0	0	0	0	0	0	0	0	0	0	0	0	0	0	0	0	0	0	0	0	0	0	0	146	0	0	0	0	0	0
Bacteria	NA	NA	NA	NA	NA	NA	518d11c46b2d735cb20724e06181ce01	0	0	0	0	0	0	0	0	0	0	0	0	0	197	330	0	0	0	0	0	0	0	0	0	0	0	0	0	0	0	0	0	0	0	0	0	0	0	0
Bacteria	NA	NA	NA	NA	NA	NA	43eaf5ddd803744661553f354df88238	0	0	0	0	0	0	0	0	0	0	0	0	0	0	0	0	0	0	0	0	0	0	0	0	0	0	0	0	0	0	0	0	0	0	168	0	0	0	0
Bacteria	NA	NA	NA	NA	NA	NA	ca62a214665bf106ee0605fe28d2e065	0	0	0	0	0	0	0	0	0	0	0	0	0	0	85	0	0	0	0	0	0	0	0	0	0	0	0	0	0	0	0	0	0	0	0	0	0	0	0
Bacteria	NA	NA	NA	NA	NA	NA	d32e89ec0164b642507d451718d51445	0	0	0	0	0	0	0	0	0	0	0	0	0	0	207	0	0	0	0	0	0	0	0	0	0	0	0	0	0	0	0	0	0	0	0	0	0	0	0
Bacteria	NA	NA	NA	NA	NA	NA	0475b7b9dd58b48e4598a3c733e717cb	0	0	0	0	0	0	0	0	0	0	0	0	0	0	0	0	0	0	0	0	0	0	0	0	0	0	0	0	0	0	0	112	0	0	0	0	0	0	0
Bacteria	NA	NA	NA	NA	NA	NA	632c9d2bca858cddcb48eabc7258c642	0	0	0	0	0	0	0	0	0	0	0	0	0	0	153	0	135	0	0	0	0	0	0	0	0	0	0	0	0	0	0	46	0	0	0	0	0	0	0
Bacteria	NA	NA	NA	NA	NA	NA	8e35916e268cc39669c50d65fadadb72	0	0	0	0	0	0	0	0	0	0	49	0	0	0	0	0	0	0	0	0	0	0	0	0	0	0	0	0	0	0	0	0	0	0	0	0	0	0	0
Bacteria	NA	NA	NA	NA	NA	NA	a8fb508bd53cb95dbbf05ad71081771b	0	0	0	0	0	0	0	0	0	0	0	0	67	0	191	0	0	0	0	0	0	0	0	0	0	0	0	0	0	0	0	0	0	0	0	0	0	0	0
Unassigned	NA	NA	NA	NA	NA	NA	9e7c3ba3594dcd359f36f9793c5c0abe	0	0	0	0	0	0	0	0	0	0	0	0	0	0	58	0	64	0	0	0	0	0	0	0	0	0	0	0	0	0	0	68	0	0	0	0	0	0	0
Bacteria	NA	NA	NA	NA	NA	NA	43453a72697595c9637cae0cf3f088b3	0	0	0	0	0	0	0	0	0	0	0	0	0	22	0	0	0	0	0	0	0	0	0	0	0	0	0	0	0	0	0	0	0	0	0	0	0	0	0
Unassigned	NA	NA	NA	NA	NA	NA	ab1b887ee4610a999fa71d2d4fb49bc1	0	0	0	0	0	0	0	0	0	0	0	0	0	0	67	0	0	0	0	0	0	0	0	0	0	0	0	0	0	0	0	0	43	0	0	0	0	0	0
Bacteria	NA	NA	NA	NA	NA	NA	67dd961a9cb725161059d1021577af51	0	0	0	0	0	0	0	0	0	46	15	0	33	0	75	0	0	0	0	0	0	0	0	0	0	0	0	0	0	0	0	0	0	0	0	0	0	0	0
Bacteria	NA	NA	NA	NA	NA	NA	e8abd49a40e7656898a7d54aa59e87a3	0	0	0	0	0	0	0	0	0	80	0	0	70	0	153	0	0	0	0	0	0	0	0	0	0	0	0	0	0	0	0	0	0	0	0	0	0	0	0
Bacteria	NA	NA	NA	NA	NA	NA	e88f74d033d58e858618357d4c96db61	0	0	0	0	0	0	0	0	0	0	0	0	0	71	0	0	0	0	0	0	0	0	0	0	0	0	0	0	0	0	0	0	0	0	0	0	0	0	0
Bacteria	NA	NA	NA	NA	NA	NA	49f21d2d4e6e324ad59490c7f497680a	0	0	0	0	0	0	0	0	0	0	0	0	0	0	159	0	0	0	0	0	0	0	0	0	0	0	0	0	0	0	0	0	0	0	0	0	0	0	0
Bacteria	NA	NA	NA	NA	NA	NA	28304562044d03e0b3f3d0b1da7ccff4	0	0	0	0	0	0	0	0	0	0	0	0	0	0	311	0	0	0	0	0	0	0	0	0	0	0	0	0	0	0	0	0	0	0	0	0	0	0	0
Bacteria	NA	NA	NA	NA	NA	NA	486abee17846fcd8744f8e7b7745defa	0	0	0	0	0	0	0	0	0	0	0	0	0	0	0	0	75	0	0	0	0	0	0	0	0	0	0	0	0	0	0	0	0	0	0	0	0	0	0
Bacteria	NA	NA	NA	NA	NA	NA	39db12f8886a1e36ebe4c470e5ac1c23	0	0	0	0	0	0	0	0	0	0	0	0	0	0	0	0	0	0	0	0	0	0	0	0	0	0	0	0	0	0	0	46	0	0	0	0	0	0	0
Bacteria	NA	NA	NA	NA	NA	NA	9d5e587d5a4999e2d16c9a737cf5c6f0	0	0	0	0	0	0	0	0	0	0	0	0	0	0	0	0	0	0	0	0	0	0	0	0	0	0	0	0	0	0	0	0	0	0	0	60	0	0	0
Bacteria	NA	NA	NA	NA	NA	NA	ef5b2ff9841fa74b941ed6a84da8bfdf	0	0	0	0	0	0	0	0	0	0	0	0	0	0	146	0	0	0	0	0	0	0	0	0	0	0	0	0	0	0	0	0	0	0	0	0	0	0	0
Bacteria	NA	NA	NA	NA	NA	NA	4f6c0729efb09704c6250d3d4f9bb327	0	0	0	0	0	0	0	0	0	0	35	0	0	0	0	0	0	0	0	0	0	0	0	0	0	0	0	0	0	0	0	0	0	0	0	0	0	0	0
Bacteria	NA	NA	NA	NA	NA	NA	b10d88fbfe12ab74e667efddf99fa928	0	0	0	0	0	0	0	0	0	0	0	0	0	0	221	0	0	0	0	0	0	0	0	0	0	0	0	0	0	0	0	0	0	0	0	0	0	0	0
Bacteria	NA	NA	NA	NA	NA	NA	c7abafa05dd1ed0b1c41d02246488c52	0	0	0	0	0	0	0	0	0	190	0	0	0	0	0	0	0	0	0	0	0	0	0	0	0	0	0	0	0	0	0	0	0	0	0	0	0	0	0
Bacteria	NA	NA	NA	NA	NA	NA	d49ea488a593e226926621a107b2e07a	0	0	0	0	0	0	0	0	0	0	0	0	0	0	0	0	0	0	0	0	0	0	0	0	0	0	0	0	0	165	0	0	0	0	0	0	0	0	0
Bacteria	NA	NA	NA	NA	NA	NA	6820288882f4aa1acc5e4c2dc79ff990	0	0	0	0	0	0	0	0	0	0	0	0	0	0	313	0	0	0	0	0	0	0	0	0	0	0	0	0	0	0	0	0	0	0	0	0	0	0	0
Bacteria	NA	NA	NA	NA	NA	NA	cea8f30ec79bceb3c58070702de57ffe	0	0	0	0	0	0	0	0	0	0	0	0	0	0	0	0	0	0	0	0	0	0	0	0	0	0	0	0	0	0	0	55	0	0	0	0	0	0	0
Bacteria	NA	NA	NA	NA	NA	NA	414fc1913ee765e51d3e02417990f40d	0	0	0	0	0	0	0	0	0	0	0	0	0	0	0	0	0	0	0	0	0	0	0	0	0	0	0	0	0	0	0	0	20	0	0	0	0	0	0
Bacteria	NA	NA	NA	NA	NA	NA	16adcb760f5ee481633b16bc57c6d936	0	0	0	0	0	0	0	0	0	0	0	0	0	0	0	0	181	0	0	0	0	0	0	0	0	0	0	0	0	0	0	0	0	0	0	0	0	0	0
Bacteria	NA	NA	NA	NA	NA	NA	1c3ae7b21f31ff5dbb921416ec524f8d	0	0	0	0	0	0	0	0	0	0	0	0	0	0	0	0	0	0	0	0	0	0	0	0	0	0	0	0	0	0	0	0	0	0	163	0	0	0	0
Bacteria	NA	NA	NA	NA	NA	NA	ba6f6b4b1733efa7c58e60f3e3cba882	0	0	0	0	0	0	0	0	0	0	0	0	219	0	0	0	0	0	0	0	0	0	0	0	0	0	0	0	0	0	0	0	0	0	0	0	0	0	0
Bacteria	NA	NA	NA	NA	NA	NA	7b5b68d58ba72ee167f80dbde013e678	0	0	0	0	0	0	0	0	0	0	0	0	0	0	101	0	0	0	0	0	0	0	0	0	0	0	0	0	0	0	0	0	0	0	0	0	0	0	0
Bacteria	NA	NA	NA	NA	NA	NA	a9e285b51c5eaa3b9384d65ff2e814ee	0	0	0	0	0	0	0	0	0	0	0	0	79	0	0	0	0	0	0	0	0	0	0	0	0	0	0	0	0	0	0	0	0	0	0	0	0	0	0
Bacteria	NA	NA	NA	NA	NA	NA	a85e508c4caf9d38e70691298698ce7e	0	0	0	0	0	0	0	0	0	0	0	0	0	31	217	0	0	0	0	0	0	0	0	0	0	0	0	0	26	0	0	0	0	0	0	57	0	0	0
Bacteria	NA	NA	NA	NA	NA	NA	587d729f0fcfc9e24db3136d9966dbc9	0	0	0	0	0	0	0	0	0	0	0	0	0	0	0	0	160	0	0	0	0	0	0	0	0	0	0	0	0	40	0	51	0	0	0	0	0	0	0
Bacteria	NA	NA	NA	NA	NA	NA	e69057a8e9b44011ae28d490aa768982	0	0	0	0	0	0	0	0	0	0	53	0	0	0	0	0	0	0	0	0	0	0	0	0	0	0	0	0	0	0	0	0	0	0	0	0	0	0	0
Unassigned	NA	NA	NA	NA	NA	NA	8d3b2eaba14ee8a8c603697c4e7b9632	0	0	0	0	0	0	0	0	0	0	0	0	0	19	0	0	0	0	0	0	0	0	0	0	0	0	0	0	0	0	0	0	0	0	0	0	0	0	0
Unassigned	NA	NA	NA	NA	NA	NA	f912b7adb85c3d3a8b537cd8f1c65289	0	0	0	0	0	0	0	0	0	0	0	0	0	22	0	0	0	0	0	0	0	0	0	0	0	0	0	0	0	0	0	0	0	0	0	0	0	0	0
Unassigned	NA	NA	NA	NA	NA	NA	b46c854424bd8517d69a79dbd6e21347	0	0	0	0	0	0	0	0	0	0	0	0	0	0	0	0	62	0	0	0	0	0	0	0	0	0	0	0	0	0	0	0	0	0	0	0	0	0	0
Unassigned	NA	NA	NA	NA	NA	NA	862dca304f3505ac2bcc09dd12b78284	0	0	0	0	0	0	0	0	0	0	0	0	0	0	0	0	41	0	0	0	0	0	0	0	0	0	0	0	0	0	0	0	0	0	0	0	0	0	0
Unassigned	NA	NA	NA	NA	NA	NA	e46e0a67d0d9eb265ee7a940acfa03de	0	0	0	0	0	0	0	0	0	0	0	0	23	0	0	0	0	0	0	0	0	0	0	0	0	0	0	0	0	0	0	0	0	0	0	0	0	0	0
Unassigned	NA	NA	NA	NA	NA	NA	3555bd1049f66562d75913a6b05d2299	0	0	0	0	0	0	0	0	0	0	0	0	39	0	0	0	0	0	0	0	0	0	0	0	0	0	0	0	0	0	0	0	0	0	0	0	0	0	0
Unassigned	NA	NA	NA	NA	NA	NA	ffed35714328dae014094e8b78f7af05	0	0	0	0	0	0	0	0	0	0	0	0	0	0	170	0	0	0	0	0	0	0	0	0	0	0	0	0	0	0	0	0	0	0	0	0	0	0	0
Unassigned	NA	NA	NA	NA	NA	NA	840a958831fc951638f07af55b2dd835	0	0	0	0	0	0	0	0	0	0	0	0	0	0	94	0	0	0	0	0	0	0	0	0	0	0	0	0	0	0	0	87	0	0	0	0	0	0	0
Unassigned	NA	NA	NA	NA	NA	NA	7e57c826fd806b97c414dc30c81451df	0	0	0	0	0	0	0	0	0	0	0	0	0	0	0	0	0	0	0	0	0	0	0	0	0	0	0	0	0	34	0	0	0	0	0	0	0	0	0
Bacteria	NA	NA	NA	NA	NA	NA	20d94c518f5da02ee5fbe1469c4e7a39	0	0	0	0	0	0	0	0	0	0	0	0	0	0	144	0	0	0	0	0	0	0	0	0	0	0	0	0	0	0	0	0	0	0	0	0	0	0	0
Bacteria	NA	NA	NA	NA	NA	NA	4761b6ab4908566da2f5c6935c41ef58	0	0	0	0	0	0	0	0	0	0	0	0	0	51	159	0	0	0	0	0	0	0	0	0	0	0	0	0	0	0	0	0	0	0	0	0	0	0	0
Bacteria	NA	NA	NA	NA	NA	NA	ed174ff37aea883096dd5849c582100a	0	0	0	0	0	0	0	0	0	0	0	0	0	0	0	0	84	0	0	0	0	0	0	0	0	0	0	0	0	0	0	0	0	0	0	0	0	0	0
Bacteria	NA	NA	NA	NA	NA	NA	37844d413fb42b5e4c243078a70b84b1	0	0	0	0	0	0	0	0	0	0	0	0	0	0	0	0	0	0	0	0	0	0	0	0	0	0	0	0	0	15	0	0	0	0	0	0	0	0	0
Bacteria	NA	NA	NA	NA	NA	NA	842e15c4a07cc5f7619cbab0e2501928	0	0	0	0	0	0	0	0	0	27	0	0	0	0	0	0	0	0	0	0	0	0	0	0	0	0	0	0	0	0	0	0	0	0	0	34	0	0	0
Bacteria	NA	NA	NA	NA	NA	NA	1c028e50f2bf2bce79c92cfa31fd9825	0	0	0	0	0	0	0	0	0	0	0	0	0	0	26	0	0	0	0	0	0	0	0	0	0	0	0	0	0	0	0	0	0	0	0	0	0	0	0
Bacteria	NA	NA	NA	NA	NA	NA	196bb0246189bd4d6981d3fbe7b92e62	0	0	0	0	0	0	0	0	0	0	0	0	0	0	9	0	0	0	0	0	0	0	0	0	0	0	0	0	0	0	0	0	0	0	0	0	0	0	0
Bacteria	NA	NA	NA	NA	NA	NA	9b30a4f9353fb7aba9b1c66c5c930a65	0	0	0	0	0	0	0	0	0	0	0	0	0	0	0	0	0	0	0	0	0	0	0	0	0	0	0	0	0	0	0	19	0	0	0	0	0	0	0
Bacteria	NA	NA	NA	NA	NA	NA	ba99281abebd6d882f16730194bf47bd	0	0	0	0	0	0	0	0	0	0	0	0	0	0	0	0	0	0	0	0	0	0	0	0	0	0	0	17	0	0	0	0	0	0	0	0	0	0	0
Bacteria	NA	NA	NA	NA	NA	NA	822eb451b753ccdbc7b74180d789fdf7	0	0	0	0	0	0	0	0	0	0	0	0	0	19	0	0	0	0	0	0	0	0	0	0	0	0	0	0	0	0	0	0	0	0	0	0	0	0	0
Bacteria	NA	NA	NA	NA	NA	NA	d042c75ef57fbde6814f730b76ee0892	0	0	0	0	0	0	0	0	0	0	0	0	0	0	14	0	0	0	0	0	0	0	0	0	0	0	0	0	0	0	0	0	0	0	0	0	0	0	0
Bacteria	NA	NA	NA	NA	NA	NA	9dddd3c84e67782e42e7bfa172368d47	0	0	0	0	0	0	0	0	0	0	0	0	0	0	37	0	0	0	0	0	0	0	0	0	0	0	0	0	0	0	0	0	0	0	0	0	0	0	0
Bacteria	NA	NA	NA	NA	NA	NA	96a9173009412bbb9a189bf87b759e9b	0	0	0	0	0	0	0	0	0	0	0	0	0	0	0	0	0	0	0	0	0	0	0	0	0	0	0	0	0	0	0	0	0	0	0	78	0	0	0
Bacteria	NA	NA	NA	NA	NA	NA	330c709658d813fd05a39ee0f4c7a349	0	0	0	0	0	0	0	0	0	0	0	0	0	0	0	0	0	0	0	0	0	0	0	0	0	0	0	0	0	0	0	0	0	0	43	0	0	0	0
Bacteria	NA	NA	NA	NA	NA	NA	947b5e9479fc9b3449276e87c69be621	0	0	0	0	0	0	0	0	0	0	0	0	0	0	0	0	0	0	0	0	0	0	0	0	0	0	0	0	0	151	0	0	0	0	0	0	0	0	0
Bacteria	NA	NA	NA	NA	NA	NA	65c9499cc1fa367eee5e73d56b8fcf7b	0	0	0	0	0	0	0	0	0	0	0	0	0	0	0	0	0	0	0	0	0	0	0	0	0	0	0	0	112	0	0	0	0	0	0	0	0	0	0
Bacteria	NA	NA	NA	NA	NA	NA	a7edf5d3e3dea988179891b0140c0997	0	0	0	0	0	0	0	0	0	297	113	0	0	163	323	0	0	0	0	0	0	0	0	0	0	0	0	0	0	0	0	0	121	0	0	0	0	0	0
Bacteria	NA	NA	NA	NA	NA	NA	edd43d2dc4879296ac6fffd72cea059f	0	0	0	0	0	0	0	0	0	0	0	0	0	0	55	0	0	0	0	0	0	0	0	0	0	0	0	0	0	0	0	0	0	0	0	0	0	0	0
Bacteria	NA	NA	NA	NA	NA	NA	330635e4b1d178dd0ca643aba0d4b915	0	0	0	0	0	0	0	0	0	0	0	0	0	0	0	0	232	0	0	0	0	0	0	0	0	0	0	0	0	0	0	0	0	0	0	0	0	0	0
Bacteria	NA	NA	NA	NA	NA	NA	703ce8f4046e9a169dfe39df3b6ad225	0	0	0	0	0	0	0	0	0	0	0	0	110	0	0	0	0	0	0	0	0	0	0	0	0	0	0	0	0	0	0	0	0	0	0	0	0	0	0
Bacteria	NA	NA	NA	NA	NA	NA	89a1260af5206ce118cc24cf6243cfe6	0	0	0	0	0	0	0	0	0	0	0	0	0	0	42	0	0	0	0	0	0	0	0	0	0	0	0	0	0	0	0	0	0	0	0	0	0	0	0
Bacteria	NA	NA	NA	NA	NA	NA	85994f1984827c7a7626893d1f3cdedc	0	0	0	0	0	0	0	0	0	0	0	0	0	0	36	0	0	0	0	0	0	0	0	0	0	0	0	0	0	0	0	0	0	0	0	0	0	0	0
Bacteria	NA	NA	NA	NA	NA	NA	19c898e3d29ccb9c522ce3bfddbf2e00	0	0	0	0	0	0	0	0	0	0	0	0	0	23	0	0	0	0	0	0	0	0	0	0	0	0	0	0	0	0	0	0	0	0	0	0	0	0	0
Bacteria	NA	NA	NA	NA	NA	NA	b1879f283d08d4be1edf778a7e5515c8	0	0	0	0	0	0	0	0	0	0	0	0	0	0	32	0	0	0	0	0	0	0	0	0	0	0	0	0	0	0	0	0	0	0	0	0	0	0	0
Bacteria	NA	NA	NA	NA	NA	NA	4295290b63460c71183c25d237463653	0	0	0	0	0	0	0	0	0	0	0	0	25	0	0	0	0	0	0	0	0	0	0	0	0	0	0	0	0	0	0	0	0	0	0	0	0	0	0
Bacteria	NA	NA	NA	NA	NA	NA	0c014d1650874155ea5e5ad86bf2875e	0	0	0	0	0	0	0	0	0	0	0	0	0	0	0	0	19	0	0	0	0	0	0	0	0	0	0	0	0	0	0	0	0	0	0	0	0	0	0
Bacteria	NA	NA	NA	NA	NA	NA	cbace8bb0edf533f3592c25d291bd2bc	0	0	0	0	0	0	0	0	0	0	0	0	0	0	14	0	0	0	0	0	0	0	0	0	0	0	0	0	0	0	0	0	0	0	0	0	0	0	0
Bacteria	NA	NA	NA	NA	NA	NA	2bab515e9777c405674186c285f5b5d3	0	0	0	0	0	0	0	0	0	0	0	0	0	0	0	0	0	0	0	0	0	0	0	0	0	0	0	0	0	0	0	0	12	0	0	0	0	0	0
Bacteria	NA	NA	NA	NA	NA	NA	0d71cd80706c134b16c1928ae63c1a7c	0	0	0	0	0	0	0	0	0	0	0	0	0	0	0	0	0	0	0	0	0	0	0	0	0	0	0	0	112	0	0	0	0	0	0	0	0	0	0
Bacteria	NA	NA	NA	NA	NA	NA	e1243126f2740c7e2658a87483d18bfe	0	0	0	0	0	0	0	0	0	0	176	0	0	0	0	0	0	0	0	0	0	0	0	0	0	0	0	0	0	0	0	0	0	0	0	0	0	0	0
Bacteria	NA	NA	NA	NA	NA	NA	714ff2f34d3e259892532cee7bc5481e	0	0	0	0	0	0	0	0	0	264	0	0	0	0	210	0	0	0	0	0	0	0	0	0	0	0	0	0	0	0	0	0	0	0	0	0	0	0	0
Bacteria	NA	NA	NA	NA	NA	NA	a311bc69df9ca12f520a6fb6aae09ba2	0	0	0	0	0	0	0	0	0	0	0	0	0	0	97	0	204	0	0	0	0	0	0	0	0	0	0	0	0	0	0	0	0	0	0	100	0	0	0
Bacteria	NA	NA	NA	NA	NA	NA	8b1bdeb443115444d20279ac0fb35e6f	0	0	0	0	0	0	0	0	0	0	0	0	0	0	0	0	0	0	0	0	0	0	0	0	0	0	0	0	0	0	0	0	0	0	31	0	0	0	0
Bacteria	NA	NA	NA	NA	NA	NA	bcf5f5d6081ebec7768af1f2276db974	0	0	0	0	0	0	0	0	0	0	0	0	0	77	0	0	0	0	0	0	0	0	0	0	0	0	0	0	0	0	0	0	0	0	0	0	0	0	0
Bacteria	NA	NA	NA	NA	NA	NA	f17854c9e3b2718ea3ed68a3ec800538	0	0	0	0	0	0	0	0	0	0	0	0	0	0	0	0	0	0	0	0	0	0	0	0	0	0	0	0	0	0	0	0	36	0	0	0	0	0	0
Bacteria	NA	NA	NA	NA	NA	NA	542daa86c5607283749dc6a7cc9c4892	0	0	0	0	0	0	0	0	0	0	0	0	0	0	0	0	0	0	0	0	0	0	0	0	0	0	0	0	0	0	0	0	9	0	0	0	0	0	0
Bacteria	NA	NA	NA	NA	NA	NA	1d3892d0c6d61dbf9d47712da5391dee	0	0	0	0	0	0	0	0	0	0	0	0	0	0	51	0	0	0	0	0	0	0	0	0	0	0	0	0	0	0	0	0	0	0	0	0	0	0	0
Bacteria	NA	NA	NA	NA	NA	NA	4582d9d99d63fa3c86be56c73854d29d	0	0	0	0	0	0	0	0	0	0	0	0	10	0	0	0	0	0	0	0	0	0	0	0	0	0	0	0	0	0	0	0	0	0	0	0	0	0	0
Bacteria	NA	NA	NA	NA	NA	NA	74e7e6762dcc7341172d6269cac16844	0	0	0	0	0	0	0	0	0	0	0	0	0	0	0	0	90	0	0	0	0	0	0	0	0	0	0	0	0	0	0	19	0	0	0	0	0	0	0
Bacteria	NA	NA	NA	NA	NA	NA	c0f7a1c32b4ea9e727f063ea69d9f3af	0	0	0	0	0	0	0	0	0	0	0	0	0	0	98	0	0	0	0	0	0	0	0	0	0	0	0	0	0	0	0	0	0	0	0	0	0	0	0
Bacteria	NA	NA	NA	NA	NA	NA	4f9425e0773dec1e23590c45caa0fa9a	0	0	0	0	0	0	0	0	0	0	0	0	0	30	0	0	0	0	0	0	0	0	0	0	0	0	0	0	0	0	0	0	0	0	0	0	0	0	0
Bacteria	NA	NA	NA	NA	NA	NA	afe151cd5f2a5731ad1c27303a310859	0	0	0	0	0	0	0	0	0	0	0	0	0	0	0	0	0	0	0	0	0	0	0	0	0	0	0	0	0	0	0	0	0	0	0	39	0	0	0
Bacteria	NA	NA	NA	NA	NA	NA	21231f5f178d05ccf84cf5f06830d4af	0	0	0	0	0	0	0	0	0	79	0	0	24	0	0	0	0	0	0	0	0	0	0	0	0	0	0	0	0	0	0	0	0	0	0	0	0	0	0
Bacteria	NA	NA	NA	NA	NA	NA	b5ba156fc8c554c6e9904975704d0d0c	0	0	0	0	0	0	0	0	0	0	27	0	0	32	0	0	0	0	0	0	0	0	0	0	0	0	0	0	0	0	0	0	0	0	0	0	0	0	0
Bacteria	NA	NA	NA	NA	NA	NA	c5ee3e5acd82ca0e1a8088eb767945c1	0	0	0	0	0	0	0	0	0	0	0	0	0	0	113	0	0	0	0	0	0	0	0	0	0	0	0	0	0	0	0	0	0	0	0	0	0	0	0
Bacteria	NA	NA	NA	NA	NA	NA	c2196f4d93a0e17908ffa1ca31d9911e	0	0	0	0	0	0	0	0	0	0	0	13	0	0	0	0	0	0	0	0	0	0	0	0	0	0	0	0	0	0	0	0	0	0	0	0	0	0	0
Bacteria	NA	NA	NA	NA	NA	NA	6130b0be348d335bc7d488edd317a3ac	0	0	0	0	0	0	0	0	0	0	0	0	0	0	0	0	97	0	0	0	0	0	0	0	0	0	0	0	0	0	0	0	0	0	0	0	0	0	0
Bacteria	NA	NA	NA	NA	NA	NA	bad95105d2038adb7314b665efd9f82d	0	0	0	0	0	0	0	0	0	0	0	0	34	0	0	0	0	0	0	0	0	0	0	0	0	0	0	0	0	0	0	0	0	0	0	0	0	0	0
Bacteria	NA	NA	NA	NA	NA	NA	c34906076048fee420c8d00ab2311ee7	0	0	0	0	0	0	0	0	0	85	0	0	0	0	0	0	0	0	0	0	0	0	0	0	0	0	0	0	0	0	0	19	0	0	0	0	0	0	0
Bacteria	NA	NA	NA	NA	NA	NA	f2f6262127393239ff41857f53dd2dc7	0	0	0	0	0	0	0	0	0	0	0	0	0	0	0	0	0	0	0	0	0	0	0	0	0	0	0	0	0	0	0	0	0	0	0	36	0	0	0
Bacteria	NA	NA	NA	NA	NA	NA	f65b842bb361bb96a959c1b6cc97a4c8	0	0	0	0	0	0	0	0	0	0	0	0	0	0	0	0	0	0	0	0	0	0	0	0	0	0	0	0	0	0	0	0	5	0	0	0	0	0	0
Bacteria	NA	NA	NA	NA	NA	NA	bee18c159534e70271ba67209313ab2f	0	0	0	0	0	0	0	0	0	0	0	0	0	0	16	0	0	0	0	0	0	0	0	0	0	0	0	0	0	0	0	0	0	0	0	0	0	0	0
Bacteria	NA	NA	NA	NA	NA	NA	abd5a4ac595773a8dab3c632d7c6f743	0	0	0	0	0	0	0	0	0	0	0	0	0	0	0	0	0	0	0	0	0	0	0	0	0	0	0	0	0	0	0	0	0	0	0	8	0	0	0
Bacteria	NA	NA	NA	NA	NA	NA	4f0944328bbbf51b24a1aadb8ec8b9bf	0	0	0	0	0	0	0	0	0	0	0	0	0	0	45	0	0	0	0	0	0	0	0	0	0	0	0	0	0	0	0	0	0	0	0	0	0	0	0
Unassigned	NA	NA	NA	NA	NA	NA	c8e749a2f1bda75e320674c0513e5806	0	0	0	0	0	0	0	0	0	0	0	0	0	0	40	0	0	0	0	0	0	0	0	0	0	0	0	0	0	0	0	0	0	0	0	0	0	0	0
Bacteria	NA	NA	NA	NA	NA	NA	879113df31f68c7d4509509759782252	0	0	0	0	0	0	0	0	0	0	0	0	0	0	0	0	0	0	0	0	0	0	0	0	0	0	0	0	0	17	0	0	0	0	0	0	0	0	0
Bacteria	NA	NA	NA	NA	NA	NA	cd2ead0d1dae5da65a74f1bef6a6c4f4	0	0	0	0	0	0	0	0	0	0	0	0	0	0	35	0	0	0	0	0	0	0	0	0	0	0	0	0	0	0	0	0	0	0	0	28	0	0	0
Bacteria	NA	NA	NA	NA	NA	NA	e034781a8110c5425bb9dcceb05af452	0	0	0	0	0	0	0	0	0	31	0	0	0	0	0	0	0	0	0	0	0	0	0	0	0	0	0	0	0	0	0	0	0	0	0	0	0	0	0
Bacteria	NA	NA	NA	NA	NA	NA	ce03bdfcbdd59af12ed8c53c6c8d685e	0	0	0	0	0	0	0	0	0	0	0	0	0	0	0	0	14	0	0	0	0	0	0	0	0	0	0	0	0	0	0	0	0	0	0	0	0	0	0
Bacteria	NA	NA	NA	NA	NA	NA	d14743239d2a7b08cc8841257f96d7b5	0	0	0	0	0	0	0	0	0	0	0	0	0	0	57	0	0	0	0	0	0	0	0	0	0	0	0	0	0	0	0	0	0	0	0	0	0	0	0
Bacteria	NA	NA	NA	NA	NA	NA	7bbb4307156a64724d91e976c0fb0903	0	0	0	0	0	0	0	0	0	0	0	0	0	6	0	0	0	0	0	0	0	0	0	0	0	0	0	0	0	0	0	0	0	0	0	0	0	0	0
Bacteria	NA	NA	NA	NA	NA	NA	0ddb3998f12bc671f0de27fc57bcd01f	0	0	0	0	0	0	0	0	0	0	0	0	13	0	0	0	0	0	0	0	0	0	0	0	0	0	0	0	0	0	0	0	0	0	0	0	0	0	0
Bacteria	NA	NA	NA	NA	NA	NA	b1c28b8d417112650c735f3d92a31e77	0	0	0	0	0	0	0	0	0	0	0	0	0	0	45	0	0	0	0	0	0	0	0	0	0	0	0	0	0	0	0	0	0	0	0	0	0	0	0
Bacteria	NA	NA	NA	NA	NA	NA	bc9ea83b0dea1142e777a297fe92dda3	0	0	0	0	0	0	0	0	0	0	0	0	0	0	0	0	16	0	0	0	0	0	0	0	0	0	0	0	0	0	0	0	0	0	0	0	0	0	0
Bacteria	NA	NA	NA	NA	NA	NA	02428d00c5ff9eb0814ac2ed8d9a96a5	0	0	0	0	0	0	0	0	0	0	0	0	0	0	21	0	0	0	0	0	0	0	0	0	0	0	0	0	0	0	0	0	0	0	0	0	0	0	0
Bacteria	NA	NA	NA	NA	NA	NA	dc578ba642c66d0a70958f1ed0cb1c9e	0	0	0	0	0	0	0	0	0	0	0	0	0	0	0	0	7	0	0	0	0	0	0	0	0	0	0	0	0	0	0	0	0	0	0	0	0	0	0
Bacteria	NA	NA	NA	NA	NA	NA	d4fac5e3b6f5977c978426cd3fd0f710	0	0	0	0	0	0	0	0	0	0	0	0	0	0	0	0	0	0	0	0	0	0	0	0	0	0	0	7	0	0	0	0	0	0	0	0	0	0	0
Bacteria	NA	NA	NA	NA	NA	NA	5779c358cd999463afeed51bf0f431bf	0	0	0	0	0	0	0	0	0	0	0	0	0	0	22	0	15	0	0	0	0	0	0	0	0	0	0	0	0	0	0	0	0	0	0	0	0	0	0
Bacteria	NA	NA	NA	NA	NA	NA	11b8127638d87062c78f6a67d1c42585	0	0	0	0	0	0	0	0	0	0	0	0	0	0	0	0	0	0	0	0	0	0	0	0	0	0	0	0	0	0	0	0	5	0	0	0	0	0	0
Bacteria	NA	NA	NA	NA	NA	NA	f69c816846950d6fd900bfc4350b0b54	0	0	0	0	0	0	0	0	0	0	0	0	0	0	0	0	0	0	0	0	0	0	0	0	0	0	0	0	0	0	0	0	4	0	0	0	0	0	0
Bacteria	NA	NA	NA	NA	NA	NA	e8b8599d6d2e37e9c467d61e541d0ecf	0	0	0	0	0	0	0	0	0	0	0	0	0	0	30	0	0	0	0	0	0	0	0	0	0	0	0	0	0	0	0	0	0	0	0	0	0	0	0
Bacteria	NA	NA	NA	NA	NA	NA	96072c11213bdf3c50b9cf1f23c54658	0	0	0	0	0	0	0	0	0	0	0	0	0	0	0	0	0	0	0	0	0	0	0	0	0	0	0	0	0	0	0	9	0	0	0	0	0	0	0
Bacteria	NA	NA	NA	NA	NA	NA	e3748dbc25aab2e9f9255682ef89caee	0	0	0	0	0	0	0	0	0	0	0	0	0	0	0	0	0	0	0	0	0	0	0	0	0	0	0	0	0	0	0	0	13	0	0	0	0	0	0
Bacteria	NA	NA	NA	NA	NA	NA	ddd58ae0570e5c3d7714cce196bf1768	0	0	0	0	0	0	0	0	0	27	0	0	0	0	0	0	0	0	0	0	0	0	0	0	0	0	0	0	0	0	0	0	0	0	0	0	0	0	0
Bacteria	NA	NA	NA	NA	NA	NA	9a31783e7fa31443005133098bf61e2f	0	0	0	0	0	0	0	0	0	0	0	0	16	0	0	0	0	0	0	0	0	0	0	0	0	0	0	0	0	0	0	0	0	0	0	0	0	0	0
Bacteria	NA	NA	NA	NA	NA	NA	603faf05d14349cb320af336aa45a766	0	0	0	0	0	0	0	0	0	0	0	0	35	0	0	0	0	0	0	0	0	0	0	0	0	0	0	0	0	0	0	0	0	0	0	0	0	0	0
Bacteria	NA	NA	NA	NA	NA	NA	1eb294d31e14b0e66ecc052e5fd71472	0	0	0	0	0	0	0	0	0	0	0	0	0	0	0	0	10	0	0	0	0	0	0	0	0	0	0	0	0	0	0	0	0	0	0	0	0	0	0
Bacteria	NA	NA	NA	NA	NA	NA	e43dca220828d5e6bddb73ad4a21aca0	0	0	0	0	0	0	0	0	0	0	0	0	0	0	22	0	0	0	0	0	0	0	0	0	0	0	0	0	0	0	0	0	0	0	0	0	0	0	0
Bacteria	NA	NA	NA	NA	NA	NA	dfbd50f552d70399096bcc8c95eb9c94	0	0	0	0	0	0	0	0	0	0	0	0	0	0	0	0	0	0	0	0	0	0	0	0	0	0	0	0	0	0	0	0	0	0	0	0	0	18	0
Bacteria	NA	NA	NA	NA	NA	NA	b1c2922ccc565b1d9119c0e54d9d84c5	0	0	0	0	0	0	0	0	0	0	0	0	18	0	0	0	0	0	0	0	0	0	0	0	0	0	0	0	0	0	0	0	0	0	0	0	0	0	0
Bacteria	NA	NA	NA	NA	NA	NA	6e620c8972904dfc476e05583b27e10f	0	0	0	0	0	0	0	0	0	0	0	0	35	0	0	0	0	0	0	0	0	0	0	0	0	0	0	0	0	0	0	0	0	0	0	0	0	0	0
Bacteria	NA	NA	NA	NA	NA	NA	19d44cb5de878f67290df2a0ca1e0db7	0	0	0	0	0	0	0	0	0	0	0	0	0	0	0	0	0	0	0	0	0	0	0	0	0	0	0	0	0	0	0	5	0	0	0	0	0	0	0
Bacteria	NA	NA	NA	NA	NA	NA	f413b8b3aa090163a146edc88b15834b	0	0	0	0	0	0	0	0	0	0	0	0	0	0	0	0	0	0	0	0	8	0	0	0	0	0	0	0	0	0	0	0	0	0	0	0	0	0	0
Bacteria	NA	NA	NA	NA	NA	NA	dde80ee91e6eec804f8723b7f6aec6ee	0	0	0	0	0	0	0	0	0	0	0	0	0	0	0	0	0	0	0	0	15	0	0	0	0	0	0	0	0	0	0	0	0	0	0	0	0	0	0
Bacteria	NA	NA	NA	NA	NA	NA	f3f1ec96edd35ca49d1a16cf878e3115	0	0	0	0	0	0	0	0	0	0	0	0	20	0	0	0	0	0	0	0	0	0	0	0	0	0	0	0	0	0	0	0	0	0	0	0	0	0	0
Bacteria	NA	NA	NA	NA	NA	NA	f630d790e17b28298367a3d885b0d312	0	0	0	0	0	0	0	0	0	0	0	0	15	0	0	0	0	0	0	0	0	0	0	0	0	0	0	0	0	0	0	0	0	0	0	0	0	0	0
Bacteria	NA	NA	NA	NA	NA	NA	bd42b9e5f2d312b53daae440861e9fa8	0	0	0	0	0	0	0	0	0	0	0	0	0	0	0	0	0	0	0	0	0	0	0	0	0	0	0	0	0	0	0	0	0	12	0	0	0	0	0
Bacteria	NA	NA	NA	NA	NA	NA	a454b8498edb88bc98339ea9245849c8	0	0	0	0	0	0	0	0	0	0	0	0	34	0	0	0	0	0	0	0	0	0	0	0	0	0	0	0	0	0	0	0	0	0	0	0	0	0	0
Bacteria	NA	NA	NA	NA	NA	NA	bd498dd7904d3e9fde674a19126e5b94	0	0	0	0	0	0	0	0	0	0	0	0	23	0	0	0	0	0	0	0	0	0	0	0	0	0	0	0	0	0	0	0	0	0	0	0	0	0	0
Bacteria	NA	NA	NA	NA	NA	NA	fcf05cf7e31dc76a944e7d0ddf2ff128	0	0	0	0	0	0	0	0	0	0	0	0	14	0	0	0	0	0	0	0	0	0	0	0	0	0	0	0	0	0	0	0	0	0	0	0	0	0	0
Bacteria	NA	NA	NA	NA	NA	NA	00c49e2087049f01f32d8003a6afaa35	0	0	0	0	0	0	0	0	0	0	0	0	0	0	0	0	0	0	0	0	0	0	0	0	0	0	0	0	0	0	0	0	0	0	0	0	0	22	0
Bacteria	NA	NA	NA	NA	NA	NA	3642b186ec81fa019db21f9a4e159439	0	0	0	0	0	0	0	0	0	0	0	0	14	0	0	0	0	0	0	0	0	0	0	0	0	0	0	0	0	0	0	0	0	0	0	0	0	0	0
Bacteria	NA	NA	NA	NA	NA	NA	2f92fe2ac066d70175b28f4b57afc4ce	0	0	0	0	0	0	0	0	0	0	0	0	0	0	0	0	0	0	0	0	0	0	0	0	0	0	0	0	0	0	0	9	0	0	0	0	0	0	0
Bacteria	NA	NA	NA	NA	NA	NA	e4a7ab994b803d08631db23e9c904c2d	0	0	0	0	0	0	0	0	0	0	0	0	0	0	0	0	0	0	0	0	0	0	0	0	0	0	0	0	0	0	0	0	0	0	0	28	0	0	0
Bacteria	NA	NA	NA	NA	NA	NA	836c0b41790666430d689425c06daed2	0	0	0	0	0	0	0	0	0	17	0	0	0	0	0	0	0	0	0	0	0	0	0	0	0	0	0	0	0	0	0	0	0	0	0	0	0	0	0
Unassigned	NA	NA	NA	NA	NA	NA	db5ec0c3f4d715f066ce0bc99495b6c4	0	0	0	0	0	0	0	0	0	0	0	0	0	0	63	0	0	0	0	0	0	0	0	0	0	0	0	0	0	0	0	0	0	0	0	0	0	0	0
Unassigned	NA	NA	NA	NA	NA	NA	89c35b4bd3554aca5d49b9d12534b4df	0	0	0	0	0	0	0	0	0	0	0	0	0	0	49	0	0	0	0	0	0	0	0	0	0	0	0	0	0	0	0	0	0	0	0	0	0	0	0
Bacteria	NA	NA	NA	NA	NA	NA	38250e139ceb1169c242fc0ff4f6409d	0	0	0	0	0	0	0	0	0	0	0	0	0	0	0	0	0	0	0	0	0	0	0	0	0	0	0	0	0	0	0	0	0	0	0	0	18	0	0
Unassigned	NA	NA	NA	NA	NA	NA	0e2ee71c302d8d538c50bad04d91edf9	0	0	0	0	0	0	0	0	0	0	0	0	0	0	0	0	0	0	93	0	0	0	0	0	0	0	0	0	0	0	0	0	0	0	0	0	0	0	0
Bacteria	NA	NA	NA	NA	NA	NA	4f45a0b51d98a8e5705c9f064bf921ea	0	0	0	0	0	0	0	0	0	0	0	0	0	0	24	0	0	0	0	0	0	0	0	0	0	0	0	0	0	0	0	0	0	0	0	0	0	0	0
Bacteria	NA	NA	NA	NA	NA	NA	9bbf117b48e1c57cad6dcf2fcf4ad2e7	0	0	0	0	0	0	0	0	0	0	0	0	0	0	18	0	0	0	0	0	0	0	0	0	0	0	0	0	0	0	0	0	0	0	0	0	0	0	0
Bacteria	NA	NA	NA	NA	NA	NA	8c74b083376d39dd846ce1548bd7ec19	0	0	0	0	0	0	0	0	0	0	0	0	0	0	11	0	0	0	0	0	0	0	0	0	0	0	0	0	0	0	0	0	0	0	0	0	0	0	0
Bacteria	NA	NA	NA	NA	NA	NA	a16f7c5796df1664852bd379d3acbb3e	0	0	0	0	0	0	0	0	0	0	0	0	10	0	0	0	0	0	0	0	0	0	0	0	0	0	0	0	0	0	0	0	0	0	0	0	0	0	0
Bacteria	NA	NA	NA	NA	NA	NA	5527522bb249c1d3d8fb94b70b18af4e	0	0	0	0	0	0	0	0	0	0	0	0	0	0	0	0	0	0	0	0	0	0	0	0	0	0	0	0	0	0	0	0	0	0	0	0	0	21	0
Bacteria	NA	NA	NA	NA	NA	NA	5e0c8d57845ad49954ff98a23b99f249	0	0	0	0	0	0	0	0	0	0	0	0	0	0	4	0	0	0	0	0	0	0	0	0	0	0	0	0	0	0	0	0	0	0	0	0	0	0	0
Bacteria	NA	NA	NA	NA	NA	NA	3d161eed7d3930a58585dbc7004b551c	0	0	0	0	0	0	0	0	0	0	0	0	29	0	0	0	0	0	0	0	0	0	0	0	0	0	0	0	0	0	0	0	0	0	0	0	0	0	0
Bacteria	NA	NA	NA	NA	NA	NA	3706440d0b9b5d451afaa6520821db8d	0	0	0	0	0	0	0	0	0	0	0	0	6	0	0	0	0	0	0	0	0	0	0	0	0	0	0	0	0	0	0	0	0	0	0	0	0	0	0
Bacteria	NA	NA	NA	NA	NA	NA	773d256ce274726b8e4f2b8048f9a9ea	0	0	0	0	0	0	0	0	0	0	0	0	0	0	0	0	0	0	0	0	0	0	0	0	0	0	0	0	0	0	0	32	0	0	0	0	0	0	0
Bacteria	NA	NA	NA	NA	NA	NA	c12754c0ece790b4bf058b37b69b1a05	0	0	0	0	0	0	0	0	0	0	0	0	15	0	0	0	0	0	0	0	0	0	0	0	0	0	0	0	0	0	0	0	0	0	0	0	0	0	0
Unassigned	NA	NA	NA	NA	NA	NA	93c73172c97d1f6443d451d020595dc1	0	0	0	0	0	0	0	0	0	0	0	0	26	0	0	0	0	0	0	0	0	0	0	0	0	0	0	0	0	0	0	0	0	0	0	0	0	0	0
Bacteria	NA	NA	NA	NA	NA	NA	e2ad3b65cf04404c7c34c424d312546d	0	0	0	0	0	0	0	0	0	0	0	0	0	0	0	0	0	0	0	0	0	0	0	0	0	0	0	0	0	0	0	5	0	0	0	0	0	0	0
Bacteria	NA	NA	NA	NA	NA	NA	f5d7b4ef9928f2354241626a0e1d333c	0	0	0	0	0	0	0	0	0	0	0	0	0	0	0	0	0	0	0	0	0	0	0	0	0	0	0	0	0	0	0	0	0	0	0	0	0	11	0
Bacteria	NA	NA	NA	NA	NA	NA	7511e8757a2fc20321371bb44081aa85	0	0	0	0	0	0	0	0	0	0	0	0	0	0	0	0	0	0	0	0	17	0	0	0	0	0	0	0	0	0	0	0	0	0	0	0	0	0	0
Unassigned	NA	NA	NA	NA	NA	NA	4e64c0d57bffd3db7b9fe12ceeb6a3d5	0	0	0	0	0	0	0	0	0	0	0	0	11	0	0	0	0	0	0	0	0	0	0	0	0	0	0	0	0	0	0	0	0	0	0	0	0	0	0
Bacteria	NA	NA	NA	NA	NA	NA	f4cf5d150db7f3a5576ae1a9e9533e10	0	0	0	0	0	0	0	0	0	0	0	0	7	0	0	0	0	0	0	0	0	0	0	0	0	0	0	0	0	0	0	0	0	0	0	0	0	0	0
Bacteria	NA	NA	NA	NA	NA	NA	ad3c371c0836a71bbf5c789617ca87e0	0	0	0	0	0	0	0	0	0	0	0	0	0	0	0	0	0	8	0	0	0	0	0	0	0	0	0	0	0	0	0	0	0	0	0	0	0	0	0
Bacteria	NA	NA	NA	NA	NA	NA	6432d01fa0da130763f8eea2c58febe3	0	0	0	0	0	0	0	0	0	0	0	0	0	0	68	0	0	0	0	0	0	0	0	0	0	0	0	0	0	0	0	0	0	0	0	0	0	0	0
Bacteria	NA	NA	NA	NA	NA	NA	e75e851c95ba266974bbfa052207a19d	0	0	0	0	0	0	0	0	0	0	0	0	0	43	0	0	0	0	0	0	0	0	0	0	0	0	0	0	0	0	0	0	0	0	0	0	0	0	0
Bacteria	NA	NA	NA	NA	NA	NA	ba5c4dd366ce263f956b12ed5271bc4c	0	0	0	0	0	0	0	0	0	0	0	0	0	0	0	0	16	0	0	0	0	0	0	0	0	0	0	0	0	0	0	0	0	0	0	0	0	0	0
Bacteria	NA	NA	NA	NA	NA	NA	e571c6362bdd22c75c70cfe59b9bf661	0	0	0	0	0	0	0	0	0	0	0	0	0	0	0	0	0	0	0	0	0	0	0	0	0	0	0	0	0	0	0	0	0	0	0	0	10	0	0
Bacteria	NA	NA	NA	NA	NA	NA	c124565c3dc778faef4883e193e2729d	0	0	0	0	0	0	0	0	0	0	0	0	0	0	0	0	0	0	0	0	0	0	0	0	0	0	0	0	0	0	0	31	0	0	0	0	0	0	0
Bacteria	NA	NA	NA	NA	NA	NA	fda56e8de0c816f8b7e25247245a6a20	0	0	0	0	0	0	0	0	0	0	0	0	0	0	0	0	0	0	0	0	0	0	0	0	0	0	0	0	0	0	0	0	0	0	0	0	0	42	0
Bacteria	NA	NA	NA	NA	NA	NA	a4ce944afc1676c5cf630ba33dbc3b85	0	0	0	0	0	0	0	0	0	0	0	0	0	0	0	0	0	0	0	0	0	0	0	0	0	0	0	0	0	0	0	0	0	0	0	0	16	0	0
Bacteria	NA	NA	NA	NA	NA	NA	616c91fa812491a7be76ef97a6553145	0	0	0	0	0	0	0	0	0	0	56	0	0	0	0	0	0	0	0	0	0	0	0	0	0	0	0	0	0	0	0	0	0	0	0	0	0	0	0
Bacteria	NA	NA	NA	NA	NA	NA	145ceb5aebe4a476687a54e54aaab950	0	0	0	0	0	0	0	0	0	0	0	0	0	0	0	0	0	0	50	0	0	0	0	0	0	0	0	0	0	0	0	0	0	0	0	0	0	0	0
Bacteria	NA	NA	NA	NA	NA	NA	5ea1da68918896e38beb6acb8856f319	0	0	0	0	0	0	0	0	0	0	0	0	0	0	0	0	0	0	116	0	0	0	0	0	0	0	0	0	0	0	0	0	0	0	0	0	0	0	0
Unassigned	NA	NA	NA	NA	NA	NA	88dd465c7c9278cf6dc82a8ab5b1a750	0	0	0	0	0	0	0	0	0	0	0	0	0	0	0	0	0	0	0	110	0	0	0	0	0	0	0	0	0	0	0	0	0	0	0	0	0	0	0
Bacteria	NA	NA	NA	NA	NA	NA	31ee3cffcd7dc3002b1b841d41a55057	0	0	0	0	0	0	0	0	0	0	0	0	0	0	0	0	0	0	0	0	0	0	0	0	0	0	0	0	0	0	0	0	0	0	0	0	194	0	0
Bacteria	NA	NA	NA	NA	NA	NA	7639d0e4cee6359a0a5474b4a33e9b41	0	0	0	0	0	0	0	0	0	0	0	0	0	0	0	0	0	0	202	0	0	0	0	0	0	0	0	0	0	0	0	0	0	0	0	0	0	0	0
Bacteria	NA	NA	NA	NA	NA	NA	0a16659a36be80db32aaaf6399e9e68b	0	0	0	0	0	0	0	0	0	0	0	0	0	0	0	0	0	99	0	0	0	0	0	0	0	0	0	0	0	0	0	0	0	0	0	0	0	0	66
Bacteria	NA	NA	NA	NA	NA	NA	1f642d2ddba944de2016dc02aa95590d	0	0	0	0	0	0	0	0	0	0	0	0	0	0	0	0	0	0	23	0	0	0	0	0	0	0	0	0	0	0	0	0	0	0	0	0	0	0	0
Bacteria	NA	NA	NA	NA	NA	NA	a488dcefd9df8cd645427b7c3bf13d27	0	0	0	0	0	0	0	0	0	0	0	0	0	0	0	0	0	0	0	0	0	0	0	0	0	0	0	0	0	0	0	0	0	0	0	0	36	0	0
Bacteria	NA	NA	NA	NA	NA	NA	381ebc104f480a345465552a529ebece	0	0	0	0	0	0	0	0	0	0	0	0	0	0	0	0	0	0	0	0	0	0	0	0	0	0	0	0	0	0	0	0	0	0	0	107	0	0	0
Bacteria	NA	NA	NA	NA	NA	NA	405dd7994f4510c6b8d958877f18a71e	0	0	0	0	0	0	0	0	0	0	0	0	0	0	0	0	0	0	0	0	0	0	0	0	0	0	0	0	0	0	0	56	0	0	0	0	0	0	0
Unassigned	NA	NA	NA	NA	NA	NA	294cdddd16f410f20e5caef2aa6a84cd	0	0	0	0	0	0	0	0	0	0	0	0	0	0	0	0	0	0	0	0	0	0	0	0	0	0	0	0	0	0	0	0	0	0	34	0	0	0	0
Bacteria	NA	NA	NA	NA	NA	NA	211a9d49ad094848c7b207cf88a3486b	0	0	0	0	0	0	0	0	0	0	0	0	0	0	0	0	0	0	0	0	0	0	0	0	0	0	0	0	0	0	0	0	0	67	0	0	0	0	0
Bacteria	NA	NA	NA	NA	NA	NA	503a3ed4b376b3b016850f2ed0acb8de	0	0	0	0	0	0	0	0	0	0	0	0	0	0	0	0	0	0	0	0	0	0	0	0	0	0	0	0	0	113	0	0	0	0	0	0	0	0	0
Bacteria	NA	NA	NA	NA	NA	NA	7d05f7c3a98ef1975cf81e4421b07045	0	0	0	0	0	0	0	0	0	0	0	0	0	0	0	0	0	0	0	0	0	0	0	0	0	0	0	0	0	0	0	0	0	0	0	0	80	0	0
Bacteria	NA	NA	NA	NA	NA	NA	54c5b05da551f2b6f7e1e34c2a3eccc2	0	0	0	0	0	0	0	0	0	0	0	0	0	0	0	0	0	23	0	0	0	0	0	0	0	0	0	0	0	0	0	0	0	0	0	0	0	0	0
Bacteria	NA	NA	NA	NA	NA	NA	77724f4e7d4f129ffe2ea52374dc73ea	0	0	0	0	0	0	0	0	0	0	0	0	0	0	0	0	0	0	0	0	0	0	0	0	0	0	0	0	32	146	0	0	0	0	0	0	0	0	0
Bacteria	NA	NA	NA	NA	NA	NA	ea791145fbe6177b7fb245104095f285	0	0	0	0	0	0	0	0	0	0	0	0	0	40	0	0	0	0	0	0	0	0	0	0	0	0	0	0	0	0	0	0	0	0	0	0	0	0	0
Bacteria	NA	NA	NA	NA	NA	NA	e473f62ea966eb48fb0acc2f585f0326	0	0	0	0	0	0	0	0	0	0	0	0	73	0	0	0	0	0	0	0	0	0	0	0	0	0	0	0	0	0	75	0	0	0	0	0	0	0	0
Bacteria	NA	NA	NA	NA	NA	NA	0d59cf6e9c60d94462cca6a52b56696b	0	0	0	0	0	0	0	0	0	0	0	41	0	0	0	0	0	0	0	0	0	0	0	0	0	0	0	0	0	0	0	0	0	0	0	0	0	0	0
Bacteria	NA	NA	NA	NA	NA	NA	482305a2bc04e1af8de0b2ed5e665cbf	0	0	0	0	0	0	0	0	0	0	0	0	0	0	0	0	0	0	0	0	0	0	0	0	0	0	0	0	0	0	0	27	0	0	0	0	0	0	0
Bacteria	NA	NA	NA	NA	NA	NA	34a1ac5e0ef2b98c86f070f4875d2a70	0	0	0	0	0	0	0	0	0	31	0	0	0	0	0	0	0	0	0	0	0	0	0	0	0	0	0	0	0	0	0	0	0	0	0	0	0	0	0
Bacteria	NA	NA	NA	NA	NA	NA	cbc3b835016cf603b6742d0490ead75b	0	0	0	0	0	0	16	0	0	0	0	0	0	0	0	0	0	0	0	0	0	0	0	0	0	0	0	0	0	0	0	0	0	0	0	0	0	0	0
Bacteria	NA	NA	NA	NA	NA	NA	5fd389826b664aebdb8fc74e5fe49a98	0	0	0	0	0	0	0	0	0	0	0	0	0	58	0	0	0	0	0	0	0	0	0	0	0	0	0	0	0	0	0	0	0	0	0	0	0	0	0
Bacteria	NA	NA	NA	NA	NA	NA	b65fe9edc17a9f8a828925098cf8a1d6	0	0	0	0	0	0	0	0	0	0	0	0	0	0	0	0	0	0	0	0	0	0	0	0	0	0	0	0	0	0	0	0	0	0	0	0	0	52	0
Bacteria	NA	NA	NA	NA	NA	NA	f3562dec7414c9162ac3ba4bbb15f111	0	0	0	0	0	0	0	0	0	0	0	0	0	0	0	0	0	0	0	0	0	0	0	0	0	0	0	0	31	0	0	0	0	0	0	0	0	0	0
Bacteria	NA	NA	NA	NA	NA	NA	4758352bd84acea2b9634b8a7d7e58bb	0	0	0	0	0	0	0	0	0	61	0	0	0	0	0	82	0	0	0	0	0	0	0	0	0	0	0	0	0	0	0	0	0	0	0	0	0	0	0
Bacteria	NA	NA	NA	NA	NA	NA	3cefeb8dcb61d333a4b4df0f8cdfc2d8	0	0	0	0	0	0	0	0	0	0	0	0	0	0	0	0	0	0	0	0	0	0	0	0	0	0	0	0	0	0	0	0	0	0	0	0	0	24	0
Unassigned	NA	NA	NA	NA	NA	NA	29374b553f4e3a538c9ec03b93000dde	0	0	0	0	0	0	0	0	0	0	0	0	0	0	0	0	104	0	0	0	0	0	0	0	0	0	0	0	0	0	0	0	0	0	0	0	0	0	0
Unassigned	NA	NA	NA	NA	NA	NA	2ce0ea467b95b060084fce66e06447a2	0	0	0	0	0	0	0	0	0	0	0	0	115	0	0	0	0	0	0	0	0	0	0	0	29	0	0	0	0	0	0	0	0	0	0	0	0	0	0
Bacteria	NA	NA	NA	NA	NA	NA	53bc1c68d080ecbfe9e47239d7e4b861	0	0	0	0	0	0	0	0	0	0	0	0	0	0	0	0	0	0	0	0	0	0	0	0	0	0	0	0	0	72	0	0	0	0	0	0	0	0	0
Bacteria	NA	NA	NA	NA	NA	NA	bf087ffdc32c86c23f82b247b8538c1f	0	0	0	0	0	0	0	0	0	0	0	0	0	0	174	0	0	0	0	0	0	0	0	0	0	0	0	0	0	0	0	0	0	0	0	0	0	0	0
Unassigned	NA	NA	NA	NA	NA	NA	ff88be4a73c9ee8c2cb4ad0080d7f2a5	0	0	0	0	0	0	0	0	0	0	0	0	0	0	0	0	0	0	0	0	0	0	0	0	0	0	0	0	0	0	0	0	0	0	0	0	14	0	0
Unassigned	NA	NA	NA	NA	NA	NA	0864f48b8e6a6be2ba42aad59cbbe01a	0	0	0	0	0	0	0	0	0	0	0	0	0	160	0	201	0	0	0	0	0	0	0	0	0	0	0	0	0	0	0	0	0	0	0	0	0	0	0
Unassigned	NA	NA	NA	NA	NA	NA	b9f8f4a174e5ea5986a0f5d01a2ed2ac	0	0	0	0	0	0	78	0	0	0	0	0	0	0	0	0	0	0	0	0	0	0	0	0	0	0	0	0	0	0	0	0	0	78	0	0	0	0	0
Unassigned	NA	NA	NA	NA	NA	NA	df36f489fc528cef65e929452df68251	0	0	0	0	0	0	0	0	0	0	0	0	0	0	0	0	0	0	0	0	0	0	0	0	0	0	12	0	0	0	0	0	0	0	0	0	0	0	0
Bacteria	NA	NA	NA	NA	NA	NA	98e123f3a1881c43b323e00b3b6a29ea	0	0	0	0	0	0	0	0	0	0	0	0	0	0	0	0	0	0	0	0	0	0	0	0	0	0	0	0	0	0	0	0	0	0	0	0	0	18	0
Bacteria	NA	NA	NA	NA	NA	NA	2f21b994b8481e0db2e133af1f797db5	0	0	0	0	0	0	0	0	0	0	0	0	0	0	0	0	0	0	0	0	0	0	0	0	0	0	0	0	0	0	0	0	0	0	0	0	59	0	0
Bacteria	NA	NA	NA	NA	NA	NA	6f27a5254dbcecde88083fd4f07979c3	0	0	0	0	0	0	0	0	0	0	0	0	0	0	0	0	0	0	0	0	0	0	0	0	0	0	0	0	0	0	0	0	0	0	0	0	0	24	0
Bacteria	NA	NA	NA	NA	NA	NA	b643f1f8058f60168c04d495c83cda8c	0	0	0	0	0	0	0	0	0	0	0	0	0	0	0	0	0	0	0	0	0	0	0	0	0	0	0	0	0	0	0	0	0	0	0	0	63	0	0
Bacteria	NA	NA	NA	NA	NA	NA	1a83fe31bba6622e12e0dc759705f57f	0	0	0	0	0	0	0	0	0	0	0	0	0	0	0	0	0	0	0	0	0	0	0	60	0	0	0	0	0	0	0	0	0	0	0	0	0	0	0
Bacteria	NA	NA	NA	NA	NA	NA	5ad5a14f72366fe840ee89f94ef63b41	0	0	0	0	0	83	0	0	0	0	0	0	0	0	0	0	0	0	0	0	0	0	0	0	0	0	0	0	0	0	0	0	0	0	0	0	0	0	0
Bacteria	NA	NA	NA	NA	NA	NA	a742698eaaa64fe548d40a6ac84f7dc9	0	0	0	0	0	0	35	0	0	0	0	0	0	0	0	0	0	0	0	0	0	0	0	0	0	0	0	0	0	0	0	0	0	0	0	0	0	0	0
Bacteria	NA	NA	NA	NA	NA	NA	ea95df125de22e90b34b08057aa1e51e	0	0	0	64	0	0	0	0	0	0	0	0	0	0	0	0	0	0	0	0	0	0	0	0	0	0	0	0	0	0	0	0	0	0	0	0	0	0	0
Bacteria	NA	NA	NA	NA	NA	NA	5d787505243245fb78f5f3844b9fab85	0	0	0	0	0	0	0	0	0	0	0	0	0	0	0	0	0	0	0	0	0	0	0	0	214	0	0	0	0	0	0	0	0	0	0	0	0	0	0
Bacteria	NA	NA	NA	NA	NA	NA	563fcc8438cdb6a3efec7ffed98285dc	0	0	0	0	0	0	0	0	0	0	0	0	0	0	0	0	0	0	0	0	0	0	0	0	0	0	0	0	0	0	0	0	0	0	0	0	18	0	0
Bacteria	NA	NA	NA	NA	NA	NA	3a43e887bcb1e1bb771e45dac3c3b8da	0	0	0	0	0	0	0	0	0	0	0	0	0	0	0	0	0	0	0	0	0	0	0	0	0	10	0	0	0	0	0	0	0	0	0	0	0	0	0
Bacteria	NA	NA	NA	NA	NA	NA	5e276cbb00dd31db1d0e97c4841252b2	0	0	0	0	0	0	0	0	0	0	0	0	0	0	0	0	0	0	0	0	0	0	0	0	0	0	0	0	0	0	0	0	0	0	0	0	0	85	0
Bacteria	NA	NA	NA	NA	NA	NA	5ddbf820898e2ffbbffcf9ec7c2d0575	0	0	0	0	0	0	0	0	0	0	0	0	0	0	0	0	0	0	0	0	0	0	0	0	0	0	0	0	0	0	0	0	0	0	0	0	0	0	48
Bacteria	NA	NA	NA	NA	NA	NA	b23de449cce39597822833d200df5bf9	0	0	0	0	0	0	0	0	0	0	0	0	0	0	0	0	0	0	34	0	0	0	0	0	0	0	0	0	0	0	0	0	0	0	0	0	0	0	0
Bacteria	NA	NA	NA	NA	NA	NA	b8c2165ca9c9205755e6b2377664664f	0	0	0	0	0	0	0	0	0	0	0	0	0	0	0	0	0	0	0	0	0	0	0	0	0	0	0	0	0	0	0	0	0	0	0	0	124	0	0
Bacteria	NA	NA	NA	NA	NA	NA	c1133d45507da8db880749ada54dfa3f	0	0	0	0	0	0	0	0	0	0	0	0	0	0	0	0	0	0	0	0	0	0	0	0	0	0	0	0	0	0	0	0	0	0	0	0	46	0	0
Unassigned	NA	NA	NA	NA	NA	NA	4585b1c917b4eb0374605cce3454e6dc	0	0	0	0	0	0	0	0	0	0	0	0	0	0	0	0	0	0	0	0	0	0	0	0	0	0	0	0	0	0	0	0	0	0	0	0	30	0	0
Bacteria	NA	NA	NA	NA	NA	NA	26ea25f6c6c9f86538a5d81dd645ba57	0	0	0	0	0	0	0	0	0	0	0	0	0	0	0	0	0	0	0	0	0	0	0	0	0	0	0	0	0	0	0	0	0	0	0	0	0	41	0
Bacteria	NA	NA	NA	NA	NA	NA	e9a41ac9c854c73f0fe8b9880be1e45e	0	0	0	0	0	0	0	0	0	0	0	0	0	0	0	0	0	0	0	0	0	0	0	0	0	0	0	0	0	0	0	0	0	0	0	0	34	0	0
Bacteria	NA	NA	NA	NA	NA	NA	8db55d11d7ee958796a5b6e37221c7b3	0	0	0	0	0	0	0	0	0	0	0	0	0	0	0	0	0	0	43	0	0	0	0	0	0	0	0	0	0	0	0	0	0	0	0	0	0	0	0
Bacteria	NA	NA	NA	NA	NA	NA	2b92f310ac13117bfec3a5222570b445	0	0	0	0	0	0	0	0	0	0	0	0	0	0	0	0	0	0	0	0	0	0	0	0	0	0	0	0	0	0	0	0	0	0	0	0	12	0	0
Bacteria	NA	NA	NA	NA	NA	NA	1808e26ec2e1515deeac429f4ddb544d	0	0	0	0	0	0	0	0	0	0	0	0	0	0	0	0	0	0	0	0	0	0	0	0	0	0	0	0	0	0	0	0	0	0	0	95	0	0	0
Bacteria	NA	NA	NA	NA	NA	NA	46db3d37b47f928363fc614614d4b1f1	0	0	0	0	0	0	0	0	0	0	0	0	0	0	0	0	0	0	0	0	0	0	0	0	0	0	0	0	0	0	0	0	0	161	0	0	0	0	0
Bacteria	NA	NA	NA	NA	NA	NA	cf47f9428208b4b02600c0b79ed0bab3	0	0	0	0	0	0	0	0	0	0	0	0	0	0	0	0	0	0	0	0	0	0	0	0	0	0	0	0	0	0	0	159	0	0	0	0	0	0	0
Bacteria	NA	NA	NA	NA	NA	NA	400de4055ea652f30cc80458b9d1eeff	0	17	0	0	0	0	0	0	0	0	0	0	0	0	0	0	0	0	0	0	0	0	0	0	0	0	0	0	0	0	0	0	0	0	0	0	0	0	0
Bacteria	NA	NA	NA	NA	NA	NA	5e08acf3f9cf2a34645117b70d953469	0	0	0	0	0	0	0	0	0	0	0	0	0	0	0	0	0	0	0	0	0	0	0	0	0	0	0	0	0	0	0	0	0	0	0	0	0	0	12
Bacteria	NA	NA	NA	NA	NA	NA	344947d2e86a90d3cf0e1536b77a3cbe	0	0	0	0	0	0	0	16	0	0	0	0	0	0	0	0	0	0	0	0	0	0	0	0	0	0	0	0	0	0	0	0	0	0	0	0	0	0	0
Bacteria	NA	NA	NA	NA	NA	NA	97805ba83091a6bd3355398a5a1cbc3b	0	0	0	0	0	0	0	0	0	0	0	0	0	0	0	0	0	0	74	0	0	0	0	0	0	0	0	0	0	0	0	0	0	0	0	0	0	0	0
Bacteria	NA	NA	NA	NA	NA	NA	620e3e5df35c72211e0dc6e4fe1ed18f	0	0	0	0	0	0	0	0	0	0	0	0	0	0	0	0	0	0	0	0	0	0	0	0	0	0	0	0	0	0	0	0	0	0	0	0	0	45	0
Bacteria	NA	NA	NA	NA	NA	NA	7d3db14e4a877c767493e24655dda048	0	0	0	0	0	0	0	0	0	0	0	0	0	0	0	0	0	0	0	0	0	0	0	0	0	0	0	0	0	0	0	0	0	0	0	0	0	0	54
Bacteria	NA	NA	NA	NA	NA	NA	1bbc43db07a035e5b010afdc66e668cd	0	0	0	0	0	0	0	0	0	0	0	0	0	0	0	0	0	0	0	92	0	0	0	0	0	0	0	0	0	0	0	0	0	0	0	0	146	0	0
Bacteria	NA	NA	NA	NA	NA	NA	ddf082246edafd242aa881e9a6b00f79	0	0	0	0	0	0	0	0	0	0	0	0	0	0	0	0	0	0	0	0	0	0	0	0	0	0	0	0	0	83	0	0	0	0	0	0	0	0	0
Bacteria	NA	NA	NA	NA	NA	NA	27a45dd55a9997187a015eafd4840427	0	0	0	0	0	0	0	0	0	0	0	0	0	0	0	0	0	0	0	0	0	0	0	0	0	0	0	0	0	0	0	30	0	0	0	0	0	0	0
Bacteria	NA	NA	NA	NA	NA	NA	032b2e3576c27ecb708cc262327af5ad	0	0	0	0	0	0	0	0	0	0	0	0	0	0	0	0	0	0	0	0	0	0	0	0	0	0	0	0	0	0	0	0	0	0	0	0	0	118	0
Bacteria	NA	NA	NA	NA	NA	NA	3bd9fdc433f2ba6eb20a2e98b604cc2a	0	0	0	0	0	0	0	0	0	50	0	0	0	0	0	0	0	0	0	0	0	0	0	0	0	0	0	0	0	0	0	0	0	0	0	0	0	0	0
Bacteria	NA	NA	NA	NA	NA	NA	382a3d48e70bb9ff41e3a017d5633f8c	0	0	0	0	0	0	0	19	0	0	0	0	0	0	0	0	0	0	0	0	0	0	0	0	0	0	0	0	0	0	0	0	0	0	0	0	0	0	0
Bacteria	NA	NA	NA	NA	NA	NA	8bb88d05168d8a153cd792e76bd1cbbe	0	0	0	0	0	0	0	0	0	0	0	0	0	0	0	0	0	0	0	0	0	0	0	0	0	0	0	0	0	0	0	0	0	0	0	0	122	0	0
Bacteria	NA	NA	NA	NA	NA	NA	03b229a92ca2862ee07740a3939bae7a	0	0	0	0	0	0	0	0	0	0	54	0	0	0	0	0	0	0	0	0	0	0	0	0	0	0	0	0	0	0	0	0	0	0	0	0	0	0	0
Bacteria	NA	NA	NA	NA	NA	NA	f15431e1164ea628362dfad626ac2c66	0	0	0	0	0	0	0	0	0	0	0	0	0	0	0	0	0	0	0	0	0	0	0	0	0	20	0	0	0	0	0	0	0	0	0	0	0	0	0
Bacteria	NA	NA	NA	NA	NA	NA	452968d378260d3fe50266bd2ad76156	0	0	0	0	0	0	0	0	0	0	107	0	0	0	0	0	0	0	0	0	0	0	0	0	0	0	0	0	0	0	0	0	0	0	0	0	0	0	0
Bacteria	NA	NA	NA	NA	NA	NA	9fc8964887a60f12c8e7ebd58361bc0b	0	0	0	0	0	0	0	0	0	0	0	0	27	0	0	0	0	0	0	0	0	0	0	0	0	0	0	0	0	0	0	0	0	0	0	0	0	0	0
Bacteria	NA	NA	NA	NA	NA	NA	5856aeda0b49be88e9394d695b566ab1	0	0	0	0	0	0	0	0	0	0	0	0	0	31	0	0	0	0	0	0	0	0	0	0	0	0	0	0	0	0	0	0	0	0	0	0	0	0	0
Bacteria	NA	NA	NA	NA	NA	NA	9323f1c68cb38208eb7eec6909c8135d	0	0	0	0	0	0	0	0	0	0	0	0	0	0	0	0	0	0	7	0	0	0	0	0	0	0	0	0	0	0	0	0	0	0	0	0	0	0	0
Bacteria	NA	NA	NA	NA	NA	NA	a8a43813033181a1291450f1d8e7b827	0	0	0	0	0	0	0	0	0	0	0	0	0	0	0	0	0	0	0	0	0	0	0	0	0	0	0	0	0	12	0	0	0	0	0	0	0	0	0
Bacteria	NA	NA	NA	NA	NA	NA	86601db5be6fdafb4f4931980e9a68d1	0	0	0	0	0	0	0	0	0	0	0	0	0	0	14	0	0	0	0	0	0	0	0	0	0	0	0	0	0	0	0	0	0	0	0	0	0	0	0
Bacteria	NA	NA	NA	NA	NA	NA	f622388f129074e6b082d77057afbba5	0	0	0	0	0	0	0	0	0	0	0	0	0	0	0	0	0	0	0	0	0	0	0	0	0	0	0	0	0	0	0	0	0	0	0	0	0	0	120
Bacteria	NA	NA	NA	NA	NA	NA	8e968efd1fa1951b93eca4cb8c83e02c	0	0	0	0	0	0	0	0	0	0	0	0	0	0	0	0	0	0	0	0	0	0	0	0	0	0	0	0	0	0	0	0	0	0	0	0	0	109	0
Bacteria	NA	NA	NA	NA	NA	NA	d78e5d7cdd4b9eea19961101ba4733df	0	0	0	0	0	0	0	0	0	0	0	0	0	0	0	0	0	0	0	0	0	0	0	0	0	0	0	0	0	0	0	0	0	0	0	0	0	271	0
Bacteria	NA	NA	NA	NA	NA	NA	18418963646b1a4a14087535478aaf3b	0	0	0	0	0	0	0	0	0	0	0	0	0	0	0	0	0	0	0	0	0	0	0	0	0	0	0	0	0	0	0	0	0	0	0	0	0	118	0
Bacteria	NA	NA	NA	NA	NA	NA	3b5579de87871d911fb2679976e1206e	0	0	0	0	0	0	0	0	0	0	0	0	0	0	0	0	0	0	0	0	0	0	0	0	0	0	0	0	0	101	0	0	0	0	0	0	0	0	0
Bacteria	NA	NA	NA	NA	NA	NA	70ff9922f1af808cc2fcf1c3c5ea20bb	0	0	0	0	0	0	0	0	0	0	0	0	0	0	0	0	0	0	0	0	0	0	0	0	0	0	0	0	0	0	0	0	0	0	0	0	0	71	0
Bacteria	NA	NA	NA	NA	NA	NA	87e6486c964790660e4fdb0ef46a9299	0	0	0	0	0	0	0	0	0	0	0	0	0	0	0	0	0	0	0	0	0	0	0	0	0	0	0	0	0	0	0	86	0	0	0	0	0	0	0
Bacteria	NA	NA	NA	NA	NA	NA	8bea6e6c99875647594e30e6042cf601	0	0	0	0	0	0	0	0	0	0	0	0	0	0	0	0	0	0	0	0	0	0	0	0	0	0	0	0	0	0	0	105	0	0	0	0	0	0	0
Bacteria	NA	NA	NA	NA	NA	NA	6cda868be360bf15743e7547d6ea84fa	0	0	0	0	0	0	0	0	0	0	0	0	0	0	0	0	0	0	0	0	0	0	0	0	0	0	0	0	0	0	0	0	0	0	0	0	0	72	0
Bacteria	NA	NA	NA	NA	NA	NA	d6dc88ac62e232df4a8f8e9848900cc4	0	0	0	0	0	0	0	0	0	0	0	0	0	0	0	0	0	0	0	0	0	0	0	0	0	0	0	0	0	35	0	0	0	0	0	0	0	0	0
Bacteria	NA	NA	NA	NA	NA	NA	55cabf716d02d8ba0da799c9a0c6c0e2	0	0	0	0	0	0	0	0	0	0	0	0	0	0	0	0	0	0	0	0	0	0	0	0	0	0	0	0	0	121	0	0	0	0	0	0	0	0	0
Bacteria	NA	NA	NA	NA	NA	NA	d194b15d86ea495f04bfac250e7f09b3	0	0	0	0	0	0	0	0	0	0	0	0	0	0	0	0	0	0	0	0	0	0	0	0	0	0	0	0	0	0	0	0	9	0	0	0	0	0	0
Bacteria	NA	NA	NA	NA	NA	NA	fa4b0f3d7c7bdea09b114aa6880354d9	0	0	0	0	0	0	0	0	0	0	0	0	0	0	0	0	0	0	0	0	0	0	0	0	0	0	0	0	0	0	0	98	0	0	0	0	0	0	0
Bacteria	NA	NA	NA	NA	NA	NA	2cfdb3659ee1970e83b75b654909de93	0	0	0	0	0	0	0	0	0	0	0	0	0	0	0	0	0	0	0	0	12	0	0	0	0	0	0	0	0	0	0	0	0	0	0	0	0	0	0
Bacteria	NA	NA	NA	NA	NA	NA	2a649cc0bea53d6261ef483b240003bc	0	0	0	0	0	0	0	0	0	0	0	0	0	0	0	0	0	0	0	0	0	0	0	0	0	0	0	0	0	0	0	0	0	0	0	0	42	0	0
Bacteria	NA	NA	NA	NA	NA	NA	ba271a8d630bea193c7af496df00b26f	0	0	0	0	0	0	0	0	0	0	0	0	0	0	0	0	0	0	0	0	0	0	0	0	0	0	0	0	0	0	0	0	0	0	0	0	4	0	0
Bacteria	NA	NA	NA	NA	NA	NA	0a476280f791a03c92cda4af8e2211b8	0	0	0	0	0	0	0	0	0	0	0	0	0	0	0	0	0	0	0	0	0	0	0	0	0	0	0	0	0	0	0	0	0	0	0	0	0	110	0
Bacteria	NA	NA	NA	NA	NA	NA	43c2571d95f1ecc256be13c7f57a0fca	0	0	0	0	0	0	0	0	0	0	85	0	0	0	0	0	0	0	0	0	0	0	0	0	0	0	0	0	0	0	0	0	0	0	0	0	0	0	0
Bacteria	NA	NA	NA	NA	NA	NA	0d22ff919be763d391e4d7ec11d7c087	0	0	0	0	0	0	0	0	0	0	0	0	0	0	0	0	0	0	0	0	0	0	0	0	0	0	0	0	0	64	0	0	0	0	0	0	0	0	0
Bacteria	NA	NA	NA	NA	NA	NA	cdf4ed2790064981ef4427c890b1e607	0	0	0	0	0	0	0	0	0	93	0	0	0	0	0	0	0	0	0	0	0	0	0	0	0	0	0	0	0	0	0	0	0	0	0	0	0	0	0
Bacteria	NA	NA	NA	NA	NA	NA	cac8df7a9da8d8a7bc878c940e4ab93b	0	0	0	0	0	0	0	0	0	0	0	0	0	0	0	0	0	0	0	0	0	0	0	0	0	0	0	0	0	0	0	0	0	0	0	0	0	51	0
Bacteria	NA	NA	NA	NA	NA	NA	c63620056c329fc4460678cd1a562e44	0	0	0	0	0	0	0	0	0	0	0	0	0	0	0	0	0	0	0	0	0	0	0	0	0	0	0	0	0	0	0	0	0	0	0	0	92	0	0
Bacteria	NA	NA	NA	NA	NA	NA	b55f293cdfb1146db79bd11137d6e377	0	0	0	0	0	0	0	0	0	0	0	0	0	0	0	0	0	0	0	0	0	0	0	0	0	0	0	0	0	151	0	0	0	0	0	0	0	0	0
Bacteria	NA	NA	NA	NA	NA	NA	6d5989d6fa0cb1be16f88dad9a0ee07b	0	0	0	0	0	0	0	0	0	0	0	0	0	0	0	0	0	0	0	0	0	0	0	0	0	0	0	0	0	0	0	0	0	0	0	0	0	189	0
Bacteria	NA	NA	NA	NA	NA	NA	56a1120fc8b2576a5d52a3ec7ae06f4e	0	0	0	0	0	0	0	0	0	0	0	0	0	0	0	0	0	0	0	0	0	0	0	0	0	0	0	0	0	0	0	0	0	0	0	0	94	0	0
Bacteria	NA	NA	NA	NA	NA	NA	dd53f5f3c5c0f11bc507d174363ec11a	0	0	0	0	0	0	0	0	0	0	0	0	0	0	0	0	0	0	0	0	0	0	0	0	0	0	0	0	0	0	0	0	0	0	0	0	33	0	0
Bacteria	NA	NA	NA	NA	NA	NA	1f08e0c9e2b2522b17514fc8fdd35414	0	0	0	0	0	0	0	0	0	0	0	0	0	10	0	0	0	0	0	0	0	0	0	0	0	0	0	0	0	0	0	0	0	0	0	0	0	0	0
Bacteria	NA	NA	NA	NA	NA	NA	0a16fa0e04e9761492c68c00fd5a8aae	0	0	0	0	0	0	0	0	0	0	0	0	0	0	0	0	0	0	0	0	0	0	0	0	0	0	0	0	0	132	0	0	0	0	0	0	0	0	0
Bacteria	NA	NA	NA	NA	NA	NA	a32fcafba564f55967ee40397b3c57a1	0	0	0	0	0	0	0	0	0	0	0	0	0	0	0	0	0	0	0	0	0	0	0	0	0	0	0	0	0	0	0	11	0	0	0	0	0	0	0
Bacteria	NA	NA	NA	NA	NA	NA	55ad6ed30069b1d91fde3b84b7885721	0	0	0	0	0	0	0	0	0	0	0	0	0	0	0	0	0	0	0	0	0	0	0	0	0	0	0	0	0	0	0	0	0	0	0	0	0	20	0
Unassigned	NA	NA	NA	NA	NA	NA	128757280c00e5291bbc1e04b6b5d57f	0	0	0	0	0	0	0	0	0	0	0	0	0	0	0	0	0	0	0	0	0	0	0	0	0	0	0	0	0	0	0	37	0	0	0	0	0	0	0
Unassigned	NA	NA	NA	NA	NA	NA	e7603069791c0fdc0fcf921fe306c8f8	0	0	0	0	0	0	0	0	0	0	0	0	0	0	0	0	0	0	0	0	0	0	0	0	0	0	0	0	0	0	0	0	0	0	0	0	21	0	0
Bacteria	NA	NA	NA	NA	NA	NA	59403377ccce2302e3cd4074d18118bb	0	0	0	0	0	0	0	0	0	0	0	0	0	0	0	0	0	0	0	0	0	0	0	0	0	0	0	0	0	7	0	0	0	0	0	0	0	0	0
Bacteria	NA	NA	NA	NA	NA	NA	8f41d457041b492959f8fd7ee543f291	0	0	0	0	0	0	0	0	0	0	0	0	0	0	0	0	0	0	0	0	0	0	0	0	0	0	0	0	0	70	0	0	0	0	0	0	0	0	0
Bacteria	NA	NA	NA	NA	NA	NA	219db7c47588193b31f86b5c2f1a9b57	0	0	0	0	0	0	0	0	0	0	0	0	0	0	0	0	0	0	0	0	0	0	0	0	0	0	0	0	0	211	0	0	0	0	0	0	0	0	0
Bacteria	NA	NA	NA	NA	NA	NA	c7479f5cdcf394331c98edcce7df27a7	0	0	0	0	0	0	0	0	0	0	0	0	0	0	0	0	0	0	0	0	0	0	0	0	0	0	0	0	0	120	0	0	0	0	0	0	0	0	0
Bacteria	NA	NA	NA	NA	NA	NA	b2f2286ec7fa3ec90bdd32db6334cab3	0	0	0	0	0	0	0	0	0	0	0	0	0	0	0	0	0	0	0	0	0	0	0	0	0	0	0	0	0	44	0	0	0	0	0	0	0	0	0
Bacteria	NA	NA	NA	NA	NA	NA	5de83d3a154bd6136edfef1b3fcee3d4	0	0	0	0	0	0	0	0	0	0	0	0	0	0	0	0	0	0	0	0	0	0	0	0	0	0	0	0	0	132	0	0	0	0	0	0	0	0	0
Bacteria	NA	NA	NA	NA	NA	NA	f4a45472c42d9bbb77046069f92c1249	0	0	0	0	0	0	0	0	0	0	0	0	0	0	0	0	0	0	0	0	0	0	0	0	0	0	0	0	0	108	0	0	0	0	0	0	0	0	0
Bacteria	NA	NA	NA	NA	NA	NA	6bc20f99e0ef3bdf3c9262116a2addc6	0	0	0	0	0	0	0	0	0	0	0	0	0	0	0	0	0	0	0	0	0	0	0	0	0	0	0	0	0	0	0	0	14	0	0	0	0	0	0
Bacteria	NA	NA	NA	NA	NA	NA	466108a4b56c5f95425c1b679be7f57a	0	0	0	0	0	0	0	0	0	0	0	0	0	22	0	0	0	0	0	0	0	0	0	0	0	0	0	0	0	0	0	0	0	0	0	0	0	0	0
Bacteria	NA	NA	NA	NA	NA	NA	c44c81250fa06ad3cf0e008f90d3c7a9	0	0	0	0	0	0	0	0	0	0	0	0	0	0	0	0	0	0	0	0	0	0	0	0	0	0	0	0	0	0	0	37	0	0	0	0	0	0	0
Bacteria	NA	NA	NA	NA	NA	NA	2c7f729739ade250693ea0192ac324a0	0	0	0	0	0	0	0	0	0	0	0	0	0	0	0	0	0	0	0	0	0	0	0	0	0	0	0	0	0	24	0	0	0	0	0	0	0	0	0
Bacteria	NA	NA	NA	NA	NA	NA	763f2e1336d833597aa4ad55f2bbfd9d	0	30	0	0	0	0	48	0	0	0	0	0	0	0	0	0	0	0	0	0	0	0	13	53	65	115	88	335	0	0	0	0	0	0	0	0	0	0	0
Bacteria	NA	NA	NA	NA	NA	NA	b8d66e876179b33fcaa9c714d467fd13	0	56	197	0	0	0	39	50	0	0	0	0	0	0	0	0	0	0	0	0	0	0	48	85	141	221	123	283	0	0	0	0	0	0	0	0	0	0	0
Bacteria	NA	NA	NA	NA	NA	NA	ab16ed9d7500d7a243e343ab5ceab722	0	52	0	82	0	98	31	0	295	0	0	0	0	0	0	0	0	0	0	0	0	8	46	52	149	185	119	190	0	0	0	0	0	0	0	0	21	0	0
Bacteria	NA	NA	NA	NA	NA	NA	a9b06ec5aaeab3cc5c7cbe71872f52ef	84	65	0	0	0	0	26	51	0	0	0	0	0	0	0	0	0	0	0	0	0	30	43	83	27	70	0	188	0	0	0	0	0	0	0	0	0	0	0
Bacteria	NA	NA	NA	NA	NA	NA	d90c789edded098dc9bd833c4dd9a2da	509	993	1507	763	210	703	359	38	197	0	0	0	0	0	0	0	0	0	0	0	111	298	1326	680	700	960	268	359	0	0	0	0	0	0	0	52	0	0	0
Bacteria	NA	NA	NA	NA	NA	NA	c68e8192bff1dc691a3fa8a615807b73	474	531	412	497	213	156	319	62	33	0	0	0	0	0	0	0	0	0	0	0	23	320	913	372	394	212	37	241	0	0	0	0	0	0	0	0	0	0	0
Bacteria	NA	NA	NA	NA	NA	NA	b1096e0f3d75093162ebb71323f74be2	304	729	1315	653	314	765	205	36	217	0	0	0	0	0	38	0	0	0	0	0	365	163	1056	492	1067	897	244	231	0	0	0	0	0	0	0	0	0	0	0
Bacteria	NA	NA	NA	NA	NA	NA	49c0089b86367f803aff750404e0add9	273	515	668	427	237	874	352	27	76	0	0	0	0	0	0	38	0	0	0	0	93	294	552	373	425	465	268	425	0	0	0	0	0	0	0	0	0	0	0
Bacteria	NA	NA	NA	NA	NA	NA	0efbcdff4678775e2994ce3671da13e5	254	474	413	147	58	133	93	38	89	0	0	0	0	0	0	0	0	0	0	0	20	95	1195	280	190	84	0	84	0	0	33	0	0	0	0	0	0	28	0
Bacteria	NA	NA	NA	NA	NA	NA	8ebcd3092671d68a398ba2cf0b2782b1	0	0	0	0	0	0	0	0	0	0	0	0	0	0	0	0	0	0	0	0	0	0	0	0	0	0	0	0	0	0	0	0	0	0	0	0	0	41	0
Bacteria	NA	NA	NA	NA	NA	NA	91fb03ced1b30135eae1277536c81125	0	0	0	0	0	0	0	0	0	0	0	0	0	0	0	0	0	0	0	0	0	0	0	0	0	0	0	0	0	0	0	0	0	55	0	0	0	0	0
Bacteria	NA	NA	NA	NA	NA	NA	d0ddd6cc2bfacc8e96de6b4453dc1c78	0	0	0	0	0	0	0	0	0	0	0	0	0	0	0	0	0	0	0	0	0	0	0	0	0	0	0	0	60	0	0	0	0	0	0	0	0	0	0
Bacteria	NA	NA	NA	NA	NA	NA	9a28c4ba107e6f98730ceb85021e960c	0	0	0	0	0	0	0	0	0	0	0	0	0	0	0	0	0	0	0	0	0	0	0	0	0	0	0	0	0	0	58	0	0	0	0	0	0	0	0
Bacteria	NA	NA	NA	NA	NA	NA	0810f566afc3931dc25ca9fcf3263122	0	0	0	0	0	0	0	0	0	0	0	0	0	0	0	0	0	0	0	0	0	0	0	0	0	0	0	0	0	0	68	0	0	0	0	0	0	0	0
Bacteria	NA	NA	NA	NA	NA	NA	82e318f7f3c27ee0b72cbbc599c4d6a1	0	0	0	0	0	0	0	0	0	0	0	0	0	0	0	0	0	0	0	0	0	0	0	0	0	0	0	0	0	54	0	0	3	0	0	0	0	0	0
Bacteria	NA	NA	NA	NA	NA	NA	33e42f1c28ebd04358946660aafbcd3c	0	0	0	0	0	0	0	0	0	0	0	0	0	0	0	0	0	0	0	0	0	0	0	0	0	0	0	0	0	0	0	0	0	0	0	76	0	0	0
Bacteria	NA	NA	NA	NA	NA	NA	d028cfe5f4e2613edfb208850f544664	0	0	0	0	0	0	0	0	0	0	0	0	0	0	0	0	0	0	0	0	0	0	0	0	0	0	0	0	0	90	0	0	0	0	0	0	0	0	0
Bacteria	NA	NA	NA	NA	NA	NA	b03aa77c847e6bb01b1c4a08497d21b7	0	0	0	0	0	0	0	0	0	0	0	0	0	0	0	0	0	0	0	0	0	0	0	0	0	0	0	0	0	0	0	0	0	0	0	0	0	69	0
Bacteria	NA	NA	NA	NA	NA	NA	92824ecdcb26224733bc7558bdd233f8	0	0	0	0	0	0	0	0	0	0	0	0	0	40	0	0	0	0	0	0	0	0	0	0	0	0	0	0	0	0	0	0	0	0	0	0	0	0	0
Bacteria	NA	NA	NA	NA	NA	NA	9fa5b33e476778e44e64d03ae7bda39a	702	2851	1081	425	86	405	327	105	476	0	0	0	0	0	94	0	0	0	0	0	0	145	1111	1165	1545	1094	1555	956	0	0	0	0	0	0	0	0	74	0	0
Bacteria	NA	NA	NA	NA	NA	NA	c38d6169f26f025d80d2a7e7d54c0f96	663	1559	267	271	109	86	295	100	101	0	0	0	0	0	0	0	0	0	0	0	0	157	711	608	781	251	184	704	0	0	0	0	0	0	0	0	0	120	0
Bacteria	NA	NA	NA	NA	NA	NA	7022c0a3181515191560e1b895d91856	360	1694	470	262	116	494	311	47	192	0	0	0	0	0	0	0	0	0	0	0	0	122	414	540	902	522	1170	1121	0	0	0	0	0	0	0	0	0	0	0
Bacteria	NA	NA	NA	NA	NA	NA	e005bc7401be8c65293cb1200f641d9f	403	2301	735	350	89	376	235	80	305	0	0	0	0	0	0	0	0	0	0	0	0	90	746	791	1192	596	1216	494	0	53	0	0	0	0	0	0	0	0	0
Bacteria	NA	NA	NA	NA	NA	NA	59c833a4f2d414f4a30ef80bd1ac1523	363	2086	898	378	132	430	228	76	549	0	0	0	0	0	0	0	0	0	0	0	117	72	872	743	2331	1105	1270	709	0	0	0	0	0	0	0	0	0	0	0
Bacteria	NA	NA	NA	NA	NA	NA	df390d75ca1ef413fc7923636ec9f663	0	0	0	0	0	0	0	0	0	0	0	0	0	0	80	0	0	0	0	0	0	0	0	0	0	0	0	0	0	0	0	0	0	0	0	0	0	0	0
Bacteria	NA	NA	NA	NA	NA	NA	309019381ecd3d39e80a31def6e19659	0	0	0	0	0	0	0	0	0	0	0	0	113	0	0	0	0	0	0	0	0	0	0	0	0	0	0	0	0	0	0	0	0	0	0	0	0	0	0
Bacteria	NA	NA	NA	NA	NA	NA	01666a6c537cf31ea39ec66ae08116db	0	0	0	0	0	0	0	0	0	0	0	0	0	0	0	0	139	0	0	0	0	0	0	0	0	0	0	0	0	0	0	0	0	0	0	0	0	0	0
Bacteria	NA	NA	NA	NA	NA	NA	797d0897224964e2dc1e9fd4678bb0e7	0	0	0	0	0	0	57	0	0	0	0	0	0	0	0	0	0	0	0	0	0	0	0	0	0	0	0	0	0	0	0	0	0	0	0	0	0	0	0
Bacteria	NA	NA	NA	NA	NA	NA	dbff6e2a86bc181caca3c545648dc461	0	0	0	0	0	0	0	0	0	0	0	0	0	0	0	52	0	0	0	0	0	0	0	0	0	0	0	0	0	0	0	0	0	0	0	0	0	0	0
Bacteria	NA	NA	NA	NA	NA	NA	0c7dee7a68a977603ff93aa898fa4dc6	0	0	0	0	0	0	0	0	0	0	0	0	0	0	0	0	28	0	0	0	0	0	0	0	0	0	0	0	0	0	0	0	0	0	0	0	0	0	0
Bacteria	NA	NA	NA	NA	NA	NA	6f79bb977a78ddb118af3849db9ab1f1	0	0	0	0	0	0	0	0	0	0	0	0	0	96	0	142	0	0	0	0	0	0	0	0	0	0	0	0	0	0	0	0	0	0	0	0	0	0	0
Bacteria	NA	NA	NA	NA	NA	NA	0a611ce8beab1019ef9087d04834e5b0	0	0	0	0	0	0	0	0	0	0	0	0	0	0	0	0	0	0	0	0	0	0	0	0	0	0	0	0	0	0	0	49	0	0	0	0	0	0	0
Bacteria	NA	NA	NA	NA	NA	NA	f5ae175b9d70b8b792a0dc8862f7703d	0	0	0	0	0	0	0	0	0	0	0	0	0	0	52	0	0	0	0	0	0	0	56	0	0	0	0	0	0	0	101	0	0	0	0	0	0	241	0
Bacteria	NA	NA	NA	NA	NA	NA	494f4db1b83f0389f39246fd454e3f2e	0	0	0	0	0	0	0	0	0	0	0	0	0	0	0	0	0	0	36	0	66	0	0	0	0	0	0	0	0	0	0	0	0	0	0	0	0	0	71
Bacteria	NA	NA	NA	NA	NA	NA	95f47e43ddc636691432453867af56ad	0	0	0	0	0	0	0	0	0	0	0	0	0	47	0	0	0	0	0	0	0	0	0	0	0	0	0	0	0	0	0	0	0	0	0	0	0	0	0
Bacteria	NA	NA	NA	NA	NA	NA	d00e9c40905d5ebfe6503c59d29109c7	0	0	0	0	0	0	0	0	0	0	0	0	0	0	0	0	0	0	0	0	0	0	0	0	0	0	0	156	0	0	0	0	0	0	0	0	0	0	0
Bacteria	NA	NA	NA	NA	NA	NA	08bb0e9ce9d72a01060b43d737e4c05b	0	0	0	0	0	0	0	0	0	0	0	154	0	0	0	0	0	0	0	0	0	0	0	0	0	0	0	0	0	0	0	0	0	0	0	141	0	0	0
Bacteria	NA	NA	NA	NA	NA	NA	69766186069bec997ea3917247b32b2b	0	0	0	0	0	0	0	84	0	0	0	0	0	0	0	0	0	0	0	0	0	0	0	0	0	0	0	0	0	0	0	0	0	0	0	0	0	0	0
Bacteria	NA	NA	NA	NA	NA	NA	7f047735b659048e4e8cc65a28a4efba	0	0	0	0	0	0	0	0	0	0	0	0	0	0	0	0	0	0	0	0	0	0	0	0	0	0	0	0	0	0	0	0	0	0	0	0	0	0	101
Bacteria	NA	NA	NA	NA	NA	NA	e0c912ef2af66e9979a764ca81f0d337	0	0	0	0	0	0	0	0	0	169	0	80	77	0	0	0	32	0	0	0	0	0	0	0	0	0	0	0	0	0	0	0	0	0	0	0	0	0	0
Bacteria	NA	NA	NA	NA	NA	NA	b64d7d33f05c3a2a076e296e180507ad	0	0	0	0	0	0	0	0	0	0	0	0	65	116	0	0	0	0	0	60	0	0	0	0	0	0	0	0	0	80	0	0	0	0	0	0	0	0	0
Bacteria	NA	NA	NA	NA	NA	NA	ecfecc7e3a0665fd26f9bd9325806d1c	0	0	0	0	0	0	67	0	0	0	0	0	0	0	0	0	0	0	0	0	0	0	0	0	0	0	0	0	0	0	0	0	0	85	0	0	0	0	0
Bacteria	NA	NA	NA	NA	NA	NA	ec4ebae954714c2f22a1c74f501f522a	0	0	0	0	0	0	0	157	0	0	84	0	61	0	0	0	0	0	0	0	0	0	0	0	88	88	0	0	114	0	0	0	0	0	0	0	0	0	0
Bacteria	NA	NA	NA	NA	NA	NA	160610024ddf9cf97ea062b31a1e2157	0	0	0	0	0	0	0	0	0	0	0	0	0	0	0	0	0	0	0	0	0	0	0	0	0	0	0	0	0	0	0	0	0	0	0	53	0	0	0
Bacteria	NA	NA	NA	NA	NA	NA	d9ac73d4a665126e71b7b1707b556c6c	0	0	0	0	0	0	0	0	0	0	0	0	0	0	0	0	0	0	0	0	0	0	0	0	0	0	0	0	0	0	0	114	0	193	0	0	0	0	0
Bacteria	NA	NA	NA	NA	NA	NA	bfc5e53f667202a3e7f63186b236f9ee	0	0	0	0	0	0	0	0	0	0	0	0	0	0	0	0	0	0	0	0	0	0	0	0	0	0	0	0	0	82	0	0	0	0	0	0	0	0	0
Bacteria	NA	NA	NA	NA	NA	NA	5ff2e5de9544c8a5b2d10672140bae0b	0	0	0	0	0	0	0	0	0	0	0	0	0	0	0	0	97	0	0	0	0	0	0	0	0	0	0	0	0	0	0	0	0	0	0	0	0	0	0
Bacteria	NA	NA	NA	NA	NA	NA	1629b168f323d762b0213d55944d1442	0	0	0	0	0	0	0	0	0	0	0	0	0	0	138	0	0	0	0	0	0	0	0	0	0	0	0	0	0	0	0	0	0	0	0	0	0	0	0
Bacteria	NA	NA	NA	NA	NA	NA	768dd0cf0c3ecce78a46fa45af439b9c	0	0	0	0	0	0	54	0	0	0	0	0	0	0	0	0	0	0	0	0	0	0	0	0	0	0	0	0	0	0	0	0	0	0	0	0	0	0	0
Bacteria	NA	NA	NA	NA	NA	NA	61c45a6b2143541f2c782bda112f4637	0	0	0	0	0	0	0	0	0	0	0	0	0	121	0	0	0	0	0	0	0	0	0	0	0	0	0	0	0	0	0	0	0	0	0	0	0	0	0
Bacteria	NA	NA	NA	NA	NA	NA	7edf34716851e3f8e8c73ed2a80b445e	0	0	0	0	0	0	0	0	0	0	0	66	0	0	0	193	0	0	0	0	0	0	0	0	0	0	0	0	0	0	0	0	0	0	0	0	0	0	0
Bacteria	NA	NA	NA	NA	NA	NA	53cda6f31dce47195e7f086a7144fa59	0	0	0	0	0	0	0	0	0	0	0	0	67	0	0	0	0	0	0	0	0	0	0	0	0	0	0	0	0	0	0	0	0	0	0	0	0	0	0
Bacteria	NA	NA	NA	NA	NA	NA	171012f06a0c7da1d560faacfc3325be	0	0	0	0	0	0	0	0	0	0	34	0	0	0	0	0	0	0	0	0	0	0	0	0	0	0	0	0	0	0	0	0	0	0	0	0	0	0	0
Bacteria	NA	NA	NA	NA	NA	NA	7a8171a1ad459f992e670b82f53a490a	0	0	0	0	0	0	0	0	0	0	0	0	0	0	0	0	0	0	50	0	0	0	0	0	0	0	0	0	0	0	0	0	0	0	0	0	0	0	0
Bacteria	NA	NA	NA	NA	NA	NA	3259185247825bf70272f25a8485b0ca	0	0	0	0	0	0	0	0	0	0	0	0	0	0	0	0	0	0	0	0	0	0	0	0	0	0	0	0	0	0	0	0	0	0	0	0	34	0	0
Bacteria	NA	NA	NA	NA	NA	NA	13cdbef1f1abb90706c30f5ff865f6f9	0	0	0	0	0	0	0	0	0	0	0	0	0	0	0	0	0	0	0	0	0	0	0	0	0	0	0	0	0	0	0	0	0	0	0	0	211	0	0
Unassigned	NA	NA	NA	NA	NA	NA	feb5312bb2afce3ff11c70158765ee90	0	0	0	0	0	0	0	0	0	0	0	0	0	0	0	0	0	0	0	0	0	0	0	0	0	0	0	0	0	0	0	0	0	0	0	0	0	0	48
Bacteria	NA	NA	NA	NA	NA	NA	ee8422933c1e4f2ca69b59e461e5fd40	0	0	0	0	0	0	0	0	0	0	0	0	0	0	0	0	0	0	0	0	0	0	0	0	0	0	0	0	0	0	0	0	0	0	0	0	0	43	0
Bacteria	NA	NA	NA	NA	NA	NA	7ca6917dcd0262ac2b19fc499345e1e2	0	0	0	0	0	0	0	0	0	0	0	0	0	0	0	0	0	0	36	0	0	0	0	0	0	0	0	0	0	0	0	0	0	0	0	0	0	0	0
Bacteria	NA	NA	NA	NA	NA	NA	e77341d3d578e738e0fea209c88a318b	0	0	0	0	0	0	0	0	0	0	0	0	0	0	0	0	0	0	0	0	0	0	0	0	0	0	0	0	0	0	0	0	0	0	0	0	176	0	0
Bacteria	NA	NA	NA	NA	NA	NA	2320350adb3455e463acab0f781f26d5	0	0	0	0	0	0	0	0	0	0	0	0	0	0	0	0	0	0	0	0	0	0	0	0	0	0	0	0	0	128	0	0	0	0	0	0	0	0	0
Bacteria	NA	NA	NA	NA	NA	NA	790cb3fd6670fc50152d26019d6bdd18	0	0	0	0	0	0	0	0	0	0	0	0	0	0	0	0	0	0	0	0	0	0	0	0	0	0	0	16	0	0	0	0	0	0	0	0	0	0	0
Bacteria	NA	NA	NA	NA	NA	NA	fcd40df14a8d5aa1cfffb2ad33046f1a	0	0	0	0	0	0	0	0	0	0	0	0	0	0	0	0	0	0	0	0	0	0	0	0	0	0	0	0	174	58	84	0	0	0	0	77	0	0	0
Bacteria	NA	NA	NA	NA	NA	NA	b5c7c30b3dbb6bccd70105000ed981a9	0	0	0	0	0	0	0	0	0	0	0	0	0	35	0	0	0	0	0	0	0	0	0	0	0	0	0	0	0	0	0	0	0	0	0	0	0	0	0
Bacteria	NA	NA	NA	NA	NA	NA	28a80430574fe5f05c2040d92fdccc8e	0	0	0	0	0	0	0	0	0	0	0	0	7	0	0	0	0	0	0	0	0	0	0	0	0	0	0	0	0	0	0	0	0	0	0	0	0	0	0
Bacteria	NA	NA	NA	NA	NA	NA	8a34352009f1bc6986e50d2d375975b2	0	0	0	0	0	0	0	0	0	0	0	0	0	0	0	0	0	0	0	0	0	0	0	0	0	0	0	0	0	0	0	0	0	0	0	0	134	0	0
Bacteria	NA	NA	NA	NA	NA	NA	2e2307e702ed0dbdc0f5e04430a84dd8	0	0	0	0	0	0	0	0	0	0	0	0	0	0	0	0	0	0	0	0	0	0	0	0	0	0	0	0	0	0	0	0	0	0	0	0	0	0	66
Bacteria	NA	NA	NA	NA	NA	NA	6dfb257d1f23ea6a9065149e5ecf4cf6	0	0	0	0	0	0	0	0	0	0	0	0	0	0	0	0	0	0	0	0	0	0	0	0	0	0	0	0	0	0	0	0	0	0	0	0	0	39	0
Bacteria	NA	NA	NA	NA	NA	NA	800112ccc285e62e421d20f6065a9abe	0	0	0	0	0	0	0	30	0	0	0	0	0	0	0	0	0	0	0	0	0	0	0	0	0	0	0	0	0	0	0	0	0	0	0	0	0	0	0
Bacteria	NA	NA	NA	NA	NA	NA	e7c19eb1e1d3f46021c2535b28e819bb	0	0	0	0	0	0	48	0	0	0	0	0	0	0	0	0	0	0	0	0	0	0	0	0	0	0	0	0	0	0	0	0	0	0	0	0	0	0	0
Bacteria	NA	NA	NA	NA	NA	NA	f91f5c6512a803ca9eeb342932a5e6df	0	0	0	11	0	0	0	0	0	0	0	0	0	0	0	0	0	0	0	0	0	0	0	0	0	0	0	0	0	0	0	0	0	0	0	0	0	0	0
Bacteria	NA	NA	NA	NA	NA	NA	d086966b03320e2680b9435275d2272e	0	0	43	0	0	0	0	0	0	0	0	0	0	0	0	0	0	0	0	0	0	0	0	0	0	0	0	0	0	0	0	0	0	0	0	0	0	0	0
Bacteria	NA	NA	NA	NA	NA	NA	0dc8a0e383e2bce502196332c45eba23	0	0	0	0	0	0	0	0	0	0	0	0	0	0	0	17	0	0	0	0	0	0	0	0	0	0	0	0	0	0	0	0	0	0	0	0	0	0	0
Bacteria	NA	NA	NA	NA	NA	NA	97634e59c9b44ae210982a7756bc35c6	0	0	0	0	0	0	0	0	0	0	0	0	0	0	0	0	0	0	0	0	0	0	0	0	0	0	0	0	0	0	0	0	0	0	0	0	132	0	0
Bacteria	NA	NA	NA	NA	NA	NA	7e300aff770cf50b3581f80a5c3877b5	0	0	0	0	0	0	0	0	0	0	0	0	0	0	0	0	0	0	0	0	0	0	0	0	0	0	0	0	0	0	0	0	0	0	0	0	0	0	99
Bacteria	NA	NA	NA	NA	NA	NA	e6ff01e10f4d788a9761f5c4856ca742	0	0	0	0	0	0	0	0	0	0	0	0	12	0	0	0	0	0	0	0	0	0	0	0	0	0	0	0	0	0	0	0	0	0	0	0	0	0	0
Bacteria	NA	NA	NA	NA	NA	NA	7009f2f5a6774b89486a7611e9e6cdcb	0	0	0	0	0	0	0	0	0	0	0	0	0	0	0	0	0	29	0	0	0	0	0	0	0	0	0	0	0	0	0	0	0	0	0	0	0	0	0
Bacteria	NA	NA	NA	NA	NA	NA	d86c417870c482aa4c19afef2809c2be	0	0	0	0	0	0	0	0	0	0	0	0	0	0	0	0	0	0	0	0	0	0	0	0	0	0	0	0	0	0	0	0	0	0	0	0	0	30	0
Bacteria	NA	NA	NA	NA	NA	NA	a8e341b2a3a5340d2a9fc8a52a1ae9b3	0	0	0	0	0	0	0	0	0	0	0	0	0	0	0	0	0	0	56	0	0	0	0	0	0	0	0	0	0	0	0	0	0	0	0	0	0	0	0
Bacteria	NA	NA	NA	NA	NA	NA	ca1549f42a9788d023259b83acad8fde	0	0	0	0	0	0	0	0	0	0	0	0	0	0	0	0	0	0	0	32	0	0	0	0	0	0	0	0	0	0	0	0	0	0	0	0	0	0	0
Bacteria	NA	NA	NA	NA	NA	NA	e0e4abef2c4cc57ae79c0e1ff5dcebfc	0	0	0	0	0	0	0	0	0	0	0	0	0	0	0	0	0	0	0	0	0	0	0	0	0	0	0	0	0	0	0	0	0	0	0	0	64	0	0
Bacteria	NA	NA	NA	NA	NA	NA	a4c69474035bea0ce85a1d5af415cfd7	0	0	0	0	0	0	0	0	0	0	0	0	0	0	0	0	0	0	0	0	0	0	0	0	0	0	0	0	0	0	0	0	0	0	0	0	95	0	0
Bacteria	NA	NA	NA	NA	NA	NA	1f5aa678bcf4fab78a9eb9695c3c50ba	0	0	0	0	0	0	0	0	0	0	0	0	0	0	0	0	0	0	0	0	0	0	0	0	0	0	0	0	0	0	0	0	0	0	0	0	0	40	0
Bacteria	NA	NA	NA	NA	NA	NA	522fcde2c4c7312498b76e834afee76d	0	0	0	0	0	0	0	0	0	0	0	0	0	0	0	0	0	0	28	0	0	0	0	0	0	0	0	0	0	0	0	0	0	0	0	0	0	0	0
Bacteria	NA	NA	NA	NA	NA	NA	63182a503eef6e792cd14ea4ac344543	0	0	0	0	0	0	0	0	0	0	0	0	0	0	0	0	0	0	0	0	0	0	0	0	0	0	0	0	0	0	0	0	0	0	0	0	152	0	0
Bacteria	NA	NA	NA	NA	NA	NA	c29564eb5afab49b3a4ac9efd4b6544d	0	0	0	0	0	0	0	0	0	0	0	0	0	0	0	0	0	0	0	0	0	0	0	0	0	0	0	0	0	0	0	0	0	0	0	0	0	0	13
Unassigned	NA	NA	NA	NA	NA	NA	78284f6eef8a8aac1788d9be1ae29ea7	0	0	0	0	0	0	0	0	0	0	0	0	0	0	0	0	0	0	0	0	0	0	0	0	0	0	0	0	0	0	0	0	0	0	0	0	65	0	0
Unassigned	NA	NA	NA	NA	NA	NA	949df251c85094e7650a0dd78510c1bf	0	0	0	0	0	0	0	0	0	0	0	0	0	0	71	0	0	0	0	0	0	0	0	0	0	0	0	0	0	0	0	0	0	0	0	0	0	0	0
Bacteria	NA	NA	NA	NA	NA	NA	2074549a855f2156f015c5499513dd0c	0	23	0	0	0	0	0	0	0	0	0	0	0	0	0	0	0	0	0	0	0	0	0	0	0	0	0	0	0	0	0	0	0	0	0	0	0	0	0
Unassigned	NA	NA	NA	NA	NA	NA	f84fc7dd9776457690816ff6f0ba4399	0	0	0	0	0	0	0	0	0	0	0	0	0	0	0	0	0	0	47	0	0	0	0	0	0	0	0	0	0	0	0	0	0	0	0	0	0	0	0
Unassigned	NA	NA	NA	NA	NA	NA	fb26e71c142c0cd1a2ebf14cc2495ea0	0	0	0	0	0	0	0	0	0	0	0	0	0	0	0	0	0	0	0	0	0	0	0	0	0	0	0	0	0	0	0	0	0	0	0	0	0	0	47
Unassigned	NA	NA	NA	NA	NA	NA	facedc8309d23d088928f08373242f14	0	0	0	0	0	0	0	0	0	0	0	0	0	0	0	0	0	0	0	0	0	0	0	0	0	0	0	0	0	0	0	0	0	0	0	0	0	26	0
Unassigned	NA	NA	NA	NA	NA	NA	e048eb14447bc4b89295d03354beef2a	0	0	0	0	0	0	0	0	0	0	0	0	0	0	0	0	0	0	0	0	0	0	0	0	0	0	0	0	0	0	0	0	0	0	0	0	141	0	0
Bacteria	NA	NA	NA	NA	NA	NA	115e20e6f634cbaf7d9a494e8504f2b2	0	0	0	0	0	0	0	0	0	0	0	0	0	0	0	0	0	0	0	0	0	0	0	0	0	0	0	0	0	0	0	28	0	0	0	0	0	0	0
Bacteria	NA	NA	NA	NA	NA	NA	5d96ae0cc7c3f3af0f537ec4c8258431	0	0	0	0	0	0	0	0	0	0	0	0	0	0	0	0	0	0	0	0	0	0	0	0	0	0	0	0	0	0	0	0	0	0	0	0	137	0	0
Bacteria	NA	NA	NA	NA	NA	NA	2a6dab5294262d768ff0f562ee2a11e2	0	0	0	0	0	0	0	0	0	0	0	0	0	0	0	0	0	0	0	0	0	0	0	0	0	0	0	0	0	0	0	0	0	0	0	0	0	0	64
Bacteria	NA	NA	NA	NA	NA	NA	c53bac59d2e178adec779a5cbcf4eb69	0	0	0	0	0	0	0	0	0	0	0	0	0	0	0	0	0	0	0	0	0	0	0	0	0	0	0	0	0	0	0	0	0	0	0	0	109	0	0
Bacteria	NA	NA	NA	NA	NA	NA	3d70409ac16330856f568e5f84737fd2	0	0	0	0	0	0	0	0	0	0	0	0	0	0	0	0	0	0	25	0	0	0	0	0	0	0	0	0	0	0	0	0	0	0	0	0	0	0	0
Bacteria	NA	NA	NA	NA	NA	NA	85ef70e54204b99b85e9c762537d2c36	0	0	0	0	0	0	0	13	0	0	0	0	0	0	0	0	0	0	0	0	0	0	0	0	0	0	0	0	0	0	0	0	0	0	0	0	0	0	0
Bacteria	NA	NA	NA	NA	NA	NA	6feed5fcd023b6c3c8906f00a0296cf4	0	0	0	0	0	0	0	0	0	0	0	0	0	0	0	0	0	0	0	0	0	0	0	0	0	0	0	0	0	0	0	0	0	0	0	0	84	0	0
Unassigned	NA	NA	NA	NA	NA	NA	cb8baf2b6ae6332d687b349034cb4039	0	0	0	0	0	0	0	0	0	0	0	0	75	0	0	0	0	172	0	0	0	0	0	0	0	0	0	0	0	0	0	0	0	0	0	0	0	0	0
Unassigned	NA	NA	NA	NA	NA	NA	c7f1a4af55d0f4cc29cf26228b87d845	0	0	0	0	0	0	8	0	0	0	0	180	63	153	0	0	0	0	147	90	0	0	0	0	0	0	0	0	0	0	0	0	0	0	0	0	0	0	0
Bacteria	NA	NA	NA	NA	NA	NA	699a4791782e4782e0b567fabca8046a	0	0	0	0	0	0	0	0	0	0	0	0	0	0	94	0	0	0	0	0	0	0	0	0	0	0	0	0	0	0	0	0	0	0	0	0	0	0	0
Bacteria	NA	NA	NA	NA	NA	NA	afb1482d4e12c319116a1e2c17817520	0	0	0	0	0	0	0	0	0	0	0	0	0	0	0	0	0	0	0	0	0	0	10	0	0	0	0	0	0	0	0	0	0	0	0	0	0	0	0
Unassigned	NA	NA	NA	NA	NA	NA	2e8ffca7914063595dee423e2c757fbc	0	0	0	0	0	0	0	130	0	0	0	0	0	0	0	0	0	0	0	0	0	0	0	0	0	0	0	0	0	0	0	0	0	0	0	0	0	0	0
Bacteria	NA	NA	NA	NA	NA	NA	5803faec203260421d5ef4f76a59a0ba	0	0	0	0	0	0	0	0	0	0	0	0	0	0	0	35	0	0	0	0	0	0	0	0	0	0	0	0	0	0	0	0	0	0	0	0	0	0	0
Bacteria	NA	NA	NA	NA	NA	NA	c6a3156fa86e2630b7192c890c2c6694	0	0	0	0	0	0	0	0	0	0	0	0	45	0	0	0	0	0	0	0	0	0	0	0	0	0	0	0	0	0	0	0	0	0	0	0	0	0	0
Bacteria	NA	NA	NA	NA	NA	NA	c983c8bcd1355bf2600a2743c0d50af0	0	0	0	0	0	0	0	0	0	0	0	0	0	38	0	0	0	0	0	0	0	0	0	0	0	0	0	0	0	0	0	0	0	0	0	0	0	0	0
Bacteria	NA	NA	NA	NA	NA	NA	bb9df3924701500cdebd597d47d9d67f	0	0	0	0	0	0	0	0	0	0	0	0	0	0	70	0	0	0	0	0	0	0	0	0	0	0	0	0	0	0	0	0	0	0	0	0	0	0	0
Unassigned	NA	NA	NA	NA	NA	NA	2c0af5b7a1c10b325d80976b04eae655	0	0	0	0	0	0	0	0	0	0	0	0	0	0	0	0	0	0	0	0	0	0	0	0	0	0	0	0	0	0	0	0	0	0	0	0	185	0	82
Unassigned	NA	NA	NA	NA	NA	NA	d9c0b2b1d906e45b4ed8d4aa41fba9f1	0	0	0	0	0	0	0	0	0	0	0	0	0	0	0	0	0	0	0	0	0	0	0	0	0	0	0	0	0	0	0	0	0	0	0	0	0	56	0
Bacteria	NA	NA	NA	NA	NA	NA	05a83e63135df610381d0dec29a315a6	0	0	0	0	0	0	0	0	0	0	0	0	0	0	0	0	0	0	0	0	0	0	0	0	0	0	0	0	0	0	0	0	0	0	0	0	62	0	0
Bacteria	NA	NA	NA	NA	NA	NA	a29c937f6827b048c784bdbeb69e7bdf	0	0	0	0	0	0	0	0	0	0	0	0	0	0	0	0	0	0	0	0	0	0	0	0	0	0	0	0	0	0	0	0	0	0	0	0	0	17	0
Unassigned	NA	NA	NA	NA	NA	NA	edcecf4a9f92162bad4c83f741cadc4c	0	0	0	0	0	0	0	0	0	0	0	0	0	0	0	26	0	0	0	0	0	0	0	0	0	0	0	0	255	443	171	239	0	304	152	830	0	0	0
Bacteria	NA	NA	NA	NA	NA	NA	c2a5d920c283dd843a3748ad980731d2	0	0	0	0	0	0	0	0	0	0	0	0	0	0	0	0	0	0	0	0	0	0	0	0	0	0	0	0	242	269	98	160	101	431	105	644	0	0	0
Bacteria	NA	NA	NA	NA	NA	NA	8ddfcae7e6726fdaa92ee4bbde5afa64	0	0	0	0	0	0	0	0	0	0	0	0	0	76	0	0	0	0	0	0	0	0	0	0	0	0	0	0	99	220	69	243	0	248	132	434	0	0	0
Bacteria	NA	NA	NA	NA	NA	NA	6edad454823efac569f8a4ca2a3a92e1	0	0	0	0	0	0	0	0	0	0	0	0	0	0	0	0	0	0	0	0	0	0	0	0	0	0	0	0	49	110	47	169	0	127	202	105	0	0	0
Bacteria	NA	NA	NA	NA	NA	NA	4cb060f0f4e97272652e9047c06cdd17	0	0	0	0	0	0	0	0	0	0	0	0	0	0	0	0	0	0	0	0	0	0	0	0	0	0	0	0	24	135	172	35	0	70	57	90	0	0	0
Bacteria	NA	NA	NA	NA	NA	NA	b1c13fb4f52ec9ca348e3fd4df23dfb9	0	0	0	0	0	0	0	0	0	0	0	0	0	0	0	0	0	0	0	0	0	0	0	0	0	0	0	0	82	279	119	390	0	131	154	294	0	0	13
Bacteria	NA	NA	NA	NA	NA	NA	2deb49ad62526b4c66a2553851804b13	0	0	0	0	0	0	0	0	0	0	0	0	0	0	0	0	0	0	0	0	0	0	0	0	0	0	0	0	120	377	141	332	0	178	166	502	0	0	0
Bacteria	NA	NA	NA	NA	NA	NA	e05f66ee5a45e99f298aaf5b00de6f13	0	0	0	0	0	0	0	0	0	0	0	0	0	0	0	39	0	0	0	0	0	0	0	0	0	0	0	0	0	0	0	0	0	0	0	0	0	0	0
Unassigned	NA	NA	NA	NA	NA	NA	77be829568e54c7f7a633757980c699e	0	0	0	0	0	0	0	0	0	0	0	0	0	0	55	0	0	0	0	0	0	0	0	0	0	0	0	0	0	0	0	0	0	0	0	0	0	0	0
Bacteria	NA	NA	NA	NA	NA	NA	0f82b85f2d74a28c6b801ec41ba45adc	0	0	0	0	0	0	0	0	0	21	0	0	0	0	0	0	0	0	0	0	0	0	0	0	0	0	0	0	0	0	0	0	0	0	0	0	0	0	0
Bacteria	NA	NA	NA	NA	NA	NA	97fd08b609b4a8e025cf361975fd75f9	0	0	0	0	0	0	0	0	0	0	0	0	0	0	0	0	0	0	0	17	0	0	0	0	0	0	0	0	0	0	0	0	0	0	0	0	0	0	0
Bacteria	NA	NA	NA	NA	NA	NA	a310ae11b16dab6072d56e40b8e05f2a	0	0	0	0	0	0	0	0	0	0	0	0	0	0	0	0	0	0	0	0	0	0	0	0	0	0	0	0	0	0	0	0	0	0	0	0	0	39	0
Bacteria	NA	NA	NA	NA	NA	NA	749451f331ddf3766f6a7e69f189b8b8	0	0	0	0	0	0	0	7	0	0	0	0	0	0	0	0	0	0	0	0	0	0	0	0	0	0	0	0	0	0	0	0	0	0	0	0	0	0	0
Bacteria	NA	NA	NA	NA	NA	NA	8c771c6a343e91904f4da26660cd6896	0	0	0	0	0	0	0	0	0	0	0	0	0	0	0	0	0	0	71	0	0	0	0	0	0	0	0	0	0	0	0	0	0	0	0	0	0	0	0
Bacteria	NA	NA	NA	NA	NA	NA	9527d55ac8dd8de74812030be3ecd4f7	0	0	0	0	0	0	0	0	0	0	0	0	0	0	0	0	0	0	0	0	0	0	0	0	0	0	0	0	0	0	0	0	0	0	0	0	19	0	0
Bacteria	NA	NA	NA	NA	NA	NA	46ab051fd4e4e133113134cd50c42259	0	0	0	0	0	0	0	0	0	0	0	0	0	0	0	0	0	0	0	0	0	0	0	0	0	0	0	0	0	0	0	0	0	0	0	0	112	0	0
Bacteria	NA	NA	NA	NA	NA	NA	cd9cb4994fb6bb61b67a53030561c6bb	0	0	0	0	0	0	0	182	0	0	0	0	0	0	0	0	0	0	0	0	0	0	0	0	0	0	0	0	0	0	0	0	0	0	0	0	0	0	0
Bacteria	NA	NA	NA	NA	NA	NA	eefe1acbcc9468112bf61bc25fa7e384	0	0	0	0	0	0	0	0	0	0	0	0	0	0	0	0	0	0	39	0	0	0	0	0	0	0	0	0	0	0	0	0	0	0	0	0	0	0	0
Bacteria	NA	NA	NA	NA	NA	NA	95e679764d559113d34ee9624e5280ab	0	0	0	0	0	0	0	0	0	0	0	0	0	0	0	0	0	0	0	0	0	0	0	0	0	0	0	0	0	0	0	0	0	0	0	0	109	0	0
Unassigned	NA	NA	NA	NA	NA	NA	d58c359968857fa5759f82c93de6614b	0	0	0	0	0	0	0	0	0	0	0	0	0	0	0	0	0	0	0	0	0	0	0	0	0	0	0	0	0	0	0	0	0	0	0	0	43	0	0
Unassigned	NA	NA	NA	NA	NA	NA	3a1037f3541734f0023f5c17f07f2f52	0	0	0	0	0	0	0	0	0	0	0	0	0	0	0	0	0	0	0	0	0	0	0	0	0	0	0	0	0	0	0	0	0	0	0	0	230	0	0
Unassigned	NA	NA	NA	NA	NA	NA	e4bf69c75f94c1ddfa6d0dfeff7cab75	0	0	0	0	0	0	0	0	0	0	0	0	0	0	0	0	0	0	0	0	0	0	0	0	0	0	0	0	0	0	0	0	0	0	0	0	0	142	0
Unassigned	NA	NA	NA	NA	NA	NA	f2fab079f047854498f716b235ac4b59	0	0	0	0	0	0	0	0	0	0	0	0	0	0	0	0	0	0	0	0	0	0	0	0	0	0	0	0	0	0	0	0	0	0	0	0	0	0	48
Bacteria	NA	NA	NA	NA	NA	NA	457a49f9a60861ca82443f8b17ef4160	0	0	0	0	0	0	0	0	0	0	0	0	0	0	0	0	0	0	0	0	0	0	0	0	0	0	0	0	0	0	0	11	0	0	0	0	0	0	0
Bacteria	NA	NA	NA	NA	NA	NA	05bde4d6c80bba1064046354e1bb8046	0	0	0	0	0	0	0	0	0	0	0	0	0	0	0	0	0	0	0	0	0	0	0	0	0	0	0	0	0	0	0	0	0	0	0	46	0	0	0
Bacteria	NA	NA	NA	NA	NA	NA	d5df1b77dc30d704d127d9ff7b01dab9	0	0	0	0	0	0	0	0	0	0	0	0	0	0	0	0	0	0	0	0	0	0	0	0	0	0	0	0	0	0	0	0	14	0	0	0	0	0	0
Bacteria	NA	NA	NA	NA	NA	NA	f4b10833ab3dfd2cf0e2c2e31b7ae716	0	0	0	0	0	0	0	0	0	0	0	0	0	0	0	0	0	0	0	0	0	0	0	0	0	0	0	0	0	0	0	0	0	0	0	133	0	0	0
Bacteria	NA	NA	NA	NA	NA	NA	11775dbd9c01d20a0b02eea4963461db	0	0	0	0	0	0	0	0	0	0	0	0	0	0	0	102	0	0	0	0	0	0	0	0	0	0	0	0	0	0	0	0	0	0	0	0	0	0	0
Bacteria	NA	NA	NA	NA	NA	NA	37fc7702c19c3e822ede22a5d84e8aa7	0	0	0	0	0	0	0	0	0	0	0	0	0	0	159	0	19	0	0	0	0	0	0	0	66	0	0	0	0	0	0	150	0	0	0	0	0	0	0
Bacteria	NA	NA	NA	NA	NA	NA	7be77bdea444b653c10ab4fcb52788b6	0	0	0	0	0	0	0	0	0	0	0	0	0	0	0	0	0	0	0	0	0	0	0	0	0	0	0	0	0	0	0	0	0	99	0	0	0	0	0
Bacteria	NA	NA	NA	NA	NA	NA	3e913620a0749d194499cee5a7c49813	0	0	0	0	0	0	0	0	0	0	0	0	0	0	0	0	0	0	0	0	0	0	0	0	0	0	0	0	0	50	0	0	44	0	0	0	0	0	0
Unassigned	NA	NA	NA	NA	NA	NA	028870bf984e2e0125a410808a9b61c0	0	0	0	0	0	0	0	0	0	0	0	0	0	41	0	0	0	0	0	0	0	0	0	0	0	0	0	0	0	0	0	0	0	0	0	0	0	0	0
Unassigned	NA	NA	NA	NA	NA	NA	0076230615b0803862790c9db41621f1	0	0	0	0	0	0	0	0	0	0	0	0	0	0	39	0	0	0	0	0	0	0	0	0	0	0	0	0	0	0	0	0	0	0	0	0	0	0	0
Bacteria	NA	NA	NA	NA	NA	NA	6cb7a4e989b5e3b10df0729170389dee	0	0	0	0	0	0	0	0	0	0	0	0	0	0	0	0	0	0	0	0	0	0	0	0	0	0	0	0	0	0	0	0	0	0	0	0	42	0	0
Bacteria	NA	NA	NA	NA	NA	NA	845690cc093241895256a7c7cf708937	0	0	0	0	0	0	0	0	0	0	0	0	0	0	0	0	0	0	0	0	0	0	0	0	0	0	0	0	0	0	0	0	0	0	0	0	15	0	0
Bacteria	NA	NA	NA	NA	NA	NA	8aa1a1e397d6b539e57bc79c1540d417	0	0	0	0	0	0	0	0	0	0	0	0	0	0	0	0	0	0	0	0	0	0	0	0	0	0	0	0	0	0	0	0	0	0	0	0	47	0	0
Unassigned	NA	NA	NA	NA	NA	NA	33eb5ce325452395becd9896e60ea350	453	904	574	809	221	1172	146	41	203	0	0	0	0	0	0	0	0	0	0	0	28	52	706	807	209	237	624	260	0	0	0	0	0	0	0	73	0	0	0
Bacteria	NA	NA	NA	NA	NA	NA	4c58d1e0879198c9b4e0aab5973f7ebf	713	586	242	603	182	256	171	53	76	0	0	0	0	0	0	0	0	0	0	0	7	109	605	640	166	123	79	292	0	0	0	0	0	0	0	0	0	0	0
Bacteria	NA	NA	NA	NA	NA	NA	dc36b266dfa043ac70d446e5ee344438	430	882	856	880	322	1196	129	25	365	0	0	0	0	0	93	79	0	0	0	0	74	46	823	766	432	486	591	328	0	0	0	0	0	0	0	0	0	0	0
Bacteria	NA	NA	NA	NA	NA	NA	5f37b62b409ae216b55e19e6eb77f9d8	208	552	374	535	317	1561	111	15	157	0	0	0	0	0	0	0	0	0	0	0	106	37	273	399	252	260	450	376	0	0	0	0	0	0	0	0	0	0	0
Bacteria	NA	NA	NA	NA	NA	NA	e2a64fc32cdf372f7ebdb7dedb4e0fa8	770	1133	949	1101	210	1137	186	45	318	0	0	0	0	0	0	0	0	0	0	0	34	95	979	1230	259	525	664	455	0	0	0	0	0	0	0	0	0	114	0
Bacteria	NA	NA	NA	NA	NA	NA	1af4aa861d128493a707cff81391ad5d	0	0	0	0	0	0	0	0	0	0	0	0	19	0	0	0	0	0	0	0	0	0	0	0	0	0	0	0	0	0	0	0	0	0	0	0	0	0	0
Bacteria	NA	NA	NA	NA	NA	NA	06ad0ff439153c6e513e0ae9b9ef5c90	0	0	0	0	0	0	0	0	0	0	0	0	0	0	0	0	0	0	0	0	0	0	0	0	0	0	0	0	0	0	0	0	0	0	0	0	0	87	0
Bacteria	NA	NA	NA	NA	NA	NA	022b99fc3a8d803d19ce03e2c714a10a	0	0	0	0	0	0	0	0	0	0	0	0	0	0	0	0	0	0	0	0	0	0	0	0	0	0	0	0	0	0	0	0	0	0	0	0	66	0	0
Bacteria	NA	NA	NA	NA	NA	NA	3374ab3f6be8e4f39d36169efc0dc5fc	0	0	0	0	0	0	0	0	0	0	0	0	0	0	0	0	0	0	167	0	0	0	0	0	0	0	0	0	0	0	0	0	0	0	0	0	31	0	0
Bacteria	NA	NA	NA	NA	NA	NA	2c8faf3289a146d352756dd6ece8e6e5	0	0	0	0	0	0	0	0	0	0	0	0	0	0	0	0	0	21	0	0	0	0	0	0	0	0	0	0	0	0	0	0	0	0	0	0	0	0	0
Bacteria	NA	NA	NA	NA	NA	NA	475b45873341c3fdc7b787671edc6245	0	0	0	0	0	0	0	0	0	0	0	0	0	0	0	0	0	0	0	0	0	0	0	0	0	0	0	0	0	0	0	0	0	0	0	0	28	0	0
Bacteria	NA	NA	NA	NA	NA	NA	fa6a8ed3c20e0dd655deda54b1cfbe86	0	0	0	0	0	0	0	0	0	0	0	0	0	0	0	0	0	0	0	0	0	0	0	0	0	0	0	0	0	0	0	0	0	0	0	10	0	0	0
Unassigned	NA	NA	NA	NA	NA	NA	78cf29ffe6df127f6715cc6f90707c80	0	0	0	0	0	0	0	0	0	0	0	0	0	0	0	0	0	0	0	0	0	0	0	0	0	0	0	0	0	0	0	0	0	0	0	0	44	0	0
Bacteria	NA	NA	NA	NA	NA	NA	7e64d27d39a2a0f3d9493b4e46b04592	0	0	0	0	0	0	0	0	0	0	0	0	0	0	0	0	0	0	0	0	0	0	0	0	0	0	0	0	0	0	0	0	0	0	0	0	114	0	0
Bacteria	NA	NA	NA	NA	NA	NA	e890e389d3c2da7f184f7f61710063f8	0	0	0	0	0	0	0	0	0	0	0	0	0	0	0	0	0	0	0	0	0	0	0	0	0	0	0	0	0	0	0	0	0	0	0	0	0	0	28
Bacteria	NA	NA	NA	NA	NA	NA	59c14e71151ae0bdc45250e2a494d036	0	0	0	0	0	0	0	0	0	0	0	0	0	0	0	0	0	0	0	0	0	0	0	0	0	0	0	0	0	0	0	0	0	0	0	0	31	0	0
Bacteria	NA	NA	NA	NA	NA	NA	341cd5b90ddbff7cd83b9114ad28b3cc	0	0	0	0	0	0	0	0	0	0	0	0	0	0	0	0	0	0	88	0	0	0	0	0	0	0	0	0	0	0	0	0	0	0	0	0	0	0	0
Bacteria	NA	NA	NA	NA	NA	NA	2eefbb56dc00dc1be5caa9058a20cb16	0	0	0	0	0	0	0	0	0	0	0	0	0	0	0	0	0	0	0	0	0	0	0	0	0	0	0	0	0	0	0	0	0	0	0	0	76	0	0
Bacteria	NA	NA	NA	NA	NA	NA	3d8cac4153e1fca19d1ba6d1fb8d319c	0	0	0	0	0	0	0	0	0	0	0	0	0	0	0	0	0	0	0	0	0	0	0	0	0	0	0	0	0	0	0	0	0	0	0	0	78	0	0
Bacteria	NA	NA	NA	NA	NA	NA	9b0ec4e0b04ffa5c3198c83e804adf2a	0	0	0	0	0	0	0	0	0	0	0	0	0	0	0	0	0	0	0	0	0	0	0	0	0	0	0	0	0	0	0	0	0	0	0	0	0	0	27
Bacteria	NA	NA	NA	NA	NA	NA	e1c16d21948bfeef7af4d5c264418e2b	0	0	0	0	0	0	0	0	0	0	0	0	0	0	0	0	0	0	0	0	0	0	0	0	0	0	0	0	0	0	0	0	0	0	0	0	19	0	0
Bacteria	NA	NA	NA	NA	NA	NA	cab0989edb7017b7730bfe5bc0ed2276	0	0	0	0	0	0	0	0	0	0	0	0	0	0	0	0	0	0	0	0	0	0	0	0	0	0	0	0	0	0	0	0	0	0	0	0	193	0	0
Bacteria	NA	NA	NA	NA	NA	NA	327e2fa8bb4f3c796ab94896be9bd286	0	0	0	0	0	0	0	0	0	0	0	0	0	0	0	0	0	0	0	0	0	0	0	0	0	0	0	0	0	0	0	0	0	0	0	0	73	0	0
Bacteria	NA	NA	NA	NA	NA	NA	cb173d2cd16b97e45c8b7df243e4e39d	0	0	0	0	0	0	0	39	0	0	0	0	0	0	0	0	0	0	0	0	0	0	0	0	0	0	0	0	0	0	0	0	0	0	0	0	113	0	0
Bacteria	NA	NA	NA	NA	NA	NA	c55c490ed48946a7c7bdf9be1cb744c4	0	0	0	0	0	0	0	0	0	0	0	0	0	0	0	0	0	0	14	0	0	0	0	0	0	0	0	0	0	0	0	0	0	0	0	0	0	0	0
Bacteria	NA	NA	NA	NA	NA	NA	45c2a3c1ee3ea9a79b169efa42b2c31a	0	0	0	0	0	0	0	0	0	0	0	0	0	0	0	0	0	0	0	0	0	0	0	0	0	0	0	0	0	0	0	0	0	0	0	0	0	0	32
Bacteria	NA	NA	NA	NA	NA	NA	961231165f14384b9318b6915e25c209	0	0	0	0	0	0	0	0	0	0	0	0	0	0	0	0	0	0	0	0	0	0	0	0	0	0	0	0	0	0	0	0	0	0	0	0	0	31	0
Bacteria	NA	NA	NA	NA	NA	NA	e8ca383447f4306cb34b1562ee265c5e	0	0	0	0	0	0	0	0	0	0	0	0	0	0	0	0	0	0	0	0	0	0	0	0	0	0	0	0	0	0	0	0	0	0	0	0	114	122	0
Bacteria	NA	NA	NA	NA	NA	NA	2e4be2c9b30da78a26f92415c9e04b5c	0	0	0	0	0	0	0	0	0	0	0	0	0	0	0	0	0	0	0	0	0	0	0	0	0	0	0	0	0	0	0	0	0	0	0	0	0	0	133
Unassigned	NA	NA	NA	NA	NA	NA	13f43b07c56428057367470c3c00f22f	0	0	0	0	0	0	0	0	0	0	0	0	0	0	0	0	0	0	0	0	0	0	0	0	0	0	0	0	0	0	0	0	0	0	0	0	29	0	0
Unassigned	NA	NA	NA	NA	NA	NA	c4d09559ad36c6948a9339448ccec6f6	0	0	0	0	0	0	0	0	0	0	0	0	0	0	0	0	0	0	0	0	0	0	0	0	0	0	0	0	0	0	0	0	0	0	0	27	0	0	0
Bacteria	NA	NA	NA	NA	NA	NA	a051928afb0b8be169e2a9e067b488fc	0	0	0	0	0	0	0	0	0	0	0	0	0	0	0	0	0	0	0	0	0	0	0	0	0	0	0	0	0	0	0	0	0	0	0	0	21	0	0
Bacteria	NA	NA	NA	NA	NA	NA	990e17235608cb2213685a0932c19f6b	0	0	0	0	0	0	0	0	0	0	0	0	0	0	0	0	0	0	0	0	0	0	0	0	0	0	0	0	0	0	0	20	0	0	0	0	0	0	0
Bacteria	NA	NA	NA	NA	NA	NA	9762086561c1208e6207cd38db8c99a9	0	0	0	0	0	0	0	0	0	0	0	0	0	0	0	0	0	0	0	0	0	0	0	0	0	0	0	0	0	189	0	164	0	0	0	0	0	0	0
Bacteria	NA	NA	NA	NA	NA	NA	ce48aa4f20b45444fd59796b35cf330e	0	0	0	0	0	0	0	0	0	0	0	0	0	0	0	0	0	0	0	0	0	0	0	0	0	0	0	0	84	0	0	0	0	0	0	0	0	0	0
Bacteria	NA	NA	NA	NA	NA	NA	51cec696e3ede901d65dd3dd41ece2d9	0	0	0	0	0	0	0	0	0	0	0	0	0	0	0	0	0	0	0	0	0	0	0	0	0	0	0	0	0	0	58	0	0	0	0	0	0	0	0
Bacteria	NA	NA	NA	NA	NA	NA	7b38326d8b1d6178cbfed9734c41ea05	0	0	0	0	0	0	0	0	0	0	0	0	0	0	0	0	0	0	0	0	0	0	0	0	0	0	0	0	0	0	0	0	64	0	0	0	0	0	0
Bacteria	NA	NA	NA	NA	NA	NA	55c2cbc530754711bfdce63ea7ddef99	0	0	0	0	0	0	0	0	0	0	0	0	0	0	0	0	0	0	0	0	0	0	0	0	0	0	0	0	0	75	0	0	0	0	0	0	0	0	0
Bacteria	NA	NA	NA	NA	NA	NA	0e8ed22d6c896e78309e648899be8ba7	0	0	0	0	0	0	0	0	0	0	0	0	0	0	0	0	0	0	0	0	0	0	0	0	0	0	0	0	0	0	0	54	0	0	0	0	0	0	0
Unassigned	NA	NA	NA	NA	NA	NA	d6c545e6d8ada4f6482b691800a0c8fa	0	0	0	0	0	0	0	0	0	0	0	0	0	0	0	0	0	0	0	0	0	0	0	0	0	0	0	0	0	0	0	180	0	0	0	0	0	0	0
Unassigned	NA	NA	NA	NA	NA	NA	3ecaee8be7c470fa1e58c1d409edff6d	0	0	0	0	0	0	0	0	0	0	0	0	0	0	0	0	0	0	0	0	0	0	0	0	0	0	0	0	0	41	0	0	0	0	0	0	0	0	0
Unassigned	NA	NA	NA	NA	NA	NA	5585c857c8c4a8c034d4fc4c3886c27b	0	0	0	0	0	0	0	0	0	0	0	0	0	0	0	0	0	0	0	0	0	0	0	0	0	0	0	0	0	0	0	0	0	0	0	0	34	39	0
Unassigned	NA	NA	NA	NA	NA	NA	a73be0983ede87b5078fabd632ff114f	0	0	0	0	0	0	0	0	0	0	0	0	0	0	0	0	0	0	0	0	0	0	0	0	0	0	0	0	0	0	0	170	0	0	0	0	0	0	0
Unassigned	NA	NA	NA	NA	NA	NA	63f5ee55fb727ae585836fea8f8c3b7d	0	0	0	0	0	0	0	0	0	0	193	0	0	0	0	0	0	0	0	0	0	0	0	0	0	0	0	0	0	0	0	0	0	0	0	0	0	0	0
Unassigned	NA	NA	NA	NA	NA	NA	8f82bbd38c02d4dd9dddbf8176c279bf	0	0	0	0	0	0	0	0	0	81	0	0	0	0	0	0	0	0	0	0	0	0	0	0	0	0	0	0	0	0	0	0	0	0	0	0	0	0	0
Unassigned	NA	NA	NA	NA	NA	NA	b2ada4b17f1f954ca8900651d364fe61	0	0	11	0	0	0	0	0	0	0	0	0	0	0	0	0	0	0	0	0	0	0	0	0	0	0	0	0	0	0	0	0	0	0	0	0	0	0	0
Bacteria	NA	NA	NA	NA	NA	NA	9c831573b7dbf2a25c68070444f63bf4	0	0	0	0	0	0	59	38	87	0	0	0	0	0	0	0	0	0	0	0	0	0	121	134	113	66	0	0	0	0	0	0	0	0	0	0	0	0	0
Bacteria	NA	NA	NA	NA	NA	NA	d56a24e2e0a20e2ec10dba7140769817	0	0	0	0	0	0	59	0	99	0	0	0	0	0	0	0	0	0	0	0	0	57	0	0	125	108	0	0	0	0	0	0	0	0	0	0	0	0	0
Bacteria	NA	NA	NA	NA	NA	NA	7e289c422383b168d83d36225d92641a	309	759	1036	432	65	495	136	126	95	0	0	0	0	0	0	0	0	0	0	0	0	0	0	0	0	0	0	0	0	0	0	0	0	0	0	0	0	0	0
Bacteria	NA	NA	NA	NA	NA	NA	18061e7a4c532ff8e298cdccec0e6fff	84	351	361	242	153	715	76	0	41	0	0	0	0	0	0	0	0	0	0	0	0	0	0	0	0	0	0	0	0	0	0	0	0	0	0	0	0	0	0
Unassigned	NA	NA	NA	NA	NA	NA	ff2042301737ebd397c499353cab63ef	0	0	0	0	0	0	0	0	0	0	0	0	0	13	0	0	0	0	0	0	0	0	0	0	0	0	0	0	0	0	0	0	0	0	0	0	0	0	0
Bacteria	NA	NA	NA	NA	NA	NA	5a5ea3c4cfb42e9c56ae49a037c7de5a	0	0	0	0	0	0	0	0	0	0	0	0	0	0	0	0	0	0	0	0	0	0	0	0	0	0	0	0	0	0	0	0	0	0	0	0	61	0	0
Bacteria	NA	NA	NA	NA	NA	NA	342e3ae3fbc8748b4d8423f20f8206ed	0	0	0	0	0	0	0	0	0	0	0	0	0	0	0	0	0	0	0	0	0	0	0	0	0	0	0	0	0	0	0	0	0	0	0	0	0	55	0
Bacteria	NA	NA	NA	NA	NA	NA	af71b17caa05fc27b0c2732368917841	0	0	0	0	0	0	0	0	0	0	11	0	0	0	0	0	0	0	0	0	0	0	0	0	0	0	0	0	0	0	0	0	0	0	0	0	0	0	0
Bacteria	NA	NA	NA	NA	NA	NA	9a3132fa30397258c6e0fba68aef95e9	0	0	0	0	0	0	0	0	0	0	18	0	0	0	0	0	0	0	0	0	0	0	0	0	0	0	0	0	0	0	0	0	0	0	0	0	0	0	0
Bacteria	NA	NA	NA	NA	NA	NA	e47be9914f19f654ac3dd644ef387a7a	0	0	0	0	0	0	0	0	0	0	0	0	0	0	0	0	0	0	0	0	0	0	0	0	0	0	0	0	0	0	0	0	0	0	0	8	0	0	0
Bacteria	NA	NA	NA	NA	NA	NA	c080ad4a9bcec900cf48c16d3a76dacb	0	0	0	0	0	0	0	0	0	0	0	0	0	0	0	0	0	0	0	0	0	0	0	0	0	0	0	0	6	0	0	0	0	0	0	0	0	0	0
Bacteria	NA	NA	NA	NA	NA	NA	650ed85bee2b3411d78a79fcaf608014	0	0	0	0	0	0	0	0	0	0	0	0	14	0	0	0	0	0	0	0	0	0	0	0	0	0	0	0	0	0	0	0	0	0	0	0	0	0	0
Bacteria	NA	NA	NA	NA	NA	NA	224156794b84e2ce12198d9d205035eb	0	0	0	0	0	0	0	0	0	0	0	0	0	8	0	0	0	0	0	0	0	0	0	0	0	0	0	0	0	0	0	0	0	0	0	0	0	0	0
Bacteria	NA	NA	NA	NA	NA	NA	05d9bfeffe685abb75319604aca22d64	0	0	0	0	0	0	0	0	0	0	0	0	0	0	0	0	0	0	0	0	0	0	0	0	0	0	0	0	0	0	0	0	0	0	0	0	111	0	0
Bacteria	NA	NA	NA	NA	NA	NA	5f6a671572851ae8cb4ad6343c1dc25f	0	0	0	0	0	0	0	0	0	0	10	0	0	0	0	0	0	0	0	0	0	0	0	0	0	0	0	0	0	0	0	0	0	0	0	0	0	0	0
Bacteria	NA	NA	NA	NA	NA	NA	882d6b0da9d10aa59f8ee8f23e56542d	0	0	0	0	0	0	0	0	0	0	0	0	0	0	0	0	0	0	0	0	0	0	0	0	0	16	0	15	0	0	0	0	0	0	0	0	0	0	0
Bacteria	NA	NA	NA	NA	NA	NA	4d09ecef96fbe93f151ca86faefc887d	0	0	0	0	0	0	0	0	0	0	0	0	0	23	0	0	0	0	0	0	0	0	0	0	0	0	0	0	0	0	0	0	0	0	0	0	0	0	0
Bacteria	NA	NA	NA	NA	NA	NA	77991afe0048b9b71fce81dcf25f81b7	0	0	0	0	0	0	0	0	0	0	0	0	0	0	0	0	0	0	0	0	0	0	0	0	0	9	0	0	0	0	0	0	0	0	0	0	0	0	0
Bacteria	NA	NA	NA	NA	NA	NA	ee12e715f686ffc7b45616b694e80695	0	0	0	0	0	0	0	0	0	0	0	0	0	0	0	0	0	0	0	0	0	0	0	0	0	0	0	0	0	0	0	0	0	0	0	0	0	25	0
Bacteria	NA	NA	NA	NA	NA	NA	dd4d7a799cf6538c04e3eb65a046d4a8	0	0	0	0	0	0	0	0	0	0	0	0	0	0	0	0	0	0	0	0	0	0	0	0	0	0	0	0	0	11	0	0	0	0	0	0	0	0	0
Bacteria	NA	NA	NA	NA	NA	NA	318666a45ad6c1a2e9e222a3b86d2dc1	0	0	0	0	0	0	0	0	0	0	0	0	0	0	0	0	0	0	0	0	0	0	0	0	0	0	0	0	0	0	0	0	0	0	0	0	41	0	0
Bacteria	NA	NA	NA	NA	NA	NA	a4f1aca38461ebdc0393fee0a39e6c58	0	0	0	0	0	0	0	0	0	0	0	0	0	0	0	0	0	0	0	0	0	0	0	0	0	0	0	0	0	0	0	0	0	0	0	0	0	11	0
Bacteria	NA	NA	NA	NA	NA	NA	0ed69dfbdbf4ba541ca27fbc433420f6	0	0	0	0	0	0	0	0	0	0	0	0	0	0	0	0	0	0	47	0	0	0	0	0	0	0	0	0	0	0	0	0	0	0	0	0	0	0	0
Bacteria	NA	NA	NA	NA	NA	NA	a9d16298d973c69b815b1d67b58a4bfa	0	0	0	0	0	0	0	0	0	0	0	0	0	0	0	0	0	133	0	0	0	0	0	0	0	0	0	0	0	0	0	0	0	0	0	0	0	0	0
Bacteria	NA	NA	NA	NA	NA	NA	0391bbc8633f35fae43175dd973996ac	0	0	0	0	0	0	0	0	0	0	0	0	0	0	0	0	0	0	123	0	0	0	0	0	0	0	0	0	0	0	0	0	0	0	0	0	0	0	0
Bacteria	NA	NA	NA	NA	NA	NA	35788fba1d7cf17820500e46be39b085	0	0	0	0	0	0	122	0	0	0	0	0	0	0	0	0	71	0	0	0	0	0	0	0	0	0	0	0	0	0	0	0	0	0	0	0	0	0	0
Bacteria	NA	NA	NA	NA	NA	NA	6f26ceb201ba6e3dae2860b36d5d5a89	0	0	0	0	0	0	0	29	0	0	0	0	0	0	0	0	0	0	0	0	0	0	0	0	0	0	0	0	0	0	0	0	0	0	0	0	0	0	0
Bacteria	NA	NA	NA	NA	NA	NA	3fe49710e6f8c37ab8b4e644cf896b34	0	0	0	0	0	0	0	0	0	0	0	0	0	0	0	0	0	0	0	0	0	0	0	0	0	0	0	24	0	0	0	0	0	0	0	0	0	0	0
Bacteria	NA	NA	NA	NA	NA	NA	da365429630504fd1610b695c52ec917	0	0	0	0	0	0	0	0	0	0	0	0	0	0	172	0	0	0	0	0	0	0	0	0	0	0	0	0	0	0	0	0	0	0	0	0	0	0	0
Bacteria	NA	NA	NA	NA	NA	NA	88f0b5dcb5d1e025af1046585a04e0e3	0	0	0	0	0	0	0	0	0	0	0	0	0	0	0	161	0	0	0	0	0	0	0	0	0	0	0	0	0	0	0	0	0	0	0	0	0	0	0
Bacteria	NA	NA	NA	NA	NA	NA	bd16030e6caefc8ac6521e7b5f21f2fc	0	0	0	0	0	0	0	0	0	0	0	0	0	0	0	0	0	0	0	0	0	0	0	0	0	0	0	0	0	0	0	0	0	0	0	0	0	18	0
Bacteria	NA	NA	NA	NA	NA	NA	ca520df2669111046bd1e0ba5c40bb20	0	0	0	0	0	0	0	0	0	0	0	0	0	12	0	0	0	0	0	0	0	0	0	0	0	0	0	0	0	0	0	0	0	0	0	0	0	0	0
Unassigned	NA	NA	NA	NA	NA	NA	1fb032d3903e5d18163b29da468ece80	0	0	0	0	0	0	0	0	0	0	0	0	0	0	0	0	0	0	0	0	0	0	0	0	0	0	0	0	0	0	0	0	0	0	0	0	0	10	0
Bacteria	NA	NA	NA	NA	NA	NA	fc85134bbe8870415c570d2e6f0c5265	0	0	0	0	0	0	0	0	0	0	0	0	0	0	0	0	0	0	0	0	0	0	0	0	0	0	0	0	0	0	0	0	0	0	0	0	7	0	0
Bacteria	NA	NA	NA	NA	NA	NA	a61b38a082eae11acf7ae7189fdf7230	0	0	0	0	0	0	0	0	0	0	0	0	0	0	0	0	0	0	0	0	0	0	0	0	0	0	0	0	0	0	141	0	0	0	0	0	0	0	0
Bacteria	NA	NA	NA	NA	NA	NA	d4665eaff41683f2a8e784dfbf2ff5de	0	0	0	0	0	0	0	0	0	0	0	0	0	0	0	0	0	0	0	0	0	0	0	0	0	0	0	0	0	190	0	0	0	0	0	0	0	0	0
Bacteria	NA	NA	NA	NA	NA	NA	0ebbf3acc6427172612f1f4d44e8f011	0	0	0	0	0	0	0	0	0	0	0	0	0	0	0	0	0	0	0	0	0	0	0	0	0	0	0	0	0	0	0	42	0	0	0	0	0	0	0
Bacteria	NA	NA	NA	NA	NA	NA	8b319b2c1a754b8a319c6983c53b8798	0	0	0	0	0	0	0	0	0	0	0	0	0	0	0	0	0	0	0	0	0	0	0	0	0	0	0	0	107	0	0	0	0	0	0	0	0	0	0
Bacteria	NA	NA	NA	NA	NA	NA	ae66e1472985a12cc78dbb91b2b87ac7	0	0	0	0	0	0	0	0	0	0	0	0	0	0	0	0	0	0	0	0	0	0	0	0	0	0	0	0	0	0	0	0	0	42	0	0	0	0	0
Bacteria	NA	NA	NA	NA	NA	NA	423c1fd2315560d048c0793c6f41cd2e	0	0	0	0	0	0	0	0	0	0	0	0	0	0	116	0	0	0	0	0	0	0	0	0	0	0	0	0	0	0	0	0	213	0	0	0	0	0	0
Bacteria	NA	NA	NA	NA	NA	NA	b0ac509e5e98be9cb18dc71915198c68	0	0	0	0	0	0	0	0	0	0	0	22	0	0	0	0	0	0	0	0	0	0	0	0	0	0	0	0	0	0	0	0	0	0	0	0	0	0	0
Bacteria	NA	NA	NA	NA	NA	NA	f87d22f84b4e538d60dc49811efe05f2	0	0	0	0	0	0	0	0	0	0	0	0	0	0	0	75	0	0	0	0	0	0	0	0	0	0	0	0	0	0	0	0	0	0	0	0	0	0	0
Bacteria	NA	NA	NA	NA	NA	NA	220dce67a4dbe6dd23e6c6487e2c37fb	0	0	0	0	0	0	0	0	0	0	0	0	0	48	0	0	0	0	0	0	0	0	0	0	0	0	0	0	0	0	0	0	0	0	0	0	0	0	0
Bacteria	NA	NA	NA	NA	NA	NA	020776fd5fd1ea1297b620e729472dbe	0	0	0	0	0	0	42	0	0	0	0	0	0	0	0	0	0	0	0	0	0	0	0	0	0	0	0	0	0	0	0	0	0	0	0	0	0	0	0
Bacteria	NA	NA	NA	NA	NA	NA	2acd83004b01e797d3b88aa70801d619	0	0	0	0	0	0	0	0	0	0	0	0	0	0	0	0	0	0	0	0	0	0	0	0	0	0	56	0	0	0	0	0	0	0	0	0	0	0	0
Bacteria	NA	NA	NA	NA	NA	NA	6a20f89010f5e0efb8e332b438b8ed91	0	0	0	0	0	0	0	0	0	0	0	0	0	0	0	0	0	0	0	0	0	0	0	0	0	46	0	0	0	0	0	0	0	0	0	0	0	0	0
Bacteria	NA	NA	NA	NA	NA	NA	64aa3d019c0e1ad79a142dfb82b11660	0	0	0	0	0	0	0	0	0	0	0	0	0	0	0	0	0	0	0	0	0	0	0	0	0	0	0	33	0	0	0	0	0	0	0	0	0	0	0
Bacteria	NA	NA	NA	NA	NA	NA	3f930491dda4e1279a852724bbb9a597	0	0	0	0	0	0	0	0	0	0	0	0	0	0	0	0	0	0	0	0	0	0	0	29	0	0	0	0	0	0	0	0	0	0	0	0	0	0	0
Bacteria	NA	NA	NA	NA	NA	NA	ced24b8da2aaa724d2fe5deb963b8436	0	0	0	0	0	0	0	0	0	0	0	0	20	0	0	0	0	0	0	0	0	0	0	0	0	0	0	0	0	0	0	0	0	0	0	0	0	0	0
Bacteria	NA	NA	NA	NA	NA	NA	2ece8531b2566d9c344851145afde7e8	0	0	0	0	0	0	0	0	0	0	0	0	0	0	0	0	0	0	0	0	0	0	0	0	0	0	0	0	0	0	0	0	0	0	0	0	0	48	0
Unassigned	NA	NA	NA	NA	NA	NA	5ff75b9bd36dee500600acbbf46b3da1	0	0	0	0	0	0	0	0	0	0	0	0	0	0	0	0	0	0	0	0	0	0	0	0	0	0	0	0	0	0	0	0	0	0	0	0	40	0	0
Bacteria	NA	NA	NA	NA	NA	NA	aa5f15f72d169593e6588c29cb3f3021	0	0	0	0	0	0	0	0	0	0	0	0	0	11	0	0	0	0	0	0	0	0	0	0	0	0	0	0	0	0	0	0	0	0	0	0	0	0	0
Bacteria	NA	NA	NA	NA	NA	NA	5018261a0591389ee314e1dd7d89d2f5	0	0	0	0	0	0	0	0	0	0	0	0	0	0	0	0	0	0	0	0	0	0	0	0	0	0	0	0	0	0	0	0	0	0	0	0	0	65	0
Bacteria	NA	NA	NA	NA	NA	NA	8a338067c67e9552988c4b7ed46711af	0	0	0	0	0	0	0	0	0	0	0	0	0	0	0	0	0	0	0	0	0	0	0	0	0	0	0	0	0	0	0	0	0	0	0	0	43	0	0
Bacteria	NA	NA	NA	NA	NA	NA	96935cabe7db6a6aebab88e613aae4bd	0	0	0	0	0	0	0	0	0	0	0	0	0	0	0	0	0	0	0	0	0	0	0	0	0	0	0	0	0	0	0	0	0	0	0	0	0	50	0
Bacteria	NA	NA	NA	NA	NA	NA	11bd42a8e803ae50dfdfa4b379401a0f	0	0	0	0	0	0	0	0	0	0	0	0	0	0	0	0	0	60	0	0	0	0	0	0	0	0	0	0	0	0	0	0	0	0	0	0	0	0	0
Bacteria	NA	NA	NA	NA	NA	NA	ea884006abcad51c1d629e3f09708208	0	0	0	0	0	0	0	0	0	0	0	0	0	0	0	0	0	0	0	0	0	0	0	0	0	0	0	0	0	0	0	0	0	0	0	0	0	24	0
Bacteria	NA	NA	NA	NA	NA	NA	11fa2b0069a1ec8fe5627d368361e243	0	0	0	0	0	0	0	0	0	0	0	0	0	29	0	0	0	0	0	0	0	0	0	0	0	0	0	0	0	0	0	0	0	0	0	0	0	0	0
Bacteria	NA	NA	NA	NA	NA	NA	14a9a2da80474385bdf9576b1eb34106	0	0	0	0	0	0	0	0	0	0	0	0	0	0	19	0	0	0	0	0	0	0	0	0	0	0	0	0	0	0	0	0	0	0	0	0	0	0	0
Bacteria	NA	NA	NA	NA	NA	NA	16a9d4bbd4da1235fe702089c2c13cb6	0	0	0	0	0	0	0	0	0	0	0	0	0	124	0	0	0	0	0	0	0	0	0	0	0	0	0	0	0	0	0	0	0	0	0	0	0	0	0
Bacteria	NA	NA	NA	NA	NA	NA	6bf71bf480ea8f4e02fb82bd1559cb57	0	0	0	0	0	0	0	0	0	0	0	0	0	0	0	0	39	0	0	0	0	0	0	0	0	0	0	0	0	0	0	0	0	0	0	0	0	0	0
Bacteria	NA	NA	NA	NA	NA	NA	969e8e50168b6ef3f317ff756356c2db	0	0	0	0	0	0	0	0	0	0	0	0	84	0	0	0	0	0	0	0	0	0	0	0	0	0	0	0	0	0	0	0	0	0	0	0	0	0	0
Bacteria	NA	NA	NA	NA	NA	NA	69bcd86eea8bcd6cf43ef36ddf138684	0	0	0	0	0	0	0	0	0	0	0	0	0	0	155	0	0	0	0	0	0	0	0	0	0	0	0	0	0	0	0	0	0	0	0	0	0	0	0
Bacteria	NA	NA	NA	NA	NA	NA	0a7149397e0e33493f0a8218e06ff0bb	0	0	0	0	0	0	30	0	0	0	0	0	0	0	0	0	0	0	0	0	0	0	0	0	0	0	0	0	0	0	0	0	0	0	0	0	0	0	0
Bacteria	NA	NA	NA	NA	NA	NA	2d11693712e6622c19a10cd19cad24c2	0	0	0	0	0	0	0	0	0	0	0	0	0	0	0	58	0	0	0	0	0	0	0	0	0	0	0	0	0	0	0	0	0	0	0	0	0	0	0
Bacteria	NA	NA	NA	NA	NA	NA	e0b4209cf6672b2307af26ef335472f8	0	0	0	0	0	0	0	0	0	0	0	34	0	0	0	0	0	0	0	0	0	0	0	0	0	0	0	0	0	0	0	0	0	0	0	0	0	0	0
Bacteria	NA	NA	NA	NA	NA	NA	7c7a4ab8b022f7c9d4f5554cb83e5257	0	0	0	0	0	0	0	0	0	0	0	0	0	0	0	0	0	0	53	0	0	0	0	0	0	0	0	0	0	0	0	0	0	0	0	0	0	0	0
Unassigned	NA	NA	NA	NA	NA	NA	1edde596868cdc8425e4e32775a69bb7	0	0	0	0	0	0	0	0	0	0	0	0	0	0	0	0	0	0	0	0	0	0	0	0	0	0	0	0	0	0	0	0	0	0	0	0	0	16	0
Bacteria	NA	NA	NA	NA	NA	NA	0c62926a2bdff2a861c25db87a55f55d	0	0	0	0	0	0	0	0	0	0	0	0	0	0	0	0	0	0	0	0	0	0	0	0	0	0	0	0	0	0	0	29	0	0	0	0	0	0	0
Bacteria	NA	NA	NA	NA	NA	NA	9e070a99c5c021403a7eb4411350f632	0	0	0	0	0	0	0	0	0	0	0	0	0	0	0	0	0	0	0	0	0	0	0	0	0	0	0	0	0	17	0	0	0	0	0	0	0	0	0
Bacteria	NA	NA	NA	NA	NA	NA	48778c8b3bfa67120029f3f74ea024db	0	0	0	0	0	0	0	71	0	0	0	0	0	0	0	0	0	0	0	0	0	0	0	0	0	0	0	0	0	0	0	0	0	0	0	0	0	0	0
Bacteria	NA	NA	NA	NA	NA	NA	c274c4de03bb27e818f1416125f2fd5f	0	0	0	0	0	0	0	0	0	0	0	0	0	0	0	0	0	0	0	0	0	0	0	0	0	0	0	0	0	0	0	0	0	0	0	0	141	0	0
Bacteria	NA	NA	NA	NA	NA	NA	2f8fd6c7ff5559ab37576224f901203d	0	0	0	0	0	0	0	0	0	0	0	0	0	0	0	0	0	0	67	0	0	0	0	0	0	0	0	0	0	0	0	0	0	0	0	0	0	0	0
Bacteria	NA	NA	NA	NA	NA	NA	a3c572568aa46d80921b39aeaa3bd34a	0	0	0	0	0	0	0	0	0	0	0	0	0	0	0	0	0	18	0	0	0	0	0	0	0	0	0	0	0	0	0	0	0	0	0	0	0	0	0
Bacteria	NA	NA	NA	NA	NA	NA	167d7b1fccd40a51653a607f867685e2	0	0	0	0	0	0	0	0	0	0	0	0	0	0	0	0	0	0	0	0	0	0	0	0	0	0	0	0	0	0	0	0	0	0	0	0	27	0	0
Unassigned	NA	NA	NA	NA	NA	NA	9301d1a792b70fc9a6757cb37d3fbf6a	0	0	0	0	0	0	0	0	0	0	0	0	0	208	0	0	0	0	0	0	0	0	0	0	0	0	0	0	0	0	0	0	0	0	0	0	0	0	0
Bacteria	NA	NA	NA	NA	NA	NA	80123a4900e923d09befa8c0d9926adb	0	0	0	0	0	0	0	0	0	0	0	0	0	0	149	0	0	0	0	0	0	0	0	0	0	0	0	0	0	0	0	0	0	0	0	20	0	0	0
Bacteria	NA	NA	NA	NA	NA	NA	bd5f4151d4c0f7619c4c2975b7371cb2	0	0	0	0	0	0	0	0	0	0	0	0	0	0	0	0	0	0	46	0	0	0	0	0	0	0	0	0	0	0	0	0	0	0	0	0	0	0	0
Bacteria	NA	NA	NA	NA	NA	NA	e169acb75ce758183df6e31041e020a6	0	0	0	0	0	0	0	0	0	0	0	0	0	0	0	0	0	0	0	0	0	0	0	0	0	0	0	0	0	0	0	0	0	0	0	0	81	0	0
Unassigned	NA	NA	NA	NA	NA	NA	ade240ad982749188ccfab48e98b4505	0	0	0	0	0	0	0	0	0	0	0	0	0	0	0	0	0	0	0	0	0	0	0	0	0	0	0	0	0	0	0	0	0	0	0	0	16	0	0
Bacteria	NA	NA	NA	NA	NA	NA	fafe3b55d5ed8ffea8b0cddc9806fafe	0	0	0	0	0	0	0	0	0	0	0	0	0	0	0	0	0	0	0	0	0	0	0	0	0	0	0	0	0	0	0	0	0	0	0	0	98	0	0
Bacteria	NA	NA	NA	NA	NA	NA	e8713c7a47d87f19f7ff302e9632f9ba	0	0	0	0	0	0	0	0	0	0	0	0	0	0	0	0	0	0	0	0	0	0	0	0	0	0	0	0	0	0	0	0	0	0	0	0	54	0	0
Bacteria	NA	NA	NA	NA	NA	NA	36451352c365dcc897572ba4e14f4dbe	0	0	0	0	0	0	0	0	0	0	0	0	0	0	0	0	0	0	0	0	0	0	0	0	0	0	0	0	0	0	0	0	0	0	0	0	26	0	0
Bacteria	NA	NA	NA	NA	NA	NA	2e6af2944136abc6c060c241ff17057f	0	0	0	0	0	0	0	0	0	0	0	0	0	0	0	0	0	0	0	0	0	0	0	0	0	0	0	0	0	0	0	0	0	0	0	0	15	0	0
Bacteria	NA	NA	NA	NA	NA	NA	2f67ef6338f5464b4130594293a98eda	0	0	0	0	0	0	0	0	0	0	0	0	0	0	0	0	0	0	39	0	0	0	0	0	0	0	0	0	0	0	0	0	0	0	0	0	0	0	0
Bacteria	NA	NA	NA	NA	NA	NA	fcb7068a81cce810ab170500aed69998	0	0	0	0	0	0	0	0	0	0	0	0	0	0	0	0	0	0	0	0	0	0	0	0	0	0	0	0	0	0	0	0	0	0	0	0	83	0	0
Bacteria	NA	NA	NA	NA	NA	NA	4a132261d908c1de729075c8e7681010	0	0	0	0	0	0	0	0	0	0	0	0	0	0	0	0	0	0	0	0	0	0	0	0	0	0	0	0	0	0	0	0	0	0	0	0	0	58	0
Bacteria	NA	NA	NA	NA	NA	NA	d14b310aeea803630509abc940ff0ac3	0	0	0	0	0	0	0	0	0	0	0	0	0	0	0	0	0	0	0	0	0	0	0	0	0	0	0	0	0	0	0	0	0	0	0	0	0	57	0
Bacteria	NA	NA	NA	NA	NA	NA	a5c0d9aa260c9c62a2fec3426e223abe	0	0	0	0	0	0	0	0	0	0	0	0	0	0	0	0	0	0	0	0	0	0	0	0	0	0	0	0	0	0	0	0	0	0	0	0	0	50	0
Bacteria	NA	NA	NA	NA	NA	NA	f26c33576b6f69b8797bd4fcc7667153	0	0	0	0	0	0	0	0	0	0	0	0	0	0	0	0	0	0	37	0	0	0	0	0	0	0	0	0	0	0	0	0	0	0	0	0	0	0	0
Bacteria	NA	NA	NA	NA	NA	NA	36fdbf6e33db90418b188865c309c013	0	0	0	0	0	0	0	0	0	0	0	0	0	0	0	0	0	27	0	0	0	0	0	0	0	0	0	0	0	0	0	0	0	0	0	0	0	0	0
Bacteria	NA	NA	NA	NA	NA	NA	a3f2b6571497f7b19f473a0a5537e49a	0	0	0	0	0	0	0	0	0	0	0	0	0	0	0	0	0	0	19	0	0	0	0	0	0	0	0	0	0	0	0	0	0	0	0	0	0	0	0
Unassigned	NA	NA	NA	NA	NA	NA	7a19aa3f0eb0d52850c44c1676b3a7c9	0	0	0	0	0	0	0	0	0	0	0	0	0	0	0	0	0	0	0	0	0	0	0	0	0	0	0	0	0	0	0	0	0	0	0	0	175	0	0
Bacteria	NA	NA	NA	NA	NA	NA	7781c235234b474345037bad31bc732a	0	0	0	0	0	0	0	0	0	0	0	0	0	0	0	0	0	0	0	0	0	0	0	0	0	0	0	0	0	0	0	0	0	0	0	0	18	0	0
Bacteria	NA	NA	NA	NA	NA	NA	543c1e458aefdb9821d30a52f19881c3	0	0	0	0	0	0	0	0	0	0	0	0	0	0	0	0	0	0	0	0	0	0	0	0	0	0	0	0	0	0	0	0	0	0	0	0	98	0	0
Bacteria	NA	NA	NA	NA	NA	NA	ac18861f95ba4c041022cc61c6c8f384	0	0	0	0	0	0	0	0	0	0	0	0	0	0	0	0	0	0	0	0	0	0	0	0	0	0	0	0	0	0	0	0	0	0	0	0	0	60	0
Bacteria	NA	NA	NA	NA	NA	NA	ef3d1722a187ef089009f455027fc9e5	0	0	0	0	0	0	0	0	0	0	0	0	0	0	0	0	0	0	0	0	0	0	0	0	0	0	0	0	0	0	0	0	0	0	0	0	37	0	0
Bacteria	NA	NA	NA	NA	NA	NA	d3fa3ad43d34b8faa15197d4fbc70f5b	0	0	0	0	0	0	0	0	0	0	0	0	0	0	17	0	0	0	0	0	0	0	0	0	0	0	0	0	0	0	0	0	0	0	0	0	0	0	0
Unassigned	NA	NA	NA	NA	NA	NA	70d45f8f26e693f6c626ded6f25c5536	0	0	0	0	0	0	0	0	0	0	0	0	0	0	0	0	0	0	0	0	0	0	0	0	0	0	0	0	0	0	0	0	0	0	0	0	8	0	0
Unassigned	NA	NA	NA	NA	NA	NA	20ee1852f28901e4bf5a155935fa9aed	0	0	0	0	0	0	0	0	0	0	0	0	0	0	0	0	0	0	0	0	0	0	0	0	6	0	0	0	0	0	0	0	0	0	0	0	0	0	0
Unassigned	NA	NA	NA	NA	NA	NA	1afc8d76401986c9d39cdf6bc837d8b2	0	0	0	0	0	0	0	0	0	0	0	0	0	0	6	0	0	0	0	0	0	0	0	0	0	0	0	0	0	0	0	0	0	0	0	0	0	0	0
Unassigned	NA	NA	NA	NA	NA	NA	4c0485e49c8a957e50f59b28467063c1	0	0	0	0	0	0	0	0	0	0	0	0	0	0	0	0	0	0	0	0	0	0	0	0	0	0	0	0	0	0	0	0	0	0	0	0	66	0	0
Bacteria	NA	NA	NA	NA	NA	NA	665140d30c9851d8464a0ba041d095cf	0	0	0	0	0	0	0	0	0	0	0	0	0	0	0	0	0	0	0	0	0	0	0	0	0	0	0	0	0	0	0	0	0	0	0	0	16	0	0
Bacteria	NA	NA	NA	NA	NA	NA	df4420d40574e46515cd56efb073c65e	0	0	0	0	0	0	0	0	0	0	0	0	0	0	0	0	0	0	121	0	0	0	0	0	0	0	0	0	0	0	0	0	0	0	0	0	0	0	0
Bacteria	NA	NA	NA	NA	NA	NA	3ee51aede94e1c7deb71964abfba787b	0	0	0	0	0	0	0	0	0	0	0	0	0	0	0	0	0	0	0	0	0	0	0	0	0	0	0	0	0	0	0	0	0	0	0	0	150	0	0
Bacteria	NA	NA	NA	NA	NA	NA	ff0eacd45205099ef71c0b4f709865da	0	0	0	0	0	0	0	0	0	0	0	0	0	0	0	0	0	0	0	79	0	0	0	0	0	0	0	0	0	0	0	0	0	0	0	0	0	0	0
Bacteria	NA	NA	NA	NA	NA	NA	544af0b81c88b42b1ef899205dd05c08	0	0	0	0	0	0	0	0	0	0	0	0	0	0	0	0	0	49	0	0	0	0	0	0	0	0	0	0	0	0	0	0	0	0	0	0	0	0	0
Bacteria	NA	NA	NA	NA	NA	NA	0ea898188df8b85f63cfae0e1d205162	0	0	0	0	0	0	0	0	0	0	0	0	0	0	0	0	0	0	97	0	0	0	0	0	0	0	0	0	0	0	0	0	0	0	0	0	0	0	0
Bacteria	NA	NA	NA	NA	NA	NA	f5831026ae70b9f30d146b6f81e0e1df	0	0	0	0	0	0	0	0	0	0	0	0	0	0	0	0	0	0	0	0	0	0	0	0	0	0	0	0	0	0	0	0	0	0	0	0	0	41	0
Bacteria	NA	NA	NA	NA	NA	NA	5d34814d6342a67b7d829d978a5d804b	0	0	0	0	0	0	0	0	0	0	0	0	19	0	0	0	0	0	0	0	0	0	0	0	0	0	0	0	0	0	0	0	0	0	0	0	0	0	0
Bacteria	NA	NA	NA	NA	NA	NA	81ebc381b775611791a09674de5966bc	0	0	0	0	0	0	0	0	0	0	0	0	0	0	10	0	0	0	0	0	0	0	0	0	0	0	0	0	0	0	0	0	0	0	0	0	0	0	0
Unassigned	NA	NA	NA	NA	NA	NA	fb4b97e8da2af079bf71df2c1f554db4	0	0	0	0	0	0	0	0	0	0	0	0	0	0	0	0	0	0	0	0	0	0	0	0	0	0	0	0	0	0	0	0	0	0	0	0	0	40	0
Bacteria	NA	NA	NA	NA	NA	NA	4039d8f4e8be1921548e86797390246e	0	0	0	0	0	0	0	0	0	0	0	0	0	0	0	0	0	0	0	0	0	0	0	0	0	0	0	0	0	0	0	182	0	0	0	0	0	0	0
Bacteria	NA	NA	NA	NA	NA	NA	ec8cd245ab93ded481bebe473407afd5	0	0	0	0	0	0	0	0	0	0	0	0	0	0	0	0	0	0	0	0	0	0	0	0	0	0	0	0	0	0	0	0	0	111	0	0	0	0	0
Bacteria	NA	NA	NA	NA	NA	NA	582ae194beb48a8f2e671e89732d3e29	0	0	0	0	0	0	0	0	0	0	0	0	0	0	0	22	0	0	0	0	0	0	0	0	0	0	0	0	0	0	0	0	0	0	0	0	0	0	0
Bacteria	NA	NA	NA	NA	NA	NA	6ce3dccbfc7a9ca900c7f2beea0a2823	0	0	0	0	0	0	0	0	0	0	0	0	0	0	0	0	0	0	0	0	0	0	0	0	0	0	0	0	0	0	0	0	0	0	0	0	0	16	0
Bacteria	NA	NA	NA	NA	NA	NA	09620544561a9653774d08bcfca8cacc	0	0	0	0	0	0	0	0	0	0	0	0	0	0	0	0	0	0	0	0	0	0	0	0	0	0	0	0	0	0	0	0	0	33	0	0	0	0	0
Bacteria	NA	NA	NA	NA	NA	NA	9d5308f7a4936259a0197427198348a9	0	0	0	0	0	0	0	0	0	0	0	0	0	0	0	0	0	0	0	0	0	0	0	0	0	0	0	0	11	0	0	0	0	0	0	0	0	0	0
Bacteria	NA	NA	NA	NA	NA	NA	c090ed34ab1ded27c8f940ab0afeb8c9	0	0	0	0	0	0	0	0	0	0	0	0	0	143	0	0	0	0	0	0	0	0	0	0	0	0	0	0	0	0	0	0	0	0	0	0	0	0	0
Bacteria	NA	NA	NA	NA	NA	NA	31af3c8a754f932c310c102a25b91564	0	0	0	0	0	0	0	0	0	96	0	0	0	0	0	0	0	0	0	0	0	0	0	0	0	0	0	0	0	0	0	0	0	0	0	0	0	0	0
Unassigned	NA	NA	NA	NA	NA	NA	8a08f4b35436b049d106845424c03d88	0	0	0	0	0	0	0	0	0	0	0	0	0	0	0	0	0	0	0	0	0	0	0	0	0	0	0	0	0	0	0	0	0	0	0	0	40	0	0
Unassigned	NA	NA	NA	NA	NA	NA	9b2320b16c94f0a50e53ca4558e141b7	0	0	0	0	0	0	0	0	0	0	0	0	0	0	0	0	0	0	37	0	0	0	0	0	0	0	0	0	0	0	0	0	0	0	0	0	0	0	0
Unassigned	NA	NA	NA	NA	NA	NA	8ad28b9ad660c14ab9290412e3e1ba74	0	0	0	0	0	0	0	0	0	0	0	0	0	0	0	0	0	0	0	0	0	0	0	0	0	0	0	0	0	0	0	0	0	0	0	0	18	0	0
Bacteria	NA	NA	NA	NA	NA	NA	6f52f1108acca03ccf208c0f98030f55	0	0	0	0	0	0	0	0	0	0	54	0	0	0	0	0	0	0	0	0	0	0	0	0	0	0	0	0	0	0	0	0	0	0	0	0	0	0	0
Bacteria	NA	NA	NA	NA	NA	NA	e4daf5faffa2b7e486345842e03b61bb	0	0	0	0	0	0	0	0	0	0	0	0	0	65	0	0	0	0	0	0	0	0	0	0	0	0	0	0	0	0	0	0	0	0	0	0	0	0	0
Bacteria	NA	NA	NA	NA	NA	NA	49ed07571edf5cced79843b69a3b52ec	0	0	0	0	0	0	0	0	0	36	0	0	0	0	0	0	0	0	0	0	0	0	0	0	0	0	0	0	0	0	0	0	0	0	0	0	0	0	0
Bacteria	NA	NA	NA	NA	NA	NA	af86ce01a4f1075f1b3ebc21dcbeb1a8	0	0	0	0	0	0	0	0	0	0	0	0	0	0	0	0	0	0	0	0	0	0	0	0	0	0	0	0	0	0	0	0	0	0	0	0	0	10	0
Bacteria	NA	NA	NA	NA	NA	NA	84ded04d29e87f8cb26cb67df24fa406	0	0	0	0	0	0	0	0	0	0	0	0	0	0	0	0	0	0	0	0	0	0	0	0	0	0	0	0	0	0	0	0	0	0	0	0	142	0	0
Bacteria	NA	NA	NA	NA	NA	NA	49fce867b643d77058e62de584362195	0	0	0	0	0	0	0	0	0	0	0	0	0	0	0	0	0	0	102	0	0	0	0	0	0	0	0	0	0	0	0	0	0	0	0	0	0	0	0
Bacteria	NA	NA	NA	NA	NA	NA	55eb415c2ed0ed399967f9ad555c9fcf	0	0	0	0	0	0	0	0	0	76	391	0	0	221	115	0	0	0	0	0	0	0	0	0	0	0	0	0	0	0	0	0	0	0	0	0	0	0	0
Bacteria	NA	NA	NA	NA	NA	NA	fd6578fc1cf55fe4742e063c2334ac78	0	0	0	0	0	0	0	0	0	0	181	0	0	151	0	0	0	0	0	0	0	0	0	0	0	0	0	0	0	0	0	0	0	0	0	0	0	0	0
Bacteria	NA	NA	NA	NA	NA	NA	e66fb8ec68ce2f17a725524c442ca999	0	0	0	0	0	0	0	0	0	0	0	0	184	134	131	0	0	0	0	0	0	0	0	0	0	0	0	0	0	0	0	0	0	0	0	0	0	0	0
Bacteria	NA	NA	NA	NA	NA	NA	f1881a734f5cd1261b6bc02eb087cc21	0	0	0	0	0	0	0	0	0	0	0	274	0	0	0	0	0	0	0	0	0	0	0	0	0	0	0	0	0	0	0	0	0	0	0	0	0	0	0
Bacteria	NA	NA	NA	NA	NA	NA	80900105982860d1deec7055331cfc83	0	0	0	0	0	0	0	0	0	0	0	0	0	0	0	0	0	0	34	0	0	0	0	0	0	0	0	0	0	0	0	0	0	0	0	0	0	0	0
Bacteria	NA	NA	NA	NA	NA	NA	c506f1290e8f09d3dbfb055177692a52	0	0	0	0	0	0	0	0	0	0	0	0	0	0	0	0	0	0	0	0	0	0	0	0	0	0	0	0	0	0	0	0	0	0	0	0	0	68	0
Bacteria	NA	NA	NA	NA	NA	NA	8bab2e596d31086cc288d56a9ac4a603	0	0	0	0	0	0	0	0	0	0	0	0	0	0	0	0	0	0	0	0	0	0	0	0	0	0	0	0	0	0	0	0	0	0	0	0	0	0	11
Bacteria	NA	NA	NA	NA	NA	NA	1eb35bad8c56d5cfc57d7c367787c667	0	0	0	0	0	0	0	0	0	0	0	0	0	0	0	0	0	0	0	0	0	0	0	0	0	0	0	0	0	0	0	0	0	0	0	0	112	0	0
Unassigned	NA	NA	NA	NA	NA	NA	e837990ae3d62a8baa2c615726f93cdf	0	0	0	0	0	0	0	0	0	0	0	0	0	15	0	0	0	0	0	0	0	0	0	0	0	0	0	0	0	0	0	0	0	0	0	0	0	0	0
Bacteria	NA	NA	NA	NA	NA	NA	ccb3da80058de6898debe04dc4af2ffe	0	0	0	0	0	0	0	0	0	0	0	0	0	93	0	0	0	0	0	0	0	0	0	0	0	0	0	0	0	0	0	0	0	0	0	0	0	0	0
Bacteria	NA	NA	NA	NA	NA	NA	7e312f4cd57d49dae38a3b828921e936	0	0	0	0	0	0	0	0	0	0	0	0	0	0	19	0	0	0	0	0	0	0	0	0	0	0	0	0	0	0	0	0	0	0	0	0	0	0	0
Unassigned	NA	NA	NA	NA	NA	NA	2b6c62c869cb0a5db1b4826c65ece44b	0	0	0	0	0	0	0	0	0	0	0	0	0	0	0	0	0	0	58	0	0	0	0	0	0	0	0	0	0	0	0	0	0	0	0	0	0	0	0
Bacteria	NA	NA	NA	NA	NA	NA	6d943b7663766598b774d306ee29762e	0	0	0	0	0	0	0	0	0	0	0	0	0	0	0	0	0	20	0	0	0	0	0	0	0	0	0	0	0	0	0	0	0	0	0	0	0	0	0
Unassigned	NA	NA	NA	NA	NA	NA	3ed4ce9e74f7ac521d1d33a3d21291ed	0	0	0	0	0	0	0	0	0	0	0	0	0	0	0	0	0	0	0	0	0	0	0	0	0	0	0	0	0	0	0	0	10	0	0	0	0	0	0
Bacteria	NA	NA	NA	NA	NA	NA	aa16c7955dafc4a38eca7a8674b09dcf	0	0	0	0	0	0	0	0	0	0	0	0	0	0	0	0	0	0	99	0	0	0	0	0	0	0	0	0	0	0	0	0	0	0	0	0	0	0	0
Bacteria	NA	NA	NA	NA	NA	NA	263bedf8ba0959f3415b6f2e5ca899dc	0	0	0	0	0	0	0	0	0	0	0	0	0	0	0	0	0	0	0	0	0	0	0	0	0	0	0	0	0	0	0	0	0	0	0	0	0	125	0
Bacteria	NA	NA	NA	NA	NA	NA	c314d6c7d47e6161574ba32a2ac0d04a	0	0	0	0	0	0	0	0	0	0	0	0	0	0	0	0	0	0	0	0	0	0	0	0	0	0	0	0	0	0	0	0	0	0	0	0	104	0	0
Unassigned	NA	NA	NA	NA	NA	NA	31da559175c7727badba8cbfcf3bc546	0	0	0	0	0	0	0	0	0	0	0	0	0	0	0	0	0	0	0	0	0	0	0	0	0	0	0	0	0	0	0	0	0	0	0	0	95	0	0
Bacteria	NA	NA	NA	NA	NA	NA	98d59552b92fd3ab19f1d4901bf78f2b	0	0	0	0	0	0	0	0	0	0	0	0	0	0	0	0	0	0	47	0	0	0	0	0	0	0	0	0	0	0	0	0	0	0	0	0	0	0	0
Bacteria	NA	NA	NA	NA	NA	NA	37165df5d432713d0470b68878fdc2b4	0	0	0	0	0	0	0	0	0	0	0	0	0	0	0	0	0	0	0	0	0	0	0	0	0	0	0	0	0	0	0	0	0	0	0	0	25	0	0
Bacteria	NA	NA	NA	NA	NA	NA	188b61f973b4f26fc4c990794594046a	0	0	0	0	0	0	0	0	0	0	0	0	0	0	0	0	0	0	0	0	0	0	0	0	0	0	0	0	0	0	0	33	0	0	0	0	0	0	0
Unassigned	NA	NA	NA	NA	NA	NA	787d9c51da375354743a686454e3b47d	0	0	0	0	0	0	0	0	0	0	0	0	0	0	0	0	0	0	99	0	0	0	0	0	0	0	0	0	0	0	0	0	0	0	0	0	0	0	0
Unassigned	NA	NA	NA	NA	NA	NA	f686496d149f3b8cc46f84371eb3a473	0	0	0	0	0	0	0	42	0	0	0	0	0	0	0	0	0	0	0	0	0	0	0	0	0	0	0	0	0	0	0	0	0	0	0	0	0	0	0
Bacteria	NA	NA	NA	NA	NA	NA	7fe7db0e5d4926bce28c287149375980	0	0	0	0	0	0	0	0	0	0	0	0	0	0	0	0	0	0	0	0	0	0	0	0	0	0	0	0	0	0	193	0	0	0	0	0	0	0	0
Bacteria	NA	NA	NA	NA	NA	NA	27a4d429e191acd2f8ab3583083bff4c	0	0	0	0	0	0	0	0	0	0	0	0	0	0	0	0	0	0	0	0	0	0	0	0	0	0	0	0	0	0	0	0	0	0	0	173	0	0	0
Unassigned	NA	NA	NA	NA	NA	NA	3e7fb9fccafd9f82893746c307567471	0	0	0	0	0	0	0	0	0	0	0	0	0	0	0	0	0	0	0	0	0	0	0	0	0	0	0	0	0	47	0	0	0	0	0	0	0	0	0
Unassigned	NA	NA	NA	NA	NA	NA	5ddacd632f74da199944e2e1a23e6075	0	0	0	0	0	0	0	0	0	0	0	0	82	0	0	0	0	0	0	0	0	0	0	0	0	0	0	0	0	0	0	0	0	0	0	0	0	0	0
Bacteria	NA	NA	NA	NA	NA	NA	799fef819288463c43ff2db5000a7394	0	0	0	0	0	0	0	0	0	0	0	0	0	0	0	0	0	0	0	0	0	0	0	0	0	0	0	36	0	0	0	0	0	0	0	0	0	0	0
Bacteria	NA	NA	NA	NA	NA	NA	76bfcb7e5bf8853c4a3d91a9cf7e6e95	0	0	0	0	0	0	0	0	0	0	0	0	0	0	0	0	0	0	0	73	0	0	0	0	0	0	0	0	0	0	0	0	0	0	0	0	0	0	0
Bacteria	NA	NA	NA	NA	NA	NA	c2021b6da1ffb3c85334bd0c422a7a1e	0	0	0	0	0	0	0	0	0	0	0	0	0	0	69	0	0	0	0	0	0	0	0	0	0	0	0	0	0	0	0	0	0	0	0	0	0	0	0
Bacteria	NA	NA	NA	NA	NA	NA	5286df82b0aaf4576eaa5c824d971b26	0	0	0	0	0	0	0	0	0	0	0	0	0	0	0	0	0	0	0	0	0	0	0	0	0	0	0	0	0	0	0	0	0	0	0	0	0	157	0
Unassigned	NA	NA	NA	NA	NA	NA	9a2d4296f4a4c2995ce6be959f829bbb	0	0	0	0	0	0	0	0	0	0	0	0	0	38	0	0	0	0	0	0	0	0	0	0	0	0	0	0	0	0	0	0	0	0	0	0	0	0	0
Unassigned	NA	NA	NA	NA	NA	NA	90519058f5c893a0bbc2326fc7a520fe	0	0	0	0	0	0	0	0	0	0	49	0	0	0	0	0	0	0	0	0	0	0	0	0	0	0	0	0	0	0	0	0	0	0	0	0	0	0	0
Unassigned	NA	NA	NA	NA	NA	NA	c214e057710e0e73320b2a219a4af068	0	0	0	0	0	0	0	0	0	0	0	0	27	0	0	0	0	0	0	0	0	0	0	0	0	0	0	0	0	0	0	0	0	0	0	0	0	0	0
Bacteria	NA	NA	NA	NA	NA	NA	ced6e8c596c05588900f881f510029fc	0	0	0	0	0	0	0	11	0	0	0	0	0	0	0	0	0	0	0	0	0	0	0	0	0	0	0	0	0	0	0	0	0	0	0	0	0	0	0
Bacteria	NA	NA	NA	NA	NA	NA	e6c4970cb533b82e556cfa48f5d6e851	0	0	0	0	0	0	0	0	0	0	0	0	0	0	0	0	0	0	37	0	0	0	0	0	0	0	0	0	0	0	0	0	0	0	0	0	0	0	0
Unassigned	NA	NA	NA	NA	NA	NA	860b3ab071a35fc8a54d90eed9c11d55	0	0	0	0	0	0	0	0	0	0	0	0	0	0	0	0	0	0	0	0	0	0	0	0	0	0	0	0	0	0	0	0	0	0	0	0	0	0	14
Unassigned	NA	NA	NA	NA	NA	NA	5f947862be5f9983152664a530a2f4f2	0	0	0	0	0	0	0	0	0	0	0	0	0	0	0	0	0	0	0	10	0	0	0	0	0	0	0	0	0	0	0	0	0	0	0	0	0	0	0
Bacteria	NA	NA	NA	NA	NA	NA	0840fe31b22f3af8a5f72e37295be70d	0	0	0	0	0	0	0	0	0	0	0	0	0	0	0	0	0	0	0	0	0	0	0	0	0	0	0	0	0	0	0	0	0	0	0	0	75	0	0
Bacteria	NA	NA	NA	NA	NA	NA	0f2b204a0f085fb49da9930790e82e9b	0	0	0	0	0	0	0	0	0	0	0	0	0	0	0	0	0	0	0	0	0	0	0	0	0	0	0	0	0	0	0	0	0	0	0	0	0	55	0
Unassigned	NA	NA	NA	NA	NA	NA	4522ccf37dbed7f4fb915e1700b719bb	0	0	0	0	0	0	0	0	0	0	0	0	0	0	0	0	0	0	0	0	0	0	0	0	0	0	0	0	0	0	0	0	0	0	0	0	175	162	0
Unassigned	NA	NA	NA	NA	NA	NA	f6bdbd27939aeec910f4fdd9e0bf94ed	0	0	0	0	0	0	0	0	0	0	0	0	0	0	0	0	0	0	0	0	0	0	0	0	0	0	0	0	0	0	0	0	0	0	0	0	0	0	49
Unassigned	NA	NA	NA	NA	NA	NA	2b7d773f2ecad9121420faa6f79e07b8	0	0	0	0	0	0	0	0	0	0	0	0	0	0	0	0	0	0	0	0	0	0	0	0	0	0	0	0	0	0	0	0	0	0	0	0	51	0	0
Unassigned	NA	NA	NA	NA	NA	NA	e35e63016e3d8159662e3c61446eaecc	0	0	0	0	0	0	0	0	0	0	0	0	0	0	0	0	0	0	16	0	0	0	0	0	0	0	0	0	0	0	0	0	0	0	0	0	0	0	0
Unassigned	NA	NA	NA	NA	NA	NA	2d99adc37f3ff158fcfb83d949229880	0	0	0	0	0	0	0	0	0	0	0	0	0	0	0	0	0	0	0	0	0	0	0	0	0	0	0	0	0	0	0	0	0	0	0	0	63	0	0
Unassigned	NA	NA	NA	NA	NA	NA	f54c30e196d888c74f05657dc3b8424a	0	0	0	0	0	0	0	0	0	0	0	0	0	0	0	0	0	49	0	0	0	0	0	0	0	0	0	0	0	0	0	0	0	0	0	0	0	0	0
Unassigned	NA	NA	NA	NA	NA	NA	3cff9985efb896506279b08e454d461a	0	0	0	0	0	0	0	0	0	0	0	0	0	21	0	0	0	0	0	0	0	0	0	0	0	0	0	0	0	0	0	0	0	0	0	0	0	0	0
Bacteria	NA	NA	NA	NA	NA	NA	ce5bbb5a0ba8dbd9a5c3e9f020bfda05	0	0	0	0	0	0	0	0	0	0	0	0	0	0	16	0	0	0	0	0	0	0	0	0	0	0	0	0	0	0	0	0	0	0	0	0	0	0	0
Bacteria	NA	NA	NA	NA	NA	NA	33c85b43a697dc9e4a98ff238c85522b	0	0	0	0	0	0	0	14	0	0	0	0	0	0	0	0	0	0	0	0	0	0	0	0	0	0	0	0	0	0	0	0	0	0	0	0	0	0	0
Unassigned	NA	NA	NA	NA	NA	NA	f186ee906158a391e697dbc1c2c2624f	0	0	0	0	0	0	0	0	0	0	0	0	0	0	0	0	0	0	28	0	0	0	0	0	0	0	0	0	0	0	0	0	0	0	0	0	0	0	0
Unassigned	NA	NA	NA	NA	NA	NA	a9909c56ecffd6d0822433f405538dc2	0	0	0	0	0	0	0	0	0	0	0	0	0	0	0	0	0	0	0	0	0	0	0	0	0	0	0	0	0	0	0	0	0	0	0	0	0	66	40
Unassigned	NA	NA	NA	NA	NA	NA	c3c59d8d6a091d6f30e6d961abc26229	0	0	0	0	0	0	0	0	0	0	0	0	0	0	0	0	0	0	0	0	0	0	0	0	0	0	0	0	0	0	0	0	0	0	0	0	55	0	0
Bacteria	NA	NA	NA	NA	NA	NA	47db82541db0883d3e09417b78bd56ca	0	0	0	0	0	0	0	0	0	0	0	0	0	0	0	0	0	0	0	0	0	0	0	0	0	0	0	0	0	0	0	18	0	0	0	0	0	0	0
Bacteria	NA	NA	NA	NA	NA	NA	2ce41a13f9a42aa38f18b582badbecce	0	0	0	0	0	0	0	0	0	0	0	0	0	0	0	0	0	0	0	0	0	0	0	0	0	0	0	0	0	0	92	0	0	0	0	0	0	0	0
Unassigned	NA	NA	NA	NA	NA	NA	235a0dc7e6729e386b2fe40f3989662c	0	0	0	0	0	0	0	0	0	0	16	0	0	0	0	0	0	0	0	0	0	0	0	0	0	0	0	0	0	0	0	0	0	0	0	0	0	0	0
Bacteria	NA	NA	NA	NA	NA	NA	d064eeaf4fcd9c88906110f9aad8dcdd	0	0	0	0	0	0	0	0	0	0	0	0	0	0	0	0	0	0	0	0	0	0	0	0	0	0	0	0	0	92	0	0	0	0	0	0	0	0	0
Bacteria	NA	NA	NA	NA	NA	NA	8a87bf7d6e66bb0f350767393c7fc3e0	0	0	0	0	0	0	0	0	0	0	0	0	0	0	0	0	0	0	0	0	0	0	0	0	0	0	0	0	47	0	0	0	0	0	0	0	0	0	0
Bacteria	NA	NA	NA	NA	NA	NA	339ef4961fcc9fff6ac4de0410c63ce6	0	0	0	0	0	0	0	0	0	0	0	0	0	0	0	0	0	198	0	0	0	0	0	0	0	0	0	0	0	0	0	0	0	0	0	0	0	0	0
Bacteria	NA	NA	NA	NA	NA	NA	16898e555b296217c205af2a208433a6	0	0	0	0	0	0	0	0	0	0	0	0	0	0	0	0	0	0	40	0	0	0	0	0	0	0	0	0	0	0	0	0	0	0	0	0	0	0	0
Bacteria	NA	NA	NA	NA	NA	NA	8fd2de6e2362f174cd0473bb4f50d9d2	0	0	0	0	0	0	0	0	0	0	0	0	0	0	0	0	0	0	110	0	0	0	0	0	0	0	0	0	0	0	0	0	0	0	0	0	0	0	0
Unassigned	NA	NA	NA	NA	NA	NA	66e839d9a151cb17427b3c4d82d707c9	0	0	0	0	0	0	0	0	0	0	0	0	0	0	0	0	0	0	0	0	0	0	0	0	0	0	0	0	0	0	0	0	0	0	0	0	107	0	0
Unassigned	NA	NA	NA	NA	NA	NA	2c5706ead4804cd9cf3b07f8e6db28bd	0	0	0	0	0	0	0	0	0	0	0	0	0	0	0	0	0	88	0	0	0	0	0	0	0	0	0	0	0	0	0	0	0	0	0	0	0	0	0
Bacteria	NA	NA	NA	NA	NA	NA	1c237413b83ff670f388bc7e09c927ce	0	0	0	0	0	0	0	0	0	0	0	0	0	0	0	0	0	0	0	0	0	0	0	0	0	0	0	0	26	0	0	0	0	0	0	0	0	0	0
Bacteria	NA	NA	NA	NA	NA	NA	bb2625c3a851efa5b0a8ae6a8f823e74	0	0	0	0	0	0	0	0	0	0	0	0	0	0	0	0	0	0	0	0	0	0	0	0	0	0	0	0	0	65	0	0	0	0	0	0	0	0	0
Bacteria	NA	NA	NA	NA	NA	NA	64854cb64dac8d5ebd67af6cb28a06fd	0	0	0	0	0	0	0	0	0	0	0	0	0	0	0	0	0	0	0	0	0	0	0	0	0	0	0	0	0	0	0	0	0	0	0	40	0	0	0
Bacteria	NA	NA	NA	NA	NA	NA	05a84f42f710d10ef85cc8c92d6eff91	0	0	0	0	0	0	0	0	0	0	0	0	45	0	0	0	0	102	123	111	0	0	0	0	0	0	0	0	0	0	0	0	0	0	0	0	0	0	0
Bacteria	NA	NA	NA	NA	NA	NA	52e2ae4d1dae40b027c69827c921c2ef	0	0	0	0	0	0	0	0	0	0	0	0	0	0	0	0	0	0	0	0	0	0	0	0	0	0	0	0	0	0	0	0	0	0	0	0	0	113	0
Bacteria	NA	NA	NA	NA	NA	NA	da9a9673f1966fc3e660410bd4dac685	0	0	0	0	0	0	0	0	0	0	0	0	0	0	0	0	0	0	0	0	0	0	0	0	0	0	0	0	0	0	0	0	0	0	0	0	0	0	44
Bacteria	NA	NA	NA	NA	NA	NA	40230233546fb8690692f75061d747f7	0	0	0	0	0	0	0	0	0	0	0	0	0	0	0	0	0	0	0	0	0	0	0	0	0	0	0	0	0	0	0	0	0	0	0	0	137	0	0
Bacteria	NA	NA	NA	NA	NA	NA	fd35efa0d2151e9f96914b73daccb935	0	0	0	0	0	0	0	0	0	0	0	0	0	0	0	0	0	0	0	50	0	0	0	0	0	0	0	0	0	0	0	0	0	0	0	0	0	0	0
Bacteria	NA	NA	NA	NA	NA	NA	0c575274a4c1fc115de41704f85a4f24	0	0	0	0	0	0	0	0	0	0	0	0	0	0	0	0	0	11	0	0	0	0	0	0	0	0	0	0	0	0	0	0	0	0	0	0	0	0	0
Bacteria	NA	NA	NA	NA	NA	NA	a4ba20599ad0c4732c6ec466221aebc5	0	0	0	0	0	0	0	0	0	0	0	0	0	0	0	0	0	0	0	0	0	0	0	0	0	0	0	0	0	0	18	0	0	0	40	0	0	0	0
Bacteria	NA	NA	NA	NA	NA	NA	4c3d255868aca599024156736dc208af	0	0	0	0	0	0	0	0	0	0	0	0	0	0	0	0	0	0	0	0	0	0	0	0	0	0	0	0	0	0	0	0	0	0	0	146	0	0	0
Unassigned	NA	NA	NA	NA	NA	NA	07cd327725eadad76f5b6a7321adbfed	0	0	0	0	0	0	0	0	0	0	0	0	0	0	0	0	0	0	0	0	0	0	0	0	0	0	0	0	0	25	0	0	0	0	0	0	0	0	0
Bacteria	NA	NA	NA	NA	NA	NA	78e09a01fa448ba88800e160db7ca2ae	0	0	0	0	0	0	0	0	0	0	0	0	0	0	0	0	0	0	0	0	0	0	0	0	0	0	0	0	0	0	0	0	0	75	0	0	0	0	0
Unassigned	NA	NA	NA	NA	NA	NA	5a78019be1cef0a7c946f5e4e613e4b2	0	0	0	0	0	0	0	0	0	0	0	0	0	0	0	0	0	0	0	0	0	0	0	0	0	0	0	0	0	0	0	71	0	0	0	0	0	0	0
Unassigned	NA	NA	NA	NA	NA	NA	51c81e5bfde0d2afd139a1840affe785	0	0	0	0	0	0	0	0	0	0	0	0	0	0	0	0	0	0	0	0	0	0	0	0	0	0	0	0	0	0	0	0	0	0	0	0	0	119	0
Bacteria	NA	NA	NA	NA	NA	NA	dae8c336bdeda61a3bc40b8bc5e0f2c9	0	0	0	0	0	0	0	0	0	0	0	0	0	0	0	0	0	0	0	0	0	0	0	0	0	0	0	0	0	0	0	0	0	0	0	0	14	0	0
Bacteria	NA	NA	NA	NA	NA	NA	5d64196207f273fa529f7621085771e6	0	0	0	0	0	0	0	0	0	0	0	0	0	0	0	0	0	0	0	0	0	0	0	0	191	0	0	0	0	0	0	0	0	0	0	0	0	0	0
Bacteria	NA	NA	NA	NA	NA	NA	b56236b73efc7ec895066fa2599557f1	0	0	0	0	0	0	0	0	0	0	0	0	0	0	0	0	0	0	0	0	0	0	0	0	0	38	0	0	0	0	0	0	0	0	0	0	0	0	0
Bacteria	NA	NA	NA	NA	NA	NA	b1768f3f42c7511b42e3cb1d6197643b	0	0	0	0	0	0	0	0	0	0	0	0	0	0	0	0	0	0	0	0	0	0	0	103	0	0	0	0	0	0	0	0	0	0	0	0	0	0	0
Bacteria	NA	NA	NA	NA	NA	NA	f7b82ccfc9f7721d4cea137d689f7831	0	0	0	0	0	0	0	0	0	0	0	0	0	0	0	0	0	0	0	0	0	0	0	0	0	0	0	84	0	0	0	0	0	0	0	0	0	0	0
Bacteria	NA	NA	NA	NA	NA	NA	045c307ada88413e1caef55e9318dda7	0	0	0	0	0	0	0	0	0	0	0	0	0	0	0	0	0	0	0	0	0	0	0	0	0	0	0	0	0	0	0	0	0	0	0	0	60	0	0
Bacteria	NA	NA	NA	NA	NA	NA	388257135d5bc613362a6d4754343449	0	0	0	0	0	0	0	0	0	0	0	0	0	0	0	0	0	0	0	0	0	0	0	0	0	0	0	0	0	0	0	0	0	0	0	0	0	97	0
Unassigned	NA	NA	NA	NA	NA	NA	c7674c93bd7128f2c6f0b19db609ee44	0	0	0	0	0	0	0	0	0	0	0	0	0	0	0	0	0	0	0	0	0	0	0	0	0	0	0	0	0	0	0	0	0	0	0	0	0	0	18
Bacteria	NA	NA	NA	NA	NA	NA	00ab86f14726e5024ac782def9cb1cce	0	0	0	0	0	0	0	0	0	0	0	0	0	0	0	0	0	0	0	0	6	0	0	0	0	0	0	0	0	0	0	0	0	0	0	0	0	0	0
Bacteria	NA	NA	NA	NA	NA	NA	61fdd45c6076ffea3fe9eb3bf161dc2b	0	0	0	0	0	0	0	0	0	0	0	0	0	0	0	0	0	0	0	0	0	0	0	0	0	0	0	0	0	0	0	0	0	0	0	0	38	0	0
Bacteria	NA	NA	NA	NA	NA	NA	5604a742a76410a9141a50c2390db4d8	0	0	0	0	0	0	0	0	0	0	0	0	0	0	0	0	0	0	0	0	0	0	0	0	0	0	0	0	0	0	0	117	0	0	0	0	0	0	0
Bacteria	NA	NA	NA	NA	NA	NA	424492e4702b71246f156c71641ac5eb	0	0	0	0	0	0	0	0	0	0	0	0	0	0	0	0	0	0	0	0	0	0	0	0	0	0	0	0	0	0	0	0	0	0	0	0	0	0	28
Bacteria	NA	NA	NA	NA	NA	NA	e561a63893e4222e09528ebddcd7b536	0	0	0	0	0	0	0	0	0	0	0	0	0	0	0	0	0	0	0	0	0	0	0	0	0	0	0	0	0	0	0	0	50	0	0	0	0	0	0
Bacteria	NA	NA	NA	NA	NA	NA	16f5a254a6e3dd7b5dc3a3b1c7f664ec	0	0	0	0	0	0	0	0	0	0	0	0	0	0	0	0	0	0	0	0	0	0	0	0	0	0	0	0	0	0	0	0	0	0	0	33	0	0	0
Bacteria	NA	NA	NA	NA	NA	NA	3780b8fb0a2f7a440cab804819173021	0	0	0	0	0	0	0	0	0	0	0	0	0	0	67	0	0	0	0	0	0	0	0	0	0	0	0	0	0	0	0	0	0	0	0	0	0	0	0
Bacteria	NA	NA	NA	NA	NA	NA	83945b6f6d5456a3d06bfdb53ef30ee3	0	0	0	0	0	0	0	0	0	0	0	0	158	0	0	0	0	0	0	0	0	0	0	0	0	0	0	0	0	0	0	0	0	0	0	0	0	0	0
Bacteria	NA	NA	NA	NA	NA	NA	8dc1b7a011e70191eab0542b5891d97d	0	0	0	0	0	0	0	0	0	0	0	0	0	87	0	0	0	0	0	0	0	0	0	0	0	0	0	0	0	0	0	0	0	0	0	0	0	0	0
Bacteria	NA	NA	NA	NA	NA	NA	8b16367fd91aba1ba1402fb5c12e6004	0	0	0	0	0	0	0	0	0	0	50	0	0	0	0	0	0	0	0	0	0	0	0	0	0	0	0	0	0	0	0	0	0	0	0	0	0	0	0
Bacteria	NA	NA	NA	NA	NA	NA	aefcc273ee95ee2319461fca91aee7c3	0	0	0	0	0	0	0	0	0	0	0	0	0	106	0	0	0	0	0	0	0	0	0	0	0	0	0	0	0	0	0	0	0	0	0	0	0	0	0
Bacteria	NA	NA	NA	NA	NA	NA	65629e248cf7dd4a3ead3e7e44b3f5d0	0	0	0	0	0	0	0	0	0	168	0	0	0	0	0	0	0	0	0	0	0	0	0	0	0	0	0	0	0	0	0	0	0	0	0	0	0	0	0
Bacteria	NA	NA	NA	NA	NA	NA	66284d8e5893dc988b596e3ba5166bf5	0	0	0	0	0	0	0	0	0	0	0	0	0	0	0	0	0	0	63	0	0	0	0	0	0	0	0	0	0	0	0	0	0	0	0	0	0	0	0
Bacteria	NA	NA	NA	NA	NA	NA	f60f97e19f0187107b4d823908483d40	0	0	0	0	0	0	0	0	0	0	0	0	0	0	0	0	0	0	0	0	0	0	0	0	0	0	0	0	0	0	0	169	0	0	0	0	0	0	0
Bacteria	NA	NA	NA	NA	NA	NA	6609bfbbf8d49eb496b9a57b953003b7	0	0	0	0	0	0	0	0	0	0	0	0	0	0	0	0	0	0	0	0	0	0	0	0	0	0	0	0	0	0	0	0	214	0	0	0	0	0	0
Bacteria	NA	NA	NA	NA	NA	NA	32fd603a17a371d4d99c24624b51a7e9	0	0	0	0	0	0	0	0	0	0	0	0	0	0	55	0	0	0	0	0	0	0	0	0	0	0	0	0	0	0	0	0	0	0	0	0	0	0	0
Bacteria	NA	NA	NA	NA	NA	NA	a408e98f782f4bf266fc98a1c019530e	0	0	0	0	0	0	0	0	0	0	0	0	0	0	0	41	0	0	0	0	0	0	0	0	0	0	0	0	0	0	0	0	0	0	0	0	0	0	0
Bacteria	NA	NA	NA	NA	NA	NA	a910216e06bda3ae9b80b3b676959c04	0	0	0	0	0	0	0	0	0	0	121	0	0	0	0	0	0	0	0	0	0	0	0	0	0	0	0	0	0	0	0	0	0	0	0	0	0	0	0
Bacteria	NA	NA	NA	NA	NA	NA	2abd7db71f3f20c8470f83528c2b7cba	0	0	0	0	0	0	0	0	0	0	0	0	0	0	0	0	0	0	0	0	0	0	0	0	0	0	0	0	0	0	0	0	0	0	103	0	0	0	0
Bacteria	NA	NA	NA	NA	NA	NA	ec8d13458b7fc17164eddecb032395d2	0	0	0	0	0	0	0	0	0	0	0	0	0	0	0	0	0	0	0	0	0	0	0	0	0	0	0	0	0	0	0	0	0	169	0	0	0	0	0
Bacteria	NA	NA	NA	NA	NA	NA	23d323b106faa274ccdf0c3b248e6791	0	0	0	0	0	0	0	0	0	0	0	0	0	0	0	0	0	0	0	0	0	0	0	0	0	0	0	0	0	0	0	0	0	0	0	154	0	0	0
Bacteria	NA	NA	NA	NA	NA	NA	83633c78d2f12cc184b4ce55bab9a5cd	0	0	0	0	0	0	0	0	0	0	0	0	0	0	0	0	0	0	0	0	0	0	0	0	0	0	0	0	0	0	0	68	0	0	0	0	0	0	0
Bacteria	NA	NA	NA	NA	NA	NA	8d85bd7358ff24c3c567abe9ecf654f9	0	0	0	0	0	0	0	0	0	84	0	0	0	0	0	0	0	0	0	0	0	0	0	0	0	0	0	0	0	0	0	0	0	0	0	0	0	0	0
Bacteria	NA	NA	NA	NA	NA	NA	6c744301a7c1fec285efa33e65fd1f69	0	0	0	0	0	0	0	0	0	0	0	124	0	0	0	0	0	0	0	0	0	0	0	0	0	0	0	0	0	0	0	0	0	0	0	0	0	0	0
Bacteria	NA	NA	NA	NA	NA	NA	8de8304c9ad794370dd741bea1fa59ad	0	0	0	0	0	0	0	59	0	0	0	0	0	0	0	0	0	0	0	0	0	0	0	0	0	0	0	0	0	0	0	0	0	0	0	0	0	0	0
Bacteria	NA	NA	NA	NA	NA	NA	8bef57205e816662f9b4450e55af5fa7	0	0	0	0	0	0	0	0	0	0	0	0	0	0	0	0	0	0	0	0	0	0	0	0	0	0	0	0	0	0	0	0	0	0	0	0	76	0	0
Bacteria	NA	NA	NA	NA	NA	NA	b5a41098e1c2b96b08025c911dd7e9f4	0	0	0	0	0	0	0	0	0	0	0	0	0	0	0	0	0	0	40	0	0	0	0	0	0	0	0	0	0	0	0	0	0	0	0	0	0	0	0
Bacteria	NA	NA	NA	NA	NA	NA	7f988344325185b202a181c702e4b07e	0	0	0	0	0	0	0	0	0	0	0	0	184	0	0	0	0	0	0	0	0	0	0	0	0	0	0	0	0	0	0	0	0	0	0	0	0	0	0
Bacteria	NA	NA	NA	NA	NA	NA	8ad29c271e2a942ec498f11b59b757c5	0	0	0	0	0	0	0	0	0	0	0	0	0	0	0	0	0	0	0	0	0	0	0	0	0	0	0	0	0	0	0	154	0	0	0	0	0	0	0
Bacteria	NA	NA	NA	NA	NA	NA	0c258c05c3adf2ee6da1cd843efbd496	0	0	0	0	0	0	0	0	0	0	0	0	0	0	0	0	0	0	0	0	0	0	0	0	0	0	0	0	0	101	0	0	0	153	0	146	0	0	0
Bacteria	NA	NA	NA	NA	NA	NA	227639446efadb6aa1ea3c2ea0be0286	0	0	0	0	0	0	0	0	0	0	0	0	0	0	0	0	0	0	0	0	0	0	0	0	0	0	0	0	0	0	0	0	79	0	0	0	0	0	0
Bacteria	NA	NA	NA	NA	NA	NA	367b7e9d0edb62e2f27165e3961c6f7f	0	0	0	0	0	0	0	0	0	0	0	0	0	0	0	0	0	0	0	0	0	3	0	0	0	0	0	0	0	0	0	0	0	0	0	0	0	0	0
Bacteria	NA	NA	NA	NA	NA	NA	87ff8cb2a0f6516b8ea087ee7f748076	0	0	0	0	0	0	0	0	0	0	0	0	0	93	0	0	0	0	0	0	0	0	0	0	0	0	0	0	0	0	0	0	0	0	0	0	0	0	0
Bacteria	NA	NA	NA	NA	NA	NA	672d6e2308f2af67dc7fe58acbd5ece7	0	0	0	0	0	0	0	0	0	0	0	0	83	0	0	0	0	0	0	0	0	0	0	0	0	0	0	0	0	0	0	0	0	0	0	0	0	0	0
Bacteria	NA	NA	NA	NA	NA	NA	6c7689aa3ac2a1f2fad6aa399757b232	0	0	0	0	0	0	0	0	0	0	92	0	0	0	0	0	0	0	0	0	0	0	0	0	0	0	0	0	0	0	0	0	177	0	0	0	0	0	0
Bacteria	NA	NA	NA	NA	NA	NA	78665d9d63919e641b239b7d5928e735	0	0	0	0	0	0	0	0	0	0	0	0	0	0	0	0	0	0	0	0	0	0	0	0	0	0	0	0	0	0	143	0	0	0	0	0	0	0	0
Bacteria	NA	NA	NA	NA	NA	NA	fbf78825ef026b19fd193ddc652f4be6	0	0	0	0	0	0	0	0	0	0	0	0	0	0	0	0	0	0	0	0	0	0	0	0	0	0	0	0	56	0	0	0	0	0	0	0	0	0	0
Bacteria	NA	NA	NA	NA	NA	NA	4d7305dc41cdbac7d1611c5712798f8a	0	0	0	0	0	0	0	0	0	0	0	0	0	0	0	0	0	0	0	0	0	0	0	0	0	0	0	0	0	98	0	0	0	0	0	0	0	0	0
Bacteria	NA	NA	NA	NA	NA	NA	001b098ecf1c2580cff09627a7303184	0	76	0	25	0	0	103	64	0	0	0	0	0	0	0	0	0	0	0	0	0	58	91	337	111	133	0	208	0	0	0	0	0	0	0	0	0	0	0
Bacteria	NA	NA	NA	NA	NA	NA	ac699cac4873d6315ef7c76d0ea10675	0	0	0	0	0	0	0	0	0	0	0	0	0	0	0	0	0	0	0	0	0	0	0	0	0	0	124	0	0	0	0	0	0	0	0	0	0	0	0
Bacteria	NA	NA	NA	NA	NA	NA	1d6c0e3af96e61339feadaf587a1ce60	0	68	108	19	0	0	26	0	0	0	0	0	0	0	0	0	0	0	0	0	0	37	50	0	0	123	0	0	0	0	0	0	0	0	0	0	0	0	0
Bacteria	NA	NA	NA	NA	NA	NA	21ad3351e93481c3247f80ad5cc63f11	0	161	47	20	0	0	0	32	0	0	0	0	0	0	0	0	0	0	0	0	0	49	91	0	65	0	0	0	0	0	0	0	0	0	0	0	0	0	0
Bacteria	NA	NA	NA	NA	NA	NA	389328a69f3ad6ddd508c6017984856c	0	57	0	31	0	136	75	30	451	0	0	0	0	0	0	0	0	0	0	0	0	0	60	0	155	0	0	0	0	0	0	0	0	0	0	0	0	0	0
Bacteria	NA	NA	NA	NA	NA	NA	5f5e2509f1c7fff10977b03618144135	0	0	0	0	0	0	0	0	0	0	0	0	0	0	0	0	0	0	0	0	0	0	0	0	0	0	0	0	0	0	0	0	0	0	0	0	0	35	0
Bacteria	NA	NA	NA	NA	NA	NA	ab4e2ecc6a351fb90bca71f42b5992b1	0	0	0	0	0	0	0	0	0	0	0	0	0	0	0	0	0	0	0	0	0	0	0	0	0	0	0	0	0	0	0	0	0	0	0	0	0	18	0
Bacteria	NA	NA	NA	NA	NA	NA	8c8c0f69e6b10648bc8504092ab30f37	0	0	0	0	0	0	0	0	0	0	0	0	0	0	0	0	0	0	0	0	0	0	0	0	0	0	0	0	0	0	0	0	0	0	0	0	0	90	0
Bacteria	NA	NA	NA	NA	NA	NA	76e9060a18aace553deaef2437c0dc23	0	0	0	0	0	0	0	0	0	0	0	0	0	0	0	0	0	0	0	0	0	0	0	0	0	0	0	0	0	0	0	0	0	0	0	0	0	2	0
Bacteria	NA	NA	NA	NA	NA	NA	08a53f9d25a56a8d0c8e7894865ed62b	0	0	0	0	0	0	0	59	0	0	0	0	0	0	0	0	0	0	0	0	0	0	0	0	0	0	0	0	0	0	0	0	0	0	0	0	0	0	0
Bacteria	NA	NA	NA	NA	NA	NA	2ccd275313b0e1df14656ec52c24c458	0	0	0	0	0	0	52	0	0	0	0	0	0	0	0	0	0	0	0	0	0	0	0	0	0	0	0	0	0	0	0	0	0	0	0	0	0	0	0
Bacteria	NA	NA	NA	NA	NA	NA	0b74ffa618e24f7ebed52c202dddfc7f	0	0	0	0	0	0	0	0	139	0	0	0	0	0	0	0	0	0	0	0	0	0	0	0	0	0	0	0	0	0	0	0	0	0	0	0	0	0	0
Bacteria	NA	NA	NA	NA	NA	NA	b0af322ae8ccf8b4c8cec3feff3c595a	0	58	0	0	0	0	0	0	0	0	0	0	0	0	0	0	0	0	0	0	0	0	0	0	0	0	0	0	0	0	0	0	0	0	0	0	0	0	0
Bacteria	NA	NA	NA	NA	NA	NA	3feb1020a17599ad8c83bc173904a533	0	0	0	0	0	0	0	0	0	0	0	0	0	0	0	0	0	0	172	0	0	0	0	0	0	0	0	0	0	0	0	0	0	0	0	0	0	0	0
Bacteria	NA	NA	NA	NA	NA	NA	84beeeec0c3edd806ff0c768c5300071	0	0	0	0	0	0	0	0	0	0	0	0	0	0	0	0	0	0	0	0	0	0	0	0	0	0	0	0	0	0	0	0	0	0	0	0	0	31	0
Bacteria	NA	NA	NA	NA	NA	NA	944e4580e3ebf5472ddcc94fcfa2458a	0	0	0	0	0	0	0	0	0	0	0	0	0	0	0	0	0	0	0	0	0	0	0	0	0	0	0	0	0	0	0	0	0	0	0	0	0	69	0
Bacteria	NA	NA	NA	NA	NA	NA	a198005f0135513f12cac0bf0d7fe141	0	0	0	0	0	0	0	0	0	0	0	0	0	0	0	0	0	0	0	0	0	0	0	0	0	0	0	0	0	0	0	0	0	0	0	0	26	0	0
Bacteria	NA	NA	NA	NA	NA	NA	5f313070dd326433f519a3ef7008ba97	0	0	0	0	0	0	0	0	0	0	0	0	0	0	0	0	0	0	30	0	0	0	0	0	0	0	0	0	0	0	0	0	0	0	0	0	0	197	0
Bacteria	NA	NA	NA	NA	NA	NA	94472028ad39384cafeee0b908316fb8	0	0	0	0	0	0	0	0	0	0	0	0	0	0	0	0	0	0	0	0	0	0	0	0	0	0	0	0	0	0	0	0	0	0	0	0	165	0	0
Bacteria	NA	NA	NA	NA	NA	NA	ce33515fc245fac7c6910d595e0c9765	0	0	0	0	0	0	0	0	0	0	0	0	0	0	0	0	0	0	0	0	0	0	0	0	0	0	0	0	0	0	0	0	0	0	0	0	0	0	135
Bacteria	NA	NA	NA	NA	NA	NA	aa345352d2da0f3e4bf122c9522d4946	0	0	0	0	0	0	0	0	0	0	0	0	76	0	0	0	0	0	0	0	0	0	0	0	0	0	0	0	0	0	0	0	0	0	0	0	0	0	0
Bacteria	NA	NA	NA	NA	NA	NA	d98dc8e800649c49988c832b77f4689c	0	0	0	0	0	0	0	0	0	0	0	0	0	62	0	0	0	0	0	0	0	0	0	0	0	0	0	0	0	0	0	0	0	0	0	0	0	0	0
Bacteria	NA	NA	NA	NA	NA	NA	48878973e9e5fc02ccbc1b8e6506bfeb	0	0	0	0	0	0	0	0	0	0	0	0	0	0	0	0	0	0	82	0	0	0	0	0	0	0	0	0	0	0	0	0	0	0	0	0	0	0	0
Bacteria	NA	NA	NA	NA	NA	NA	d73d975758e72e0e721e438d110fc655	0	0	0	0	0	0	0	0	0	0	0	0	0	0	0	0	0	0	183	0	0	0	0	0	0	0	0	0	0	0	0	0	0	0	0	0	0	0	0
Bacteria	NA	NA	NA	NA	NA	NA	3a1176bfa5645978870965deb80ee3ec	0	0	0	0	0	0	0	0	0	0	0	0	0	0	0	0	0	0	33	0	0	0	0	0	0	0	0	0	0	0	0	0	0	0	0	0	0	0	0
Bacteria	NA	NA	NA	NA	NA	NA	09847b068f8efb5e5fd31ffd62517ef0	0	0	0	0	0	0	0	0	0	0	0	0	0	0	0	0	0	0	0	0	0	0	0	0	0	0	0	0	0	0	94	0	0	0	0	0	0	0	0
Bacteria	NA	NA	NA	NA	NA	NA	eb70d7770b851f43403eb35613f20f9c	0	0	0	0	0	0	0	0	0	0	0	0	0	0	0	0	0	0	0	0	0	0	0	0	0	0	0	0	213	0	0	0	0	0	0	0	0	0	0
Bacteria	NA	NA	NA	NA	NA	NA	37e0dcc322dc2733029bdfc8766afa74	0	0	0	0	0	0	0	0	0	0	0	0	0	0	0	0	0	0	0	0	0	0	0	0	0	0	0	0	0	0	0	0	0	180	0	0	0	0	0
Bacteria	NA	NA	NA	NA	NA	NA	4895fefa22bdce23bb9d6ba0536700fd	0	0	0	0	0	0	0	0	0	0	0	0	0	0	0	0	0	0	0	0	0	0	0	0	0	0	0	0	0	0	0	0	0	0	0	84	0	0	0
Bacteria	NA	NA	NA	NA	NA	NA	cd6f002c0c3b6de90f5721d02cad2acc	0	0	0	0	0	0	0	0	0	0	0	0	0	0	0	0	0	0	0	0	0	0	0	0	0	0	0	0	0	184	0	0	0	0	0	0	0	0	0
Bacteria	NA	NA	NA	NA	NA	NA	fa89d3aa19bf9f03476d92a9517df823	0	0	0	0	0	0	0	0	0	0	0	0	0	93	0	0	0	0	0	0	0	0	0	0	0	0	0	0	0	0	0	0	0	132	0	0	0	0	0
Bacteria	NA	NA	NA	NA	NA	NA	6dd11f675d05ea32087fa44570165f35	0	0	0	0	0	0	0	0	0	0	0	72	0	0	0	0	0	0	0	0	0	0	0	0	0	0	0	0	0	0	0	61	0	0	0	164	0	0	0
Bacteria	NA	NA	NA	NA	NA	NA	958b0dbd42660e7cf1e2804732e13810	0	0	0	0	0	0	0	0	0	0	0	0	0	0	97	0	0	0	0	0	0	0	0	0	0	0	0	0	0	0	0	0	0	0	0	0	0	0	0
Bacteria	NA	NA	NA	NA	NA	NA	77cfff6b96c57576aeec8be9cc51fe57	0	0	0	0	0	0	0	0	0	0	0	0	0	0	0	0	18	0	0	0	0	0	0	0	0	0	0	0	0	0	0	0	0	0	0	0	0	0	0
Bacteria	NA	NA	NA	NA	NA	NA	557d4fab2ab50e845cccb3b1ace57b18	0	0	0	0	0	0	0	0	0	0	0	0	0	158	233	0	0	0	0	0	0	0	0	0	0	0	0	0	0	0	0	0	0	0	0	0	0	0	0
Bacteria	NA	NA	NA	NA	NA	NA	a58e148c0c36cfbfb84853e4f20c8238	0	0	0	0	0	0	0	0	0	0	0	0	0	0	160	0	0	0	0	0	0	0	0	0	0	0	0	0	0	0	0	0	0	0	0	0	0	0	0
Bacteria	NA	NA	NA	NA	NA	NA	bfb498d05a266826f1639445428de46e	0	22	0	0	0	0	0	0	0	0	0	0	118	102	0	0	0	0	0	0	0	0	0	0	0	0	0	0	0	0	0	0	0	0	0	0	0	0	0
Bacteria	NA	NA	NA	NA	NA	NA	71aed4032bbdc26b43c6f446f1db9bf6	0	0	0	0	0	0	65	0	0	0	0	0	0	0	0	0	0	0	0	0	0	0	0	0	0	0	0	0	0	0	0	0	0	0	0	0	0	0	0
Bacteria	NA	NA	NA	NA	NA	NA	77417ae399d18a97e1cf76ab1232114a	0	0	0	0	0	0	0	0	0	0	0	0	0	0	0	0	0	0	0	0	0	0	0	0	0	0	0	0	0	0	0	0	0	136	0	0	0	0	0
Bacteria	NA	NA	NA	NA	NA	NA	0e1a4330c2684d1f1eb2ab0a6730b099	0	0	0	0	0	0	0	0	0	0	0	0	0	0	0	0	0	0	0	0	0	0	0	0	0	0	0	0	0	239	0	0	0	0	0	0	0	0	0
Bacteria	NA	NA	NA	NA	NA	NA	7cd590005902714407637db8ee6a1391	0	0	0	0	0	0	0	0	0	0	0	0	0	0	0	0	0	0	0	0	0	0	0	0	0	0	0	0	0	0	0	0	0	0	0	167	0	0	0
Bacteria	NA	NA	NA	NA	NA	NA	183c6f1998c2df9f0582e15a5ab0102b	0	0	0	0	0	0	0	0	0	0	0	0	0	0	0	0	0	0	0	0	0	0	0	0	0	0	0	0	0	0	0	0	0	0	0	0	0	125	0
Bacteria	NA	NA	NA	NA	NA	NA	856f7c51695ebff9ea38423998beeae7	0	0	0	0	0	0	0	0	0	0	0	0	0	0	0	0	0	0	0	0	0	0	0	0	0	0	0	0	0	0	0	63	0	0	0	0	0	0	0
Bacteria	NA	NA	NA	NA	NA	NA	69626ab722673f890609d5841fe6e10d	0	0	0	0	0	0	0	0	0	0	0	0	0	0	0	0	0	0	0	0	0	0	0	0	0	0	0	0	89	0	0	0	0	0	0	0	0	0	0
Bacteria	NA	NA	NA	NA	NA	NA	a73f722c1dca6aa4aee1a4f1b932f931	0	0	0	0	0	0	0	0	0	0	0	0	0	0	0	0	0	0	0	0	0	0	0	0	0	0	15	0	0	0	0	0	0	0	0	0	0	0	0
Bacteria	NA	NA	NA	NA	NA	NA	e98ae470f564fd3f12eb5dae1b03241c	0	0	0	0	0	0	0	0	0	0	0	0	0	0	0	0	0	0	0	0	0	0	173	204	0	286	0	0	0	0	0	0	0	0	0	0	0	0	0
Bacteria	NA	NA	NA	NA	NA	NA	d20079a85ef7ffc53d92282a21e52c7a	0	0	0	0	0	0	0	0	0	0	0	0	0	0	0	0	0	0	0	0	0	37	0	0	0	0	0	0	0	0	0	0	0	0	0	0	0	0	0
Bacteria	NA	NA	NA	NA	NA	NA	b51edcbae610f5db0804f497ea95118b	0	0	0	0	0	0	0	0	0	0	0	0	0	0	0	0	0	0	0	0	0	0	0	0	99	0	0	0	0	0	0	0	0	0	0	0	0	0	0
Bacteria	NA	NA	NA	NA	NA	NA	c0c7b2b5fc1271a6fcf91d640a4f8717	0	0	0	0	0	0	0	0	0	0	0	0	0	0	0	0	0	0	0	0	0	0	0	0	0	0	92	0	0	0	0	0	0	0	0	0	0	0	0
Bacteria	NA	NA	NA	NA	NA	NA	96a90ae3c71c56dd8cdf8771b1b8fd27	0	0	0	0	0	0	0	0	0	0	90	0	0	0	0	0	0	0	0	0	0	0	0	0	0	0	0	0	0	0	0	0	0	0	0	0	0	0	0
Bacteria	NA	NA	NA	NA	NA	NA	4fc95294235cfa76e923a640bae43219	0	0	0	0	0	0	0	0	0	0	0	0	0	0	0	0	0	0	0	0	0	0	0	0	0	0	0	0	0	0	0	17	0	0	0	0	0	0	0
Bacteria	NA	NA	NA	NA	NA	NA	2255b4d9ebec5996be65a442eb3b6346	0	0	0	0	0	0	0	0	0	0	0	0	0	0	0	0	0	0	0	0	0	0	0	0	0	0	0	0	136	197	183	123	0	0	0	119	0	0	0
Bacteria	NA	NA	NA	NA	NA	NA	4ddbc2c52d2d382258c7281fda8f007c	0	0	0	0	0	0	0	0	0	0	0	0	0	0	0	0	0	0	0	0	0	0	0	0	0	0	0	0	67	206	0	169	0	0	0	0	0	0	0
Bacteria	NA	NA	NA	NA	NA	NA	20447712e80c2e7ce5dc8ed80952110a	0	0	0	0	0	0	0	0	0	0	0	0	0	0	0	0	0	0	0	0	0	0	0	0	0	0	0	0	0	0	0	83	0	0	0	0	0	0	0
Bacteria	NA	NA	NA	NA	NA	NA	7736f5358e6e75ecab812fb2d98926bc	0	0	0	0	0	0	0	0	0	0	0	0	0	0	0	0	0	0	0	0	0	0	0	0	0	0	0	0	0	0	0	0	82	0	0	0	0	0	0
Bacteria	NA	NA	NA	NA	NA	NA	23128ed026455c4a2136fb1a61304a8f	0	0	0	0	0	0	0	0	0	0	0	0	0	0	0	0	0	0	0	0	0	0	0	0	0	0	0	141	0	0	0	0	0	0	0	0	0	0	0
Bacteria	NA	NA	NA	NA	NA	NA	153ebed1ea100a7bdb6e30d9bfac0802	0	0	0	0	0	0	0	0	0	0	0	0	0	0	0	0	0	0	0	0	0	0	0	158	0	0	0	0	0	0	0	0	0	0	0	0	0	0	0
Bacteria	NA	NA	NA	NA	NA	NA	abdfae9a9b0e086d8f0a6e7a0c43b67a	0	0	0	0	0	0	0	0	0	0	0	0	0	0	0	0	0	0	0	0	0	0	0	0	0	121	0	0	0	0	0	0	0	0	0	0	0	0	0
Bacteria	NA	NA	NA	NA	NA	NA	91568c79d1decbe9bf2a1eec047f0ae1	0	0	0	0	0	0	0	0	0	0	0	0	0	0	0	0	0	0	0	0	0	0	82	0	0	0	0	0	0	0	0	0	0	0	0	0	0	0	0
Bacteria	NA	NA	NA	NA	NA	NA	21bf3a87c09a7409016dfb1f9ac8fc9b	0	0	0	0	0	0	0	0	0	0	0	0	0	0	0	0	0	0	0	240	0	0	0	0	0	0	0	0	0	0	0	0	0	0	0	0	0	0	0
Bacteria	NA	NA	NA	NA	NA	NA	4cb4d211f703f3af8b979c66f90ab78a	0	0	0	0	0	0	0	0	0	0	0	0	0	0	0	0	0	160	0	0	0	0	0	0	0	0	0	0	0	0	0	0	0	0	0	0	112	0	0
Bacteria	NA	NA	NA	NA	NA	NA	9c63a5927bc7d6c958de8109924b8c89	0	0	0	0	0	0	0	0	0	0	0	0	0	0	0	0	0	0	199	0	0	0	0	0	0	0	0	0	0	0	0	0	0	0	0	0	0	0	0
Bacteria	NA	NA	NA	NA	NA	NA	9a0cf8abe90434e9a57f7a4c30658e64	0	0	0	0	0	0	0	0	0	0	0	0	0	0	0	0	0	0	0	0	0	0	0	0	0	0	0	0	0	0	0	0	0	0	0	0	78	0	0
Bacteria	NA	NA	NA	NA	NA	NA	8f2aebce42b96630911885371587d1f0	0	0	0	0	0	0	0	0	0	0	0	0	0	0	0	0	0	0	0	0	0	0	0	0	0	0	0	0	0	121	0	0	0	0	0	0	0	0	0
Bacteria	NA	NA	NA	NA	NA	NA	3599b2da9164b1efb3f12136af2f25dd	0	0	0	0	0	0	0	0	0	0	0	0	0	0	0	0	0	0	0	0	0	0	0	0	0	0	0	0	0	0	71	0	0	0	0	0	0	0	0
Bacteria	NA	NA	NA	NA	NA	NA	770a96fdabef31fdf328ad162b7d2a9f	0	0	0	0	0	0	0	27	0	0	0	297	0	67	92	0	82	0	0	0	0	0	0	0	0	0	0	0	0	124	0	0	0	0	0	0	0	0	0
Bacteria	NA	NA	NA	NA	NA	NA	07cd46d21ccf85ec4a2285482b0160e5	0	0	0	0	0	0	0	0	0	0	0	0	22	0	0	0	0	0	0	0	0	0	0	0	0	0	0	0	0	0	0	0	0	0	0	0	0	0	0
Bacteria	NA	NA	NA	NA	NA	NA	ea5e0bd4f987be19107b81f225ac511a	0	0	0	0	0	0	0	0	0	0	0	0	0	111	115	155	0	0	0	0	0	0	0	0	0	0	0	0	93	0	0	0	0	0	0	184	0	0	0
Bacteria	NA	NA	NA	NA	NA	NA	9d9882c4485ff1ef45dc07ad89fcba89	0	0	0	0	0	0	0	0	0	0	0	0	0	0	0	0	0	0	0	0	0	0	0	0	0	0	0	0	0	0	0	0	203	0	0	0	0	0	0
Bacteria	NA	NA	NA	NA	NA	NA	2d2006c1f6c82cd22333c69442c3c734	0	0	0	0	0	0	0	0	0	0	0	0	190	0	117	0	0	0	0	0	150	0	0	0	160	0	0	0	0	0	0	131	0	0	0	0	0	0	0
Bacteria	NA	NA	NA	NA	NA	NA	bcb9c9275713b9acfec6a8f92688972a	0	0	0	0	0	0	116	0	0	0	0	0	126	0	40	0	0	0	0	0	0	0	0	0	0	0	0	0	0	0	0	99	0	0	133	0	0	0	0
Bacteria	NA	NA	NA	NA	NA	NA	b5f1145963424f01e016bdbe1e23cbb8	0	0	0	0	0	0	0	0	0	0	0	0	0	0	0	0	0	0	0	0	0	0	0	0	0	0	0	0	0	0	0	0	0	0	0	0	0	2	0
Bacteria	NA	NA	NA	NA	NA	NA	a963c3857836d63b22ae56b2d0a3b571	0	0	0	0	0	0	0	0	0	0	0	0	0	0	0	0	0	0	0	0	0	0	0	0	0	0	0	0	0	0	0	0	0	0	0	0	12	0	0
Bacteria	NA	NA	NA	NA	NA	NA	74325daf2d61b6cc3ffc111f0eb683dc	0	0	0	0	0	0	0	0	0	0	0	0	0	0	0	0	0	0	0	0	0	0	0	0	0	0	0	0	0	0	0	0	0	0	0	0	0	63	0
Bacteria	NA	NA	NA	NA	NA	NA	88f3017417f8b22f453a0f539ee2aee0	0	0	0	0	0	0	0	0	0	0	0	0	0	0	0	0	0	0	0	0	0	0	0	0	0	0	0	0	0	0	0	0	0	0	0	0	50	0	0
Bacteria	NA	NA	NA	NA	NA	NA	e4951c67fe0c2d5360d41cd0c961ce39	0	0	0	0	0	0	0	0	0	0	0	0	0	0	0	0	0	0	0	0	0	0	0	0	0	0	0	0	0	0	0	0	0	0	0	0	0	2	0
Bacteria	NA	NA	NA	NA	NA	NA	2f23f3ef6984525aa4d4b650d3cf1e3a	0	0	0	0	0	0	0	0	0	0	0	0	0	0	0	0	0	0	0	0	0	0	0	0	0	0	0	0	0	0	0	0	0	0	0	0	0	121	0
Bacteria	NA	NA	NA	NA	NA	NA	74211bbe8f67ff9eb6af68efe597b845	0	0	0	0	0	0	0	0	0	0	0	0	0	0	0	0	0	0	0	0	0	0	0	0	0	0	0	0	0	0	0	0	0	0	0	0	34	0	0
Bacteria	NA	NA	NA	NA	NA	NA	01d7f2eb12f65ba31c691bd1ccee7552	0	0	0	0	0	0	0	0	0	0	0	0	0	0	0	0	0	0	35	0	0	0	0	0	0	0	0	0	0	0	0	0	0	0	0	0	0	0	0
Bacteria	NA	NA	NA	NA	NA	NA	1b1055ba094dae024be833bbd1609047	0	0	0	0	0	0	0	0	0	0	0	0	0	0	0	0	0	0	0	0	0	0	0	0	0	0	0	0	0	0	0	0	0	0	0	0	0	132	0
Bacteria	NA	NA	NA	NA	NA	NA	dffe221acebaa4f87fcdcd5ff7d84ff1	0	0	0	0	0	0	0	0	0	0	0	0	0	0	0	0	0	0	71	0	0	0	0	0	0	0	0	0	0	0	0	0	0	0	0	0	0	0	0
Bacteria	NA	NA	NA	NA	NA	NA	682fc751fca3c5dfae21a1c72054940e	0	0	0	0	0	0	0	0	0	0	0	0	0	0	0	0	0	0	0	0	0	0	0	0	0	0	0	0	0	0	0	0	0	0	0	0	11	0	0
Bacteria	NA	NA	NA	NA	NA	NA	e680acec1f701c8908c9e1fa591d7ca8	0	0	0	0	0	0	0	0	0	0	0	0	75	0	0	0	0	0	0	0	0	0	0	0	0	0	0	0	0	0	0	0	0	0	0	0	0	0	0
Bacteria	NA	NA	NA	NA	NA	NA	a1af8f270d22e96261c56d98e954df3b	0	0	0	0	0	0	0	0	0	0	0	0	0	49	0	0	0	0	0	0	0	0	0	0	0	0	0	0	0	0	0	0	0	0	0	0	0	0	0
Bacteria	NA	NA	NA	NA	NA	NA	e5b055e68c9c297f5881622e511874e1	0	0	0	0	0	0	0	0	0	0	0	0	0	0	0	0	0	0	0	0	0	0	0	0	0	0	0	0	153	131	0	0	0	0	0	220	0	0	0
Bacteria	NA	NA	NA	NA	NA	NA	4d8ac4e966f2504a86092331ff5991cc	0	0	0	0	0	0	0	0	0	0	0	0	0	0	0	0	0	0	0	0	0	0	0	0	0	0	0	0	108	89	0	0	0	0	128	0	0	0	0
Bacteria	NA	NA	NA	NA	NA	NA	c17cf76cef1ec65093f98d1edf55b518	0	0	0	0	0	0	0	0	0	0	0	0	0	0	0	0	0	0	0	0	0	0	0	0	0	0	0	0	0	71	0	207	88	0	0	0	0	0	0
Bacteria	NA	NA	NA	NA	NA	NA	6a07fd328ffa8837a413367c1df3f0ad	0	0	0	0	0	0	0	0	0	0	0	0	0	0	0	0	0	0	0	0	0	0	0	0	0	0	0	0	0	0	0	0	0	0	0	0	47	0	0
Bacteria	NA	NA	NA	NA	NA	NA	8027c776f2ec3de5ba07c0a6ff250131	0	0	186	0	0	0	0	142	0	0	0	0	0	0	0	0	0	0	0	0	0	0	0	0	0	0	0	0	0	0	0	0	0	0	0	0	0	0	0
Bacteria	NA	NA	NA	NA	NA	NA	e7868984d3d4db7f2508830caf1275c4	0	0	0	0	0	0	0	113	0	0	0	0	0	0	0	0	0	0	0	0	0	0	0	0	0	0	0	0	0	0	0	0	0	0	0	0	0	0	0
Bacteria	NA	NA	NA	NA	NA	NA	f7a140ffa0fe68259a191c2737a4a661	0	0	0	62	0	0	0	0	0	0	0	0	0	0	57	0	0	0	0	0	0	0	0	0	0	0	0	0	0	0	0	0	0	0	0	0	0	0	0
Bacteria	NA	NA	NA	NA	NA	NA	da0951e4865ceb44d17ab70e12ec8561	0	0	0	0	0	0	110	0	0	0	0	0	0	0	0	0	0	0	0	0	0	0	0	0	0	0	0	0	0	0	0	0	0	0	0	0	0	0	0
Bacteria	NA	NA	NA	NA	NA	NA	f21436692386e15462db3bcd86984fc3	0	102	0	0	0	0	0	0	0	0	0	0	0	0	0	0	0	0	0	0	0	0	0	0	0	0	0	0	0	0	0	0	0	0	0	0	0	0	0
Bacteria	NA	NA	NA	NA	NA	NA	fa06737c05a1652f222dec278db36aba	0	0	0	0	0	0	0	0	0	0	0	0	0	0	0	0	0	0	0	0	0	0	0	0	0	0	0	0	0	86	0	0	0	0	0	0	0	0	0
Bacteria	NA	NA	NA	NA	NA	NA	20f151873b1e4f980d995eacab1156b6	0	0	0	0	0	0	0	0	0	0	0	0	0	0	0	0	0	0	0	0	0	0	0	0	0	0	0	0	0	0	0	0	0	0	0	20	0	0	0
Unassigned	NA	NA	NA	NA	NA	NA	42683ec46c8d5eebebe49ef2c972eadd	0	0	0	0	0	0	0	0	0	0	0	0	0	40	0	0	0	0	0	0	0	0	0	0	0	0	0	0	0	0	0	0	0	0	0	0	0	0	0
Unassigned	NA	NA	NA	NA	NA	NA	750aa9bc25a9926bec13799b0b6e330f	0	0	0	0	0	0	0	0	0	0	0	0	0	0	0	0	0	0	0	0	0	0	0	0	0	0	0	0	0	0	0	34	0	0	0	0	0	0	0
Bacteria	NA	NA	NA	NA	NA	NA	085e76f429f0a86ad6d4953ac9a4ada3	0	0	0	0	0	0	0	0	0	0	0	0	0	0	70	0	0	0	0	0	0	0	0	0	0	0	0	0	0	0	0	0	0	0	0	0	0	0	0
Bacteria	NA	NA	NA	NA	NA	NA	55aad475a40b657b030e1bba5af3fd27	0	0	0	0	0	0	0	0	0	0	0	0	0	151	0	0	0	0	0	0	0	0	0	0	0	0	0	0	0	0	0	0	0	0	0	0	0	0	0
Bacteria	NA	NA	NA	NA	NA	NA	b9ff93cc7fda401285d0a62c7db1781b	0	0	0	0	0	0	0	0	0	0	0	0	0	0	0	0	54	0	0	0	0	0	0	0	0	0	0	0	0	0	0	0	0	0	0	0	0	0	0
Bacteria	NA	NA	NA	NA	NA	NA	1942806ac9faada62894dd3cae453625	0	0	0	15	0	0	0	0	0	0	0	0	0	0	0	0	0	0	0	0	0	0	0	0	0	0	0	0	0	0	0	0	0	0	0	0	0	0	0
Bacteria	NA	NA	NA	NA	NA	NA	de8d185f1582a2124a3fd794e8042b8d	0	0	0	0	0	0	0	0	0	0	0	0	0	0	0	0	0	0	0	0	0	0	0	0	0	0	0	0	0	0	0	0	0	0	0	19	0	0	0
Bacteria	NA	NA	NA	NA	NA	NA	285b48e84463fbc7a6e7fa42b0c964d5	0	0	0	0	0	0	0	0	0	0	0	0	0	0	0	0	0	0	0	0	0	0	0	0	0	0	0	0	0	0	0	0	39	0	0	0	0	0	0
Bacteria	NA	NA	NA	NA	NA	NA	64e48cbaaba31d39e6df4479a21e6a9b	0	0	0	0	0	0	0	0	0	0	0	0	0	0	0	0	0	0	0	0	0	0	0	0	0	0	0	0	0	0	0	0	0	0	11	0	0	0	0
Bacteria	NA	NA	NA	NA	NA	NA	e0d9b0888b2d1155b3518b620a2d4c3c	0	0	0	0	0	0	0	0	0	0	0	0	0	0	0	0	0	0	0	0	0	0	0	0	0	0	0	0	0	0	0	0	0	0	0	31	0	0	0
Bacteria	NA	NA	NA	NA	NA	NA	8b58d6f710e04863a7460da693d42f85	0	0	0	0	0	0	0	0	0	0	0	0	0	0	0	0	0	0	0	0	0	0	0	0	0	0	0	0	0	0	0	0	0	0	0	0	29	0	0
Bacteria	NA	NA	NA	NA	NA	NA	9b5b208e288eaa9deb2ed85760bb2da9	0	0	0	0	0	0	0	0	0	0	0	0	0	0	0	184	0	0	0	0	0	0	0	0	0	0	0	0	0	0	0	0	0	0	0	0	0	0	0
Bacteria	NA	NA	NA	NA	NA	NA	32475529b0ac2b0486daccddfe0d690e	0	0	0	0	0	0	0	0	0	0	0	0	0	0	0	0	152	0	0	0	0	0	0	0	0	0	0	0	0	0	0	0	0	0	0	0	0	0	0
Bacteria	NA	NA	NA	NA	NA	NA	b215720546c5c4680b784b15a5e9e942	0	0	0	0	0	0	0	0	0	0	0	0	0	0	0	0	0	0	0	0	0	0	0	0	0	0	0	121	0	0	0	0	0	0	0	0	0	0	0
Bacteria	NA	NA	NA	NA	NA	NA	85bda579d54ede5d2e3ecab391574d88	0	0	0	0	0	0	0	0	0	0	0	0	0	0	0	0	0	0	0	0	0	0	0	0	0	0	0	0	0	0	0	0	0	0	0	0	27	0	0
Bacteria	NA	NA	NA	NA	NA	NA	992129a108e5f6e13c9d00963f7974ec	0	0	0	0	0	0	0	0	0	0	0	0	0	0	0	0	0	0	0	0	0	0	0	0	0	0	0	0	0	0	0	0	0	0	0	0	0	99	0
Bacteria	NA	NA	NA	NA	NA	NA	d32fdf89296c85bec3fd018762e83e73	0	0	0	0	0	0	0	0	0	0	0	0	0	0	0	0	0	0	0	0	0	0	0	0	0	0	0	0	0	0	0	0	0	0	0	0	41	0	0
Bacteria	NA	NA	NA	NA	NA	NA	258b62ae4306469ab5b35dd78b95afe3	0	0	0	0	0	0	0	0	0	0	0	0	0	0	0	0	0	0	28	0	0	0	0	0	0	0	0	0	0	0	0	0	0	0	0	0	0	0	0
Bacteria	NA	NA	NA	NA	NA	NA	bb03d09abc182cf114b211d6a72ff33a	0	0	0	0	0	0	0	0	0	11	0	0	0	0	0	0	0	0	0	0	0	0	0	0	0	0	0	0	0	0	0	0	0	0	0	0	0	0	0
Bacteria	NA	NA	NA	NA	NA	NA	f25d4d77079f0e5b93ece4900f13fe76	0	0	0	0	0	0	0	0	0	0	0	0	0	0	0	0	0	0	0	0	0	0	0	0	0	0	0	136	0	0	0	0	0	0	0	0	0	0	0
Bacteria	NA	NA	NA	NA	NA	NA	c600e03b5b6f46a6bb19cf9ed30e2b28	0	0	0	0	0	0	0	0	0	0	0	70	0	0	0	0	0	0	0	0	0	0	0	0	0	0	0	0	0	0	0	0	0	0	0	0	0	0	0
Bacteria	NA	NA	NA	NA	NA	NA	135c888867d9adb14c7986aa513ab0ab	0	0	0	0	0	0	67	0	0	0	0	0	0	0	0	0	0	0	0	0	0	0	0	0	0	0	0	0	0	0	0	0	0	0	0	0	0	0	0
Bacteria	NA	NA	NA	NA	NA	NA	8b5184ee550c66436737a81f1116ea9e	0	0	0	0	0	0	0	0	0	0	0	0	0	0	0	0	0	0	0	0	0	0	0	0	0	0	0	0	0	0	0	25	0	0	0	0	0	0	0
Bacteria	NA	NA	NA	NA	NA	NA	231dd65687b6c895d868aa7a84d4b365	0	0	0	0	0	0	0	0	0	0	0	0	0	0	0	0	0	0	0	0	58	0	0	0	0	0	0	0	0	0	0	0	0	0	0	0	0	0	0
Bacteria	NA	NA	NA	NA	NA	NA	b619ee3d7e5a8694d3478ceb84fbdaa9	0	0	0	0	0	0	0	0	0	0	0	0	0	53	0	0	0	0	0	0	0	0	0	0	0	0	0	0	0	0	0	0	0	0	0	0	0	0	0
Bacteria	NA	NA	NA	NA	NA	NA	91101ed9c024fffcb83ab9f76fc752c0	0	0	0	0	0	0	0	0	0	0	125	0	0	0	0	0	0	0	0	0	0	0	0	0	0	0	0	0	0	0	0	0	0	0	0	0	0	0	0
Bacteria	NA	NA	NA	NA	NA	NA	c7269253a9268e1f5d88165953657b1c	0	0	0	0	0	0	0	72	0	0	0	0	0	0	0	0	0	0	0	0	0	0	0	0	0	0	0	0	0	0	0	0	0	0	0	0	0	0	0
Bacteria	NA	NA	NA	NA	NA	NA	587c597600b53ebcae268650e5d73c72	0	0	0	0	0	0	0	0	0	0	0	0	0	62	0	0	0	0	0	0	0	0	0	0	0	0	0	0	0	0	0	0	0	0	0	0	0	0	0
Bacteria	NA	NA	NA	NA	NA	NA	ff8ffdd8a8d3d6cf741a5d74aad892c6	0	0	0	0	0	0	0	0	0	0	0	0	0	0	0	0	105	0	0	0	0	0	0	0	0	0	0	0	0	0	0	0	0	0	0	0	0	0	0
Bacteria	NA	NA	NA	NA	NA	NA	6f7312ccb534602da3b36fbf1135b006	0	0	0	0	0	0	0	0	0	0	0	0	0	0	0	0	0	0	0	0	0	0	0	0	0	0	0	0	0	0	0	0	0	0	0	73	0	0	0
Bacteria	NA	NA	NA	NA	NA	NA	f6c6be0734e23753004dae4565d42630	0	0	0	0	0	0	0	0	0	0	0	0	0	0	0	0	0	0	0	0	0	0	0	0	0	0	0	168	0	0	0	0	0	0	0	0	0	0	0
Bacteria	NA	NA	NA	NA	NA	NA	38db8f213ac2b34f5d6f9a96dd30fd24	0	0	0	0	0	0	0	0	0	72	0	0	0	0	0	0	0	0	0	0	0	0	0	0	0	0	0	0	0	0	0	0	0	0	0	0	0	0	0
Bacteria	NA	NA	NA	NA	NA	NA	43be0648af65d36a1a7d84b22c4c5618	0	0	0	0	0	0	93	0	0	0	0	0	0	0	0	0	0	0	0	0	0	0	0	0	0	0	0	0	0	0	0	0	0	0	0	0	0	0	0
Bacteria	NA	NA	NA	NA	NA	NA	dde03adb5812c4636d03982d15b82d87	0	0	0	0	0	0	0	0	0	0	0	0	0	0	15	0	0	0	0	0	0	0	0	0	0	0	0	0	0	0	0	0	0	0	0	0	0	0	0
Bacteria	NA	NA	NA	NA	NA	NA	aebee8c6b018e9da7a20eb1604c940b7	0	0	0	0	0	0	0	0	0	0	106	0	0	0	0	0	0	0	0	0	0	0	0	0	0	0	0	0	0	0	0	0	0	0	0	0	0	0	0
Unassigned	NA	NA	NA	NA	NA	NA	c0a8670e4dcc3967e450aae834a45989	0	0	0	0	0	0	0	0	0	0	0	0	0	0	0	0	0	0	0	0	0	0	0	0	0	0	0	0	0	0	0	0	0	0	0	0	33	0	0
Unassigned	NA	NA	NA	NA	NA	NA	46ac9fdeb04fc1c590877a6a0e5922bb	0	0	0	0	0	0	0	0	0	0	0	0	0	0	0	0	0	0	0	0	0	0	0	0	0	0	0	0	0	0	0	0	0	0	0	0	0	3	0
Bacteria	NA	NA	NA	NA	NA	NA	93bcaad4746c6688a16a638b43be1341	0	0	0	0	0	0	0	0	0	0	0	0	0	0	0	0	0	0	0	0	0	0	0	0	0	0	0	0	0	0	0	0	0	0	0	0	0	57	0
Bacteria	NA	NA	NA	NA	NA	NA	0f2f3ddf33c8d3f0d88cb0ec1b414c04	0	0	0	0	0	0	0	0	0	0	0	0	0	0	0	0	0	0	165	0	0	0	0	0	0	0	0	0	0	0	0	0	0	0	0	0	0	0	0
Bacteria	NA	NA	NA	NA	NA	NA	1e32fc96dc00ce7717e49eb3617436ea	0	0	0	0	0	0	0	0	0	0	0	0	0	0	0	0	0	0	0	93	0	0	0	0	0	0	0	0	0	0	0	0	0	0	0	0	0	0	0
Bacteria	NA	NA	NA	NA	NA	NA	19711bcd64d0cfb0f571b8c010ce6ba9	0	0	0	0	0	0	0	47	0	0	0	0	0	0	127	0	0	0	0	0	0	0	0	0	0	0	0	0	0	0	0	0	0	0	0	0	0	0	0
Bacteria	NA	NA	NA	NA	NA	NA	6d68aa43772e08243826398c5575d88d	0	0	0	0	0	0	0	0	0	0	0	0	0	0	0	142	0	0	0	0	0	0	0	0	0	0	0	0	0	0	0	0	0	0	0	0	0	0	0
Bacteria	NA	NA	NA	NA	NA	NA	ca2fd5e2eb648add8c6828bf3fb42251	0	0	0	0	0	0	102	0	0	0	0	0	0	0	0	0	0	0	0	0	0	0	0	0	0	0	0	0	0	0	0	0	0	0	0	0	0	0	0
Bacteria	NA	NA	NA	NA	NA	NA	148f2bcf7950796d43d679ecc1b8ae5b	0	0	0	0	0	0	0	0	0	0	0	0	0	0	0	0	157	0	0	0	0	0	0	0	0	0	0	0	0	0	0	0	0	0	0	0	0	0	0
Bacteria	NA	NA	NA	NA	NA	NA	c5e7925a4aa334b82c3142fa5f7f65ab	0	0	0	0	0	0	0	0	0	0	0	0	0	0	0	0	0	0	39	0	0	0	0	0	0	0	0	0	0	0	0	0	0	0	0	0	0	0	0
Bacteria	NA	NA	NA	NA	NA	NA	e1ebb53dc7bbd8bb9d69bd4773fa73be	0	0	0	0	0	0	0	0	0	0	0	0	0	0	0	0	0	0	0	0	0	0	0	0	0	0	0	0	0	0	0	43	0	0	0	0	0	0	0
Bacteria	NA	NA	NA	NA	NA	NA	0f04a73cac6e0dc867b9fd972b59065a	0	0	0	0	0	0	0	0	0	0	0	0	0	0	0	0	0	0	0	0	0	0	0	0	0	0	0	0	0	106	0	0	0	0	0	0	0	0	0
Bacteria	NA	NA	NA	NA	NA	NA	aca1d22cea9ed13ae76fafefcb946e67	0	0	0	0	0	0	0	0	0	0	0	0	0	0	0	0	0	0	0	0	0	0	0	0	0	0	0	0	0	0	0	0	0	0	0	49	0	0	0
Bacteria	NA	NA	NA	NA	NA	NA	e149f6a22670ea680aebfe26ea0cb05e	0	0	0	0	0	0	0	0	0	0	0	0	0	0	0	0	0	0	0	0	0	0	0	0	0	0	0	0	0	25	0	0	0	0	0	128	132	0	0
Bacteria	NA	NA	NA	NA	NA	NA	652515d81229107f452970fb0eb152e3	0	0	0	0	0	0	0	0	0	0	0	0	0	0	0	0	0	0	0	0	0	0	0	0	0	0	0	0	0	41	0	0	0	0	0	0	0	0	0
Bacteria	NA	NA	NA	NA	NA	NA	b04c61332f8f3773309fee9335564d8f	0	0	0	0	0	0	0	0	0	0	0	0	0	0	0	0	0	0	0	0	0	0	0	0	0	0	0	0	0	39	0	0	0	0	0	0	0	0	0
Bacteria	NA	NA	NA	NA	NA	NA	620fcf56188dbde74ad3b3d4d168a557	0	0	0	0	0	0	0	0	0	0	0	0	0	0	0	0	0	0	0	0	0	0	0	0	0	0	0	0	189	31	0	169	0	0	58	0	0	143	88
Bacteria	NA	NA	NA	NA	NA	NA	3f7d042f41cad353a922b9b52476c79a	0	0	0	0	0	0	0	0	0	0	0	0	0	40	0	0	0	0	0	0	0	0	0	0	0	0	0	0	0	0	0	0	0	0	0	0	0	0	0
Bacteria	NA	NA	NA	NA	NA	NA	a3681e56f9d86cb4927eaf8a249e1bb2	0	0	0	0	0	0	0	0	0	0	0	74	0	0	0	0	0	0	0	0	0	0	0	0	0	0	0	0	0	0	0	0	0	0	0	0	0	0	0
Bacteria	NA	NA	NA	NA	NA	NA	ae34ad8f6f28491912d13b672c9eb595	0	0	8	0	0	0	0	0	0	0	0	0	0	0	0	0	0	0	0	0	0	0	0	0	0	0	0	0	0	0	0	0	0	0	0	0	0	0	0
Bacteria	NA	NA	NA	NA	NA	NA	ec58c14a4bf3c6679835eeb8477ccdb6	0	0	0	0	0	0	0	0	0	0	0	0	58	0	0	0	0	0	0	0	0	0	0	0	0	0	0	0	0	0	0	0	0	0	0	0	0	0	0
Bacteria	NA	NA	NA	NA	NA	NA	2d83cb7e452dfa57db0c1ff92cb0790e	0	0	0	0	0	0	0	0	0	0	0	0	0	0	0	0	0	0	0	0	0	0	0	0	0	0	0	0	0	0	0	0	0	0	0	0	43	0	0
Bacteria	NA	NA	NA	NA	NA	NA	155da7cec337ecf6ef8b06cc9d650042	0	0	0	0	0	0	0	0	0	0	0	0	0	0	0	0	0	0	0	0	0	0	0	0	0	0	0	0	0	0	0	0	0	0	0	0	15	0	0
Bacteria	NA	NA	NA	NA	NA	NA	626cebb573d237ecf6a9c8465f3919e7	0	0	0	0	0	0	0	0	0	0	0	0	0	0	0	44	0	0	0	0	0	0	0	0	0	0	0	0	0	0	0	0	0	0	0	0	0	0	0
Bacteria	NA	NA	NA	NA	NA	NA	98126bd77ce4442942a90b5794abe4cc	0	0	0	0	0	0	24	0	0	0	0	0	0	0	0	0	0	0	0	0	0	0	0	0	0	0	0	0	0	0	0	0	0	0	0	0	0	0	0
Bacteria	NA	NA	NA	NA	NA	NA	981ec7bdeaa27871472d8c82aa373645	0	0	0	0	0	0	0	0	0	0	0	0	0	12	0	0	0	0	0	0	0	0	0	0	0	0	0	0	0	0	0	0	0	0	0	0	0	0	0
Unassigned	NA	NA	NA	NA	NA	NA	71f12222be4650d32501dacb2ab4830e	0	0	0	0	0	0	0	0	0	0	0	0	0	0	0	0	0	0	0	0	0	0	0	0	0	0	0	0	0	0	0	0	0	0	0	0	59	0	0
Unassigned	NA	NA	NA	NA	NA	NA	463df8c4c4ceac1a2534230c8b9c7d77	0	0	0	0	0	0	0	0	0	28	0	0	0	0	0	0	0	0	0	0	0	0	0	0	0	0	0	0	0	0	0	0	0	0	0	0	0	0	0
Bacteria	NA	NA	NA	NA	NA	NA	d1f7ede81e644e53ed08973663242012	0	0	0	0	0	0	0	0	0	0	0	0	0	0	0	0	0	0	0	0	0	0	0	0	0	0	0	0	0	0	0	0	0	0	0	0	0	0	13
Bacteria	NA	NA	NA	NA	NA	NA	2b92866528560c68c11a24403c0970af	0	0	0	0	0	0	0	0	0	0	0	0	0	0	0	0	0	0	4	0	0	0	0	0	0	0	0	0	0	0	0	0	0	0	0	0	0	0	0
Bacteria	NA	NA	NA	NA	NA	NA	16f76bccfbf02cd0e232ba3859faed4a	0	0	0	0	0	0	0	0	0	0	0	0	0	0	0	0	0	0	0	0	0	0	0	0	0	0	0	0	0	0	0	0	0	0	0	0	22	0	0
Unassigned	NA	NA	NA	NA	NA	NA	64f7bcf7ec4a8c19896796c4fc0bce4a	0	0	0	0	0	0	0	0	0	0	0	0	0	0	0	0	0	0	65	0	0	0	0	0	0	0	0	0	0	0	0	0	0	0	0	0	0	0	0
Bacteria	NA	NA	NA	NA	NA	NA	16b4ad2e685eef424093d744560d1cd4	0	0	0	0	0	0	0	0	0	0	0	0	0	0	0	0	0	0	0	66	0	0	0	0	0	0	0	0	0	0	0	0	0	0	0	0	0	0	0
Unassigned	NA	NA	NA	NA	NA	NA	248a738aacc2c9e86ce0f49276bed9e3	0	0	0	0	0	0	0	0	0	0	0	0	0	0	0	0	0	0	65	0	0	0	0	0	0	0	0	0	0	0	0	0	0	0	0	0	0	0	0
Bacteria	NA	NA	NA	NA	NA	NA	94b16a299a4adb6e0b514e8512931c5e	0	0	0	0	0	0	0	0	0	0	149	0	0	0	0	0	0	0	0	0	0	0	0	0	0	0	0	0	0	0	0	0	0	0	0	0	0	0	0
Bacteria	NA	NA	NA	NA	NA	NA	f3d104204716ab727920fcafc9ac20a6	0	0	0	0	0	0	0	0	0	0	0	0	0	82	0	0	0	0	0	0	0	0	66	0	0	0	0	0	0	0	0	0	0	0	0	40	0	0	0
Bacteria	NA	NA	NA	NA	NA	NA	190dbb385760930626e7b385e6b8499e	0	0	0	0	0	0	126	0	0	0	0	0	0	0	0	0	0	0	0	0	0	0	0	0	0	0	0	0	0	0	0	0	0	0	0	0	0	0	0
Bacteria	NA	NA	NA	NA	NA	NA	08a95845227d3d80e73d5949a623fbec	0	0	0	0	0	0	0	76	0	0	0	0	0	0	0	0	0	0	0	0	0	0	0	0	0	0	0	0	0	0	0	0	0	0	0	0	0	0	0
Bacteria	NA	NA	NA	NA	NA	NA	7771fcfeaf2defd26110b1fd690703ba	0	0	0	0	0	0	0	0	0	0	0	0	0	0	0	0	0	0	0	0	60	0	0	0	0	0	0	0	0	0	0	0	0	0	0	0	0	0	0
Bacteria	NA	NA	NA	NA	NA	NA	5a59e32c1a12626646dcf60b37c8321a	0	0	0	0	0	0	0	0	0	0	0	0	0	0	0	0	0	0	0	0	0	0	0	0	0	0	0	0	0	0	0	30	0	0	0	0	0	0	0
Bacteria	NA	NA	NA	NA	NA	NA	a18b73900d0f598d7125f70bbd33c5d3	0	0	0	0	0	0	0	0	0	58	0	0	0	0	0	0	0	0	0	0	0	0	0	0	0	0	0	0	0	0	0	0	0	0	0	0	0	0	0
Bacteria	NA	NA	NA	NA	NA	NA	daf9e1c5ed578778c2851be3029fe6cd	0	0	0	0	0	0	0	0	0	0	0	0	0	0	0	0	112	0	0	0	0	0	0	0	0	0	0	0	0	0	0	0	47	0	0	0	0	0	0
Bacteria	NA	NA	NA	NA	NA	NA	ad257412e242d2cd5a4025987db55429	0	0	0	0	0	0	0	0	0	0	0	0	0	0	0	0	0	0	46	0	0	0	0	0	0	0	0	0	0	0	0	0	0	0	0	0	0	0	0
Bacteria	NA	NA	NA	NA	NA	NA	9605703faba091c57407658c5b9231a3	0	0	0	0	0	0	0	0	0	0	0	0	0	0	0	0	0	0	0	0	0	0	0	0	0	0	0	154	0	0	0	0	0	0	0	0	0	0	0
Bacteria	NA	NA	NA	NA	NA	NA	d2eee132fbfb729b90729f37ba17b041	0	0	0	0	0	0	0	0	0	0	0	0	0	0	0	0	0	0	0	0	0	0	0	0	0	0	0	0	0	58	0	0	0	0	0	0	0	0	0
Bacteria	NA	NA	NA	NA	NA	NA	dc4f4b0564c8877ce065e0437330ccfb	0	0	0	0	0	0	0	0	0	0	0	0	0	0	0	0	0	33	0	0	0	0	0	0	0	0	0	0	0	0	0	0	0	0	0	0	0	0	0
Bacteria	NA	NA	NA	NA	NA	NA	c4313a520d64a5038fb4902f13e5a7d2	0	0	0	0	0	0	0	0	0	0	0	0	0	0	0	0	34	0	0	0	0	0	0	0	0	0	0	0	0	0	0	0	0	0	0	0	0	0	0
Bacteria	NA	NA	NA	NA	NA	NA	d28ed326bf7fc366f1af01fed74c7384	0	0	0	0	0	0	0	0	0	0	0	0	126	0	0	0	0	0	0	0	0	0	0	0	0	0	0	0	0	0	0	0	0	0	0	0	0	0	0
Bacteria	NA	NA	NA	NA	NA	NA	412ced827e28c0c32670a2b2beb1af0d	0	0	0	0	0	0	0	0	0	0	0	0	64	0	0	0	0	0	0	0	0	0	0	0	0	0	0	0	0	0	0	0	0	0	0	0	0	0	0
Bacteria	NA	NA	NA	NA	NA	NA	a7928e6e1ac0493e62b8f274e2803e6f	0	0	0	0	0	0	0	0	0	0	0	0	0	0	0	0	0	0	0	0	0	0	0	0	0	0	0	0	0	33	0	0	0	0	0	0	0	0	0
Unassigned	NA	NA	NA	NA	NA	NA	1d5aee812d607f51e3cb40efa2e69856	0	0	0	0	0	0	0	0	0	0	0	0	0	0	0	80	0	0	0	0	0	0	0	0	0	0	0	0	0	0	0	0	0	0	0	0	0	0	0
Unassigned	NA	NA	NA	NA	NA	NA	86fa53d05cd6fdc9c4075961a744ec2a	0	0	0	0	0	0	0	0	0	0	0	0	0	0	0	0	0	0	0	0	0	0	0	0	0	0	0	0	0	0	31	0	0	0	0	0	0	0	0
Unassigned	NA	NA	NA	NA	NA	NA	6d31b626e4a74ab962b3ca69b3f0677f	0	0	0	0	0	0	0	0	0	0	0	0	0	152	0	0	0	0	0	0	0	0	0	0	0	0	0	0	0	0	0	0	0	0	0	0	0	0	0
Bacteria	NA	NA	NA	NA	NA	NA	5a7f92283b4b5bf80f434b538cfb64b9	0	0	0	0	0	0	0	0	0	0	0	140	0	0	0	0	0	0	0	0	0	0	0	0	0	0	0	0	46	0	0	0	0	0	0	0	44	0	0
Bacteria	NA	NA	NA	NA	NA	NA	09e1a67e3db4c254a64512b4b512f52f	0	0	0	0	0	0	0	87	0	0	101	0	0	32	0	0	104	0	0	0	72	0	0	83	227	0	78	73	188	0	0	182	0	0	0	0	0	0	0
Bacteria	NA	NA	NA	NA	NA	NA	3c74c403da41f369c5de67950254e169	0	0	0	0	0	0	37	0	0	0	64	0	0	76	0	0	0	0	0	0	0	0	0	0	0	0	0	224	0	120	0	0	0	0	0	0	0	0	0
Bacteria	NA	NA	NA	NA	NA	NA	24018f50a3adc041e06bb4a049be8fba	0	0	0	0	0	0	0	34	0	202	0	0	0	0	56	0	0	0	0	0	0	0	124	0	0	0	0	0	0	0	0	0	0	0	0	0	0	0	0
Bacteria	NA	NA	NA	NA	NA	NA	1908936aff735888c7a501b5f3464778	0	0	0	0	0	0	77	35	0	114	28	0	0	52	0	0	0	0	0	0	0	146	78	0	0	0	0	89	0	0	0	0	0	0	0	0	0	0	0
Bacteria	NA	NA	NA	NA	NA	NA	6eb48bb4fb34fa289bec7ebd5c472fe6	0	0	0	0	0	0	58	128	0	0	57	305	0	45	0	0	0	0	0	0	0	0	0	0	0	0	0	0	0	0	0	0	0	0	0	0	0	0	0
Bacteria	NA	NA	NA	NA	NA	NA	f048774e88e536728b67bb0954628535	0	0	0	195	0	0	66	65	0	134	94	0	194	57	97	0	0	0	0	0	0	0	113	0	0	0	0	152	0	0	0	0	241	0	0	269	0	0	0
Bacteria	NA	NA	NA	NA	NA	NA	970656ce119c136b13a49ff85f230793	0	124	58	0	0	0	0	56	0	0	92	0	0	19	0	0	137	0	0	0	58	0	0	0	0	0	0	50	0	0	0	0	0	0	0	0	0	0	0
Bacteria	NA	NA	NA	NA	NA	NA	638c5adf37d17cd5e4b5516b694fff6e	0	0	0	0	0	0	0	0	0	0	17	0	0	0	0	0	0	0	0	0	0	0	0	0	0	0	0	0	0	0	0	0	0	0	0	0	0	0	0
Bacteria	NA	NA	NA	NA	NA	NA	0fe6d48aa39edd66b544fd3e11eff146	0	0	0	0	0	0	0	0	0	0	0	0	0	0	0	0	0	0	0	0	0	0	0	0	0	0	0	0	0	0	0	191	0	0	0	0	0	0	0
Bacteria	NA	NA	NA	NA	NA	NA	6c2df684cc40826f30a025bc72015bf7	0	0	0	0	0	0	0	0	0	0	0	0	0	0	0	0	0	0	193	0	0	0	0	0	0	0	0	0	0	0	0	0	0	0	0	0	0	0	0
Bacteria	NA	NA	NA	NA	NA	NA	ea949213251586706b0e9611f6f62b4b	0	0	0	0	0	0	0	0	0	0	0	0	0	0	0	0	0	0	0	0	0	0	0	0	0	0	0	0	0	0	0	0	0	0	0	0	136	0	0
Bacteria	NA	NA	NA	NA	NA	NA	0700edfde0678b89080614c54904cd29	0	0	0	0	0	0	0	0	0	0	0	0	0	0	0	0	0	0	0	0	0	0	0	0	0	0	0	0	0	0	0	0	0	0	0	0	0	0	17
Bacteria	NA	NA	NA	NA	NA	NA	5f4b84ce3718afb513482dc58ebb940b	0	0	0	0	0	0	0	0	0	0	0	0	0	0	0	0	0	0	0	0	0	0	0	0	0	0	0	0	0	57	0	0	0	0	0	0	0	0	0
Bacteria	NA	NA	NA	NA	NA	NA	22caf260facc5c608d56a83b3e157c2a	0	0	0	0	0	0	0	0	0	0	0	0	0	0	0	0	0	0	0	0	0	0	0	0	0	0	0	0	0	0	0	38	0	0	0	0	0	0	0
Bacteria	NA	NA	NA	NA	NA	NA	0dae8f4b07a91740b6b804d2eeb450ab	0	0	0	0	0	0	0	0	0	0	0	0	0	0	0	0	0	0	0	0	0	0	0	0	0	0	0	0	0	0	0	0	0	0	0	0	0	0	41
Bacteria	NA	NA	NA	NA	NA	NA	35220855ce99d61b400a32f2300152d1	0	0	0	0	0	0	0	0	0	0	0	0	0	0	0	0	0	0	0	0	0	0	0	0	0	0	0	0	0	15	0	0	0	0	0	0	0	0	0
Bacteria	NA	NA	NA	NA	NA	NA	ba6593e285570d404bd454feb3f6e055	0	0	0	0	0	0	0	0	0	0	0	0	0	0	0	0	0	0	0	0	24	0	0	0	0	0	0	0	0	0	0	0	0	0	0	0	0	0	0
Bacteria	NA	NA	NA	NA	NA	NA	746267e3db7562f406e1a0d185c1010e	0	0	0	0	0	0	0	0	0	0	0	0	0	0	0	0	0	0	0	0	0	0	0	0	0	0	0	0	0	0	0	0	72	0	0	0	0	0	0
Bacteria	NA	NA	NA	NA	NA	NA	3dc2fd87fcb276e218a0336dc1eb2fa6	0	0	0	0	0	0	0	0	0	0	0	0	0	0	0	0	0	0	0	0	0	0	0	0	0	0	0	0	0	0	0	16	0	0	0	0	0	0	0
Bacteria	NA	NA	NA	NA	NA	NA	3b1887d603e905cf7989744d3fa7e756	0	0	0	0	0	0	0	0	0	0	0	0	0	33	0	0	0	0	0	0	0	0	0	0	0	0	0	0	0	0	0	0	0	0	0	0	0	0	0
Bacteria	NA	NA	NA	NA	NA	NA	110e852e0275a60b185aca645c92d8ee	0	0	0	0	0	0	0	0	0	0	0	0	0	0	0	0	0	0	0	0	0	0	0	0	0	0	0	0	0	0	0	0	0	0	0	0	0	160	0
Bacteria	NA	NA	NA	NA	NA	NA	16834b10e29992b388d1a816638894b6	0	0	0	0	0	0	0	0	0	121	0	0	0	0	0	0	0	0	0	0	0	0	0	0	0	0	0	0	0	0	0	0	0	0	0	0	0	0	0
Bacteria	NA	NA	NA	NA	NA	NA	9e32568a4f7ab966c38ff543a1053b2f	0	0	0	0	0	0	0	0	0	0	0	0	0	0	0	0	0	0	57	0	0	0	0	0	0	0	0	0	0	0	0	0	0	0	0	0	0	0	0
Bacteria	NA	NA	NA	NA	NA	NA	a6bc1577be6b5c4a13102f5147572f57	0	0	0	0	0	0	0	0	0	0	0	0	0	0	0	0	0	0	85	0	0	0	0	0	0	0	0	0	0	0	0	0	0	0	0	0	0	0	0
Unassigned	NA	NA	NA	NA	NA	NA	8068e210ab2eea4afc74cabc97a51370	0	0	0	0	0	0	0	0	0	0	0	0	0	0	0	0	0	0	0	0	0	0	0	0	0	0	0	0	0	0	0	0	0	0	0	0	21	0	0
Unassigned	NA	NA	NA	NA	NA	NA	c99b33f841dfc9d5a604f543996d92b5	0	0	0	0	0	0	0	0	0	0	0	0	0	0	0	0	0	0	0	0	0	0	0	0	0	0	0	0	0	0	0	0	0	0	0	0	0	0	17
Bacteria	NA	NA	NA	NA	NA	NA	37754000049bfaf0ba7d1494d6b1f45f	0	0	0	0	0	0	0	0	0	0	0	0	0	0	0	0	0	0	0	0	0	0	0	0	0	0	0	0	256	443	362	220	0	0	0	83	0	0	0
Bacteria	NA	NA	NA	NA	NA	NA	126a9ac9402a73fd87428cf45e89f7cb	0	0	0	0	0	0	0	0	0	0	0	0	0	0	0	0	0	0	0	0	0	0	0	0	0	0	0	0	118	339	237	278	0	0	0	0	0	0	0
Bacteria	NA	NA	NA	NA	NA	NA	9ab69429b0e7af52ddc17297d1aebf89	0	0	0	0	0	0	0	0	0	0	0	0	0	0	0	0	0	0	0	0	0	0	0	0	0	0	0	0	334	377	197	137	0	268	0	93	0	0	0
Bacteria	NA	NA	NA	NA	NA	NA	7f769a466e6ef7de359ff8901bce5459	0	0	0	0	0	0	0	0	0	0	0	0	0	0	0	0	0	0	0	0	0	0	0	0	0	0	0	0	104	260	187	66	0	0	0	0	29	0	0
Bacteria	NA	NA	NA	NA	NA	NA	db5a9a5cb271a810088d17d4ae81bb3d	0	0	0	0	0	0	0	0	0	0	0	0	0	0	0	0	0	0	0	0	0	0	0	0	0	0	0	0	342	421	172	0	0	81	0	106	0	0	0
Bacteria	NA	NA	NA	NA	NA	NA	3768ad47a2b8c55925d6075d69c06206	0	0	0	0	0	0	0	0	0	0	0	0	0	0	0	0	0	0	0	0	0	0	0	0	0	0	0	0	394	631	479	196	83	189	0	130	0	0	0
Bacteria	NA	NA	NA	NA	NA	NA	da56e34f127e40257709c16346508bd9	0	0	0	0	0	0	0	0	0	0	0	0	0	0	0	0	0	0	45	0	0	0	0	0	0	0	0	0	0	0	0	0	0	0	0	0	0	0	0
Bacteria	NA	NA	NA	NA	NA	NA	40b6a7fa356252d40e34974a1697dd0b	0	0	0	0	0	0	0	0	0	0	0	0	0	0	0	0	0	0	0	0	0	0	0	0	0	0	0	0	0	0	0	0	0	0	0	0	0	132	0
Bacteria	NA	NA	NA	NA	NA	NA	b48f3403c55856c8a9de1a3846a75347	0	0	0	0	0	0	0	0	0	0	0	0	0	0	0	0	0	0	0	0	0	0	0	0	0	0	0	0	0	0	0	0	0	0	0	0	122	0	0
Unassigned	NA	NA	NA	NA	NA	NA	adbdc81f818bc772e7b65c7eb9148caf	0	0	0	0	0	0	0	0	0	0	32	0	0	0	0	0	0	0	0	0	0	0	0	0	0	0	0	0	0	0	0	0	0	0	0	0	0	0	0
Unassigned	NA	NA	NA	NA	NA	NA	c6e9b4f9e803c4684a53c77bfe8d697b	0	0	0	0	0	0	0	0	0	0	0	0	0	17	0	0	0	0	0	0	0	0	0	0	0	0	0	0	0	0	0	0	0	0	0	0	0	0	0
Unassigned	NA	NA	NA	NA	NA	NA	9a3aabc115663f94c59c3a4a0f322a33	0	0	0	0	0	0	0	0	0	65	0	0	0	0	0	0	0	0	0	0	0	0	0	0	0	0	0	0	0	0	0	0	0	0	0	0	0	0	0
Bacteria	NA	NA	NA	NA	NA	NA	7b8c4caddd6f7ece6433c37714ec3fc5	0	0	0	0	0	0	0	0	0	0	0	0	0	0	0	0	0	0	0	0	0	0	0	0	0	0	0	0	0	0	0	0	0	0	0	0	120	80	0
Bacteria	NA	NA	NA	NA	NA	NA	80924e1bd9073ba10ddddf003547a9ec	0	0	0	0	0	0	0	0	0	0	0	0	27	0	0	0	0	0	0	0	0	0	0	0	0	0	0	0	0	0	0	0	0	0	0	0	0	0	0
Unassigned	NA	NA	NA	NA	NA	NA	64b0f6c4b2d7fb49ef26d1a9ae16b915	0	0	0	0	0	0	0	0	0	0	0	0	0	0	0	0	0	0	0	0	64	0	0	0	0	0	0	0	0	0	0	0	0	0	0	0	0	0	0
Bacteria	NA	NA	NA	NA	NA	NA	67143b399fc78a4e55310e2de2119c04	0	0	0	0	0	0	0	0	0	0	0	0	0	0	0	0	0	0	0	0	0	0	0	0	0	0	0	0	0	0	0	0	0	0	0	0	79	0	0
Bacteria	NA	NA	NA	NA	NA	NA	6097b3cf7efd5abba7b7afa91632825b	0	0	0	0	0	0	0	0	0	0	0	0	0	0	0	0	0	0	0	0	0	0	0	0	0	0	0	0	0	0	0	0	0	0	0	0	0	105	0
Bacteria	NA	NA	NA	NA	NA	NA	4019e142da4d92db756b529497367ac8	0	0	0	0	0	0	0	0	0	0	0	0	0	0	0	0	0	0	0	0	0	0	0	0	0	0	0	0	0	0	0	0	0	0	0	0	0	0	95
Bacteria	NA	NA	NA	NA	NA	NA	a5e13502e007eeae6536855013dba508	0	0	0	0	0	0	0	0	0	0	0	0	0	0	0	0	0	0	0	76	0	0	0	0	0	0	0	0	0	0	0	0	0	0	0	0	0	0	0
Bacteria	NA	NA	NA	NA	NA	NA	7a17c1b07f55d19297d8b684729aa40d	0	0	0	0	0	0	0	0	0	0	0	0	0	0	0	0	0	0	0	0	0	0	0	0	25	0	0	0	0	0	0	0	0	0	0	0	0	0	0
Unassigned	NA	NA	NA	NA	NA	NA	2ee58ad7f0175600af7e7ad31a9c918e	0	0	0	0	0	0	0	0	0	0	0	0	0	0	0	0	0	0	0	0	0	0	0	0	0	0	0	0	0	0	0	0	0	0	0	0	0	52	0
Unassigned	NA	NA	NA	NA	NA	NA	ad4984d7d84a4122680e3df02b69dba4	0	0	0	0	0	0	0	0	0	0	0	0	0	0	0	0	0	0	0	0	0	0	0	0	0	0	0	0	0	0	0	0	0	36	0	0	0	0	0
Bacteria	NA	NA	NA	NA	NA	NA	d4f593568208e490f7d8161f49739943	0	0	0	0	0	0	0	0	0	0	0	0	0	122	112	0	0	0	0	0	0	0	0	0	0	0	0	0	0	0	0	0	0	0	0	0	0	0	0
Bacteria	NA	NA	NA	NA	NA	NA	da411241898544d31697e298bf14fed8	0	0	0	0	0	0	0	0	0	0	0	0	0	0	0	180	0	0	0	0	0	0	0	0	0	0	0	0	0	0	0	0	0	0	0	0	0	0	0
Bacteria	NA	NA	NA	NA	NA	NA	47272b6071d698e1fca61c092a6aac46	0	0	0	0	0	0	0	0	0	0	0	0	0	0	0	0	154	0	0	0	0	0	0	0	0	0	0	0	0	0	0	0	0	0	0	0	0	0	0
Bacteria	NA	NA	NA	NA	NA	NA	243fac458dd5752261c6d2a02dea118f	0	0	0	0	0	0	0	0	0	0	0	69	0	0	0	0	0	0	0	0	0	0	0	0	0	0	0	0	0	0	0	0	0	0	0	0	0	0	0
Bacteria	NA	NA	NA	NA	NA	NA	9a315d1242825707d3e9ab6dcfd0b150	0	0	0	0	0	0	0	0	0	0	0	0	0	0	0	0	0	0	0	0	0	0	0	0	0	0	0	61	0	0	0	0	0	0	0	0	0	0	0
Bacteria	NA	NA	NA	NA	NA	NA	5f6da5d2aa6d3d912b872c55e38670ed	0	0	0	0	0	0	0	0	0	121	0	0	0	0	0	0	0	0	0	0	0	0	0	0	0	0	0	0	0	0	0	0	0	0	0	0	0	0	0
Bacteria	NA	NA	NA	NA	NA	NA	01bc2d59a756e326d7c429e9710fe4cc	0	0	0	0	0	0	0	0	0	0	0	0	0	0	0	0	0	0	0	0	0	0	0	0	0	0	0	0	0	0	0	0	0	0	0	0	0	0	11
Bacteria	NA	NA	NA	NA	NA	NA	186f2b3095d1b8322574945bdfe93f0b	0	0	0	0	0	0	0	0	0	0	0	0	0	0	0	0	0	0	0	0	35	0	0	0	0	0	0	0	0	0	0	0	0	0	0	0	0	0	0
Bacteria	NA	NA	NA	NA	NA	NA	42d431a29b4464b7d73bacb84943ef03	0	0	0	0	0	0	0	0	0	0	0	0	0	88	0	0	0	0	0	0	0	0	0	0	0	0	0	0	0	0	0	0	0	0	0	0	0	0	0
Bacteria	NA	NA	NA	NA	NA	NA	490200e106df87b5939bfa3998b051a2	0	0	0	0	0	0	64	0	0	0	0	0	0	0	0	0	0	0	0	0	0	0	0	0	0	0	0	0	0	0	0	0	0	0	0	0	0	0	0
Bacteria	NA	NA	NA	NA	NA	NA	89dbc740c4a2d7d77ae718e82db08418	0	0	0	0	0	0	0	0	0	0	0	0	0	0	0	0	0	0	0	0	0	0	0	0	0	0	0	175	0	0	0	0	0	0	0	0	0	0	0
Bacteria	NA	NA	NA	NA	NA	NA	ca0ef1e7f436dde6f40a982ef35adc80	0	0	0	0	0	0	0	0	0	0	229	0	0	0	0	0	0	0	0	0	0	0	0	0	0	0	0	0	0	0	0	0	0	0	0	0	0	0	0
Bacteria	NA	NA	NA	NA	NA	NA	2455c24a0a4ea3ced5fc594a6f66e07c	0	0	0	0	0	0	0	0	0	0	0	0	0	0	0	0	0	0	0	0	0	0	0	0	0	0	0	0	0	0	0	38	0	0	0	0	0	0	0
Bacteria	NA	NA	NA	NA	NA	NA	f63aa52a5c4aacd645049fef9108af27	0	0	0	0	0	0	0	0	0	100	0	0	0	0	0	0	0	0	0	0	0	0	0	0	0	0	0	0	0	0	0	0	0	0	0	0	0	0	0
Bacteria	NA	NA	NA	NA	NA	NA	f7fbe06b50c50e5cf7af50b6401f53bb	0	0	0	0	0	0	0	0	0	0	0	0	0	0	0	0	0	0	0	0	0	0	0	0	0	0	0	0	0	0	0	0	0	0	0	0	70	0	0
Bacteria	NA	NA	NA	NA	NA	NA	1598a42aacecea9744da58b85598e7e1	0	0	0	0	0	0	0	0	0	0	0	0	0	0	0	63	0	0	0	0	0	0	0	0	0	0	0	0	0	0	0	0	0	0	0	0	0	0	0
Bacteria	NA	NA	NA	NA	NA	NA	55aa676627c064c091472b61685115c0	0	0	0	47	0	0	0	0	0	0	0	0	0	0	0	0	0	0	0	0	0	0	0	0	0	0	0	0	0	0	0	0	0	0	0	0	0	0	0
Bacteria	NA	NA	NA	NA	NA	NA	3496f77dcc186f42e6f4f750fb9024e2	0	0	0	0	0	0	0	0	0	0	0	0	0	0	222	0	0	0	0	0	0	0	0	0	0	0	0	0	0	0	0	0	0	0	0	0	0	0	0
Bacteria	NA	NA	NA	NA	NA	NA	09fff14f61dec8171a8f246f3223544f	0	0	0	0	0	0	0	0	0	0	0	0	0	0	0	0	61	0	0	0	0	0	0	0	0	0	0	0	0	0	0	0	0	0	0	0	0	0	0
Bacteria	NA	NA	NA	NA	NA	NA	6a658614cb7f025f9c755fe688f011b8	0	0	0	0	0	0	0	0	0	0	0	0	0	0	0	0	0	0	0	0	0	0	0	0	0	0	0	0	0	0	0	64	0	0	0	0	0	0	0
Bacteria	NA	NA	NA	NA	NA	NA	0b57cdad5f8fd0a961b74c858a1b329b	0	0	0	0	0	0	0	0	0	0	0	0	0	0	0	0	0	0	0	0	71	0	0	0	0	0	0	0	0	0	0	0	0	0	0	0	0	0	0
Bacteria	NA	NA	NA	NA	NA	NA	851adc5d2ec7349fcf905aae9c9cea62	0	0	0	0	0	0	0	0	0	0	0	0	0	0	0	0	0	0	0	0	0	0	0	0	0	0	0	0	0	0	0	0	0	0	0	0	97	0	0
Bacteria	NA	NA	NA	NA	NA	NA	2c37762b4e7498b0b8b07a87bae24f32	0	0	0	0	0	0	0	0	0	0	0	0	0	0	0	0	0	0	0	0	0	0	0	0	0	0	0	0	0	0	0	0	0	0	0	0	0	153	0
Bacteria	NA	NA	NA	NA	NA	NA	bbe83119183e16faa5017befcf6fdfcd	0	0	0	0	0	0	0	0	0	0	31	0	0	0	0	0	0	0	0	0	0	0	0	0	0	0	0	0	0	0	0	0	0	0	0	0	0	0	0
Bacteria	NA	NA	NA	NA	NA	NA	5ebae10c76208c4605519549fd9b10cd	0	0	0	0	0	0	0	0	0	0	0	0	0	0	0	0	0	0	55	0	0	0	0	0	0	0	0	0	0	0	0	0	0	0	0	0	0	0	0
Bacteria	NA	NA	NA	NA	NA	NA	907d94a11c03ca32eb5ef874d68e413e	0	0	0	0	0	0	0	0	0	0	0	0	0	0	0	0	0	0	0	0	14	0	0	0	0	0	0	0	0	0	0	0	0	0	0	0	0	0	0
Bacteria	NA	NA	NA	NA	NA	NA	6fb0e434272d6bfa3a2edaf2da1bfb7d	0	0	0	0	0	0	0	0	0	0	0	0	0	0	0	0	0	0	0	0	0	0	0	0	0	0	0	0	0	0	0	0	0	0	0	0	0	70	0
Bacteria	NA	NA	NA	NA	NA	NA	746439b4048766a9ad3ec739eca5957a	0	0	0	15	0	0	0	0	0	0	0	0	0	0	0	0	0	0	0	0	0	0	0	0	0	0	0	0	0	0	0	0	0	0	0	0	0	0	0
Bacteria	NA	NA	NA	NA	NA	NA	d0750fdc218b7aa5ff4e68f67bfda3c3	0	0	0	0	0	0	0	0	0	0	0	0	0	0	0	0	0	0	0	0	0	0	0	0	0	0	0	0	0	0	0	0	0	0	0	0	35	0	0
Bacteria	NA	NA	NA	NA	NA	NA	101261733d2c2022aafefb14c0ec000a	0	0	0	0	0	0	0	0	0	0	0	0	0	0	0	0	0	0	0	0	34	0	0	0	0	0	0	0	0	0	0	0	0	0	0	0	0	0	0
Bacteria	NA	NA	NA	NA	NA	NA	cdfc1efca0b3f7517f0108c043e2123b	0	0	0	88	0	0	0	0	0	0	0	0	138	218	178	0	0	0	0	0	0	0	0	0	0	0	33	0	0	0	0	0	0	0	0	0	0	0	0
Bacteria	NA	NA	NA	NA	NA	NA	cdb56381a584f37ecdc68f81245ac4a5	0	0	0	0	0	0	0	0	0	0	0	0	146	200	50	0	0	0	0	0	0	0	0	0	0	0	0	0	0	0	0	0	0	0	90	0	0	0	0
Bacteria	NA	NA	NA	NA	NA	NA	f4be17edaee8112aef4041e1f321ea53	0	0	0	0	0	0	0	0	0	0	0	0	107	137	84	0	0	0	0	0	0	0	38	0	0	0	0	0	0	0	0	0	0	0	0	0	57	0	0
Bacteria	NA	NA	NA	NA	NA	NA	59f9acf9da0276bfaf9b952735fd439d	0	0	0	0	0	0	0	0	0	103	109	143	61	218	89	158	167	0	0	0	0	0	0	0	110	0	0	0	0	0	0	0	0	0	0	83	0	0	0
Bacteria	NA	NA	NA	NA	NA	NA	be74a999bd0051af4bf200dc498b82db	0	0	0	0	0	0	161	0	0	0	0	133	97	347	52	82	59	0	0	0	0	0	0	0	0	0	0	0	0	0	0	0	0	220	0	0	0	0	0
Bacteria	NA	NA	NA	NA	NA	NA	354e11ca11a63b17523e0a74c7746aa4	0	180	0	0	0	0	0	0	0	0	0	0	0	191	97	0	0	0	0	0	0	0	0	0	0	0	0	0	0	61	0	0	0	0	0	0	0	0	0
Bacteria	NA	NA	NA	NA	NA	NA	bb8da05e87194017010e035e4e728fe5	0	0	0	0	0	0	125	0	0	0	0	259	18	367	118	99	0	0	0	0	0	0	0	0	0	0	0	0	0	0	0	0	0	57	0	126	0	0	0
Bacteria	NA	NA	NA	NA	NA	NA	5dd220235bba6234f742acdd62974314	0	0	45	0	0	0	0	0	0	0	0	207	78	389	187	236	65	0	0	0	0	0	0	0	0	115	0	0	75	0	0	0	0	89	0	190	0	0	0
Bacteria	NA	NA	NA	NA	NA	NA	17c930c6e1f3ac8d2c6fa56242d53af9	0	0	0	0	0	0	0	0	0	0	0	0	0	0	0	0	0	0	0	0	0	0	0	0	0	0	0	0	0	19	0	0	0	0	0	0	0	0	0
Bacteria	NA	NA	NA	NA	NA	NA	5cdfe91186c1cff82e9de17f46af245c	0	0	0	0	0	0	0	0	0	0	0	0	0	0	0	0	0	0	0	0	0	0	0	0	0	0	0	0	0	19	0	0	0	0	0	0	0	0	0
Bacteria	NA	NA	NA	NA	NA	NA	330e8740cb15a316fda8a55f37b7e677	0	0	0	0	0	0	0	0	0	0	0	0	0	0	0	0	0	0	0	0	0	0	0	0	0	0	0	0	0	0	0	117	0	0	124	0	0	0	0
Bacteria	NA	NA	NA	NA	NA	NA	73d091601224657e10fcaafdbfe973d6	0	0	0	0	0	0	0	0	0	0	0	0	0	0	0	0	0	0	0	0	0	0	0	0	0	0	0	0	171	85	0	0	0	71	0	92	0	0	0
Bacteria	NA	NA	NA	NA	NA	NA	5d244db353c816e568772a6e95e4adcd	0	0	0	0	0	0	0	0	0	0	0	0	0	43	0	0	0	0	0	0	0	0	0	0	0	0	0	0	0	0	0	0	0	0	0	0	0	0	0
Bacteria	NA	NA	NA	NA	NA	NA	38b50364790f56d34ccb81315f9752e4	0	0	0	0	0	0	0	0	0	36	0	0	0	0	0	0	0	0	0	0	0	0	0	0	0	0	0	0	0	0	0	0	0	0	0	0	0	0	0
Bacteria	NA	NA	NA	NA	NA	NA	a0f4933ec7869dc43f6fa8b7a75b1eaa	0	0	0	0	0	0	0	0	0	0	0	0	0	0	0	0	47	0	0	0	0	0	0	0	0	0	0	0	0	0	0	0	0	0	0	0	0	0	0
Bacteria	NA	NA	NA	NA	NA	NA	624d5c9be2ffb9704c4d29a0c3aef2f7	0	0	0	0	0	0	0	0	0	0	0	0	0	0	0	0	0	0	0	0	0	0	0	0	0	0	0	0	0	0	0	0	0	25	0	0	0	0	0
Bacteria	NA	NA	NA	NA	NA	NA	952f2fb4319b8a9ce86e4e6c07116fdc	0	0	0	0	0	0	0	0	0	0	0	0	0	0	0	0	0	0	0	0	0	0	0	0	0	0	0	0	35	0	184	81	274	0	0	133	0	0	0
Bacteria	NA	NA	NA	NA	NA	NA	413873042c74b85dbbf78c6809815ad0	0	0	0	0	0	0	0	0	0	0	0	0	0	0	0	0	0	0	0	0	0	0	0	0	0	0	0	0	56	0	47	0	59	0	0	107	0	0	0
Bacteria	NA	NA	NA	NA	NA	NA	e423032d6c38b199f6e427061393aa48	0	0	0	0	0	0	0	0	0	0	0	0	0	0	0	0	0	0	0	0	0	0	0	0	0	0	0	0	0	36	0	117	216	21	0	60	0	0	0
Bacteria	NA	NA	NA	NA	NA	NA	2fc5b17d57b91a888e58fddf583af8dc	0	0	0	0	0	0	0	0	0	0	0	0	0	0	0	0	0	0	0	0	0	0	0	0	0	0	0	0	0	0	0	282	0	0	99	0	0	0	0
Bacteria	NA	NA	NA	NA	NA	NA	a4111fce53b4d08f2e17bfb1686325db	0	0	0	0	0	0	0	0	0	0	0	0	0	0	0	0	0	0	0	0	0	0	0	0	0	0	0	0	109	85	83	98	47	136	0	118	154	0	0
Unassigned	NA	NA	NA	NA	NA	NA	424689852986110362802e685aa42bbd	0	0	0	0	0	0	0	0	0	0	0	0	0	0	0	0	0	0	0	0	0	0	0	0	0	0	0	0	0	0	0	0	0	0	0	0	0	246	0
Unassigned	NA	NA	NA	NA	NA	NA	0cc0ffffbf2c1d1b487ea43e1e01fe34	0	0	0	0	0	0	0	0	0	0	0	0	0	0	0	0	0	0	0	0	0	0	0	0	0	0	0	0	0	0	0	0	0	0	0	0	0	0	146
Bacteria	NA	NA	NA	NA	NA	NA	80f55fa3c693f7733a3d3a7a9a4bdf2c	0	0	0	0	0	0	0	0	0	0	0	0	0	0	0	0	0	0	19	0	0	0	0	0	0	0	0	0	0	0	0	0	0	0	0	0	0	0	0
Unassigned	NA	NA	NA	NA	NA	NA	732ed694a87ca31a938236f274599f62	0	0	0	0	0	0	0	0	0	0	0	0	0	0	0	0	0	0	0	0	0	0	0	0	0	0	0	0	0	0	0	0	0	0	0	0	26	0	0
Bacteria	NA	NA	NA	NA	NA	NA	49c2081f6e3eefa0c59b745988f1b6f9	0	0	0	0	0	0	0	0	0	0	0	0	0	0	0	0	0	0	0	0	0	0	0	0	0	0	0	0	0	0	0	0	0	0	0	0	23	0	0
Bacteria	NA	NA	NA	NA	NA	NA	6c59b47fc8246ab0b62c5abbdfd7c21b	0	0	0	0	0	0	0	0	0	0	0	0	0	0	0	0	0	0	0	0	0	0	0	0	0	0	0	0	0	0	0	0	0	0	0	0	0	41	0
Bacteria	NA	NA	NA	NA	NA	NA	b51d63bcdba19c95116315c05434aa24	0	0	0	0	0	0	0	0	0	0	0	0	0	0	0	0	0	0	0	0	0	0	0	0	0	0	0	0	0	0	0	0	0	0	0	0	8	0	0
Bacteria	NA	NA	NA	NA	NA	NA	05ed68656b7f6ae34417feefee0ab662	0	0	0	0	0	0	0	0	0	0	0	0	0	0	0	0	0	0	18	0	0	0	0	0	0	0	0	0	0	0	0	0	0	0	0	0	0	0	0
Bacteria	NA	NA	NA	NA	NA	NA	e8477a3ba43f46068526bc652708cef2	0	0	0	0	0	0	0	0	0	0	0	0	0	0	0	0	0	0	0	0	0	0	0	0	0	0	0	0	0	0	0	0	0	0	0	0	189	0	0
Bacteria	NA	NA	NA	NA	NA	NA	dbc1fa8b03b5e8473020ce051ea8f3c6	0	0	0	0	0	0	0	0	0	0	0	0	0	0	0	0	0	0	0	0	0	0	0	0	0	0	0	0	0	0	0	0	0	0	0	0	42	0	0
Bacteria	NA	NA	NA	NA	NA	NA	66de5bcb7bce4e12e9f7e88eba858ba6	0	0	0	0	0	0	0	0	0	0	0	0	0	0	0	0	0	0	0	0	0	0	0	0	0	0	0	0	0	0	0	0	0	0	0	0	0	0	10
Unassigned	NA	NA	NA	NA	NA	NA	77b3f0d08b78ab081de375e124f455df	0	0	0	0	0	0	0	0	0	0	0	0	0	0	0	0	0	0	0	0	0	0	0	0	0	0	0	0	0	0	0	0	0	0	0	0	0	0	18
Bacteria	NA	NA	NA	NA	NA	NA	dcb25fa3aee65650f80710b676eac2a1	0	0	0	0	0	0	0	0	0	0	0	0	0	0	0	0	0	0	0	0	0	0	0	0	0	0	0	0	0	0	0	0	0	0	0	0	9	0	0
Bacteria	NA	NA	NA	NA	NA	NA	07cd2255713c7f0459134c98697cbc7c	0	0	0	0	0	0	0	0	0	0	0	0	0	0	0	0	0	0	0	0	0	0	0	0	25	0	0	0	0	0	0	0	0	0	0	0	0	0	0
Bacteria	NA	NA	NA	NA	NA	NA	5b680f91eebce9fafb926be7286ee62f	0	0	0	0	0	0	0	0	0	0	0	0	0	0	0	0	0	0	0	0	0	0	0	0	0	0	0	0	0	0	0	0	0	0	0	0	73	0	0
Bacteria	NA	NA	NA	NA	NA	NA	0e505831ee05db01d8eea95969c701c3	0	0	0	0	0	0	0	0	0	0	0	0	0	0	0	0	0	0	0	0	0	0	0	0	0	0	0	0	0	0	0	0	0	0	0	0	0	67	0
Bacteria	NA	NA	NA	NA	NA	NA	4e839fb0d08f026fe94f03c73223abf1	0	0	0	0	0	0	0	0	0	0	0	0	0	0	0	0	0	0	0	0	0	0	0	0	0	0	0	0	0	0	0	0	0	0	0	0	0	0	37
Bacteria	NA	NA	NA	NA	NA	NA	423eddd564b78e8c88c3dcec358092cd	0	0	0	0	0	0	0	0	0	0	0	0	0	0	0	0	0	0	0	0	0	0	0	0	0	0	0	0	0	0	0	0	0	0	0	0	11	0	0
Bacteria	NA	NA	NA	NA	NA	NA	77dae45d027b70a5ae3b7666d1a3016f	0	0	0	0	0	0	0	0	0	0	0	0	0	0	0	0	0	0	43	0	0	0	0	0	0	0	0	0	0	0	0	0	0	0	0	0	0	0	0
Bacteria	NA	NA	NA	NA	NA	NA	da994e32098d60abae30ebdd8e00c834	0	0	0	0	0	0	0	0	0	0	0	0	0	0	0	0	0	0	0	0	0	0	0	0	0	0	0	0	0	0	0	0	0	0	0	0	15	0	0
Bacteria	NA	NA	NA	NA	NA	NA	523b945ed586c935f33cfd41df122f1d	0	0	0	0	0	0	0	0	0	0	0	0	0	0	0	0	0	0	0	0	0	0	0	0	0	0	0	0	0	0	0	0	0	0	0	0	36	0	0
Bacteria	NA	NA	NA	NA	NA	NA	7c5205de1fc059bd205ffce5b6c504e4	0	0	0	0	0	0	0	0	0	0	0	0	0	0	0	0	0	0	43	0	0	0	0	0	0	0	0	0	0	0	0	0	0	0	0	0	0	0	0
Bacteria	NA	NA	NA	NA	NA	NA	b74e4be2f43bf9b074a5c1e33dbc8f41	0	0	0	0	0	0	0	0	0	0	0	0	0	0	0	0	0	0	0	0	0	0	0	0	0	0	0	0	0	0	0	0	0	0	0	0	0	0	26
Bacteria	NA	NA	NA	NA	NA	NA	9dad166ea2649b16b74d15657e58fe43	0	0	0	0	0	0	0	0	0	0	0	0	0	0	0	0	0	0	0	0	0	0	0	0	0	0	0	0	0	0	0	0	0	0	0	0	150	0	0
Bacteria	NA	NA	NA	NA	NA	NA	02bd2c996b4efab8a3017f823fcf8b46	0	0	0	0	0	0	0	0	0	0	0	0	0	0	0	0	0	0	0	0	0	0	0	0	0	0	0	0	0	0	0	0	0	0	0	0	0	88	0
Bacteria	NA	NA	NA	NA	NA	NA	62b6608cf51f0b378e0959781e922896	0	0	0	0	0	0	0	0	0	0	0	0	0	0	0	0	0	150	180	114	0	0	0	0	0	0	0	0	0	0	0	0	0	0	0	0	0	0	0
Unassigned	NA	NA	NA	NA	NA	NA	32065d7ade0760d97d2992291fa27934	0	0	0	0	0	0	0	0	0	0	0	0	0	0	0	0	0	0	0	0	0	0	0	0	0	0	0	0	0	0	0	0	0	0	0	0	257	0	0
Bacteria	NA	NA	NA	NA	NA	NA	72fa5fd11e2f6b26ab8fced0f122eaee	0	0	0	0	0	0	0	0	0	0	0	0	0	0	0	0	0	0	0	0	0	0	0	0	0	0	0	0	0	0	0	0	0	0	0	0	0	27	0
Bacteria	NA	NA	NA	NA	NA	NA	692a904939d7eb47f7323d9cf4c162fd	0	0	0	0	0	0	0	0	0	0	0	0	0	0	0	0	0	235	0	0	0	0	0	0	0	0	0	0	0	0	0	0	0	0	0	0	0	0	0
Bacteria	NA	NA	NA	NA	NA	NA	9012ee8f942374987d72329daeb5c2f2	0	0	0	0	0	0	0	0	0	0	0	0	0	0	0	0	0	0	181	0	0	0	0	0	0	0	0	0	0	0	0	0	0	0	0	0	0	0	0
Bacteria	NA	NA	NA	NA	NA	NA	40d3ebf6599aba80e8c952275b4ea1c9	0	0	0	0	0	0	0	0	0	0	0	0	0	0	0	0	0	0	0	0	0	0	0	0	0	0	0	0	0	0	0	0	0	0	0	0	176	0	0
Unassigned	NA	NA	NA	NA	NA	NA	b400ee8cdf2da6dafa8a984ef67cee53	0	0	0	0	0	0	0	0	0	0	0	0	0	0	0	0	0	0	0	0	0	0	0	0	0	0	0	0	0	0	0	0	0	0	0	0	0	235	163
Bacteria	NA	NA	NA	NA	NA	NA	9198484bf845ab603bd348f5775fd379	0	0	0	0	0	0	0	0	0	0	0	0	0	0	0	0	0	0	82	0	0	0	0	0	0	0	0	0	0	0	0	0	0	0	0	0	0	0	0
Bacteria	NA	NA	NA	NA	NA	NA	6646166cafbaf30b9a9cc06cdbbc4fe0	0	0	0	0	0	0	0	0	0	0	0	0	0	0	0	0	0	0	184	0	0	0	0	0	0	0	0	0	0	0	0	0	0	0	0	0	0	0	0
Bacteria	NA	NA	NA	NA	NA	NA	5c1a1effaf56afeaeb84bd25d2521668	0	0	0	0	0	0	0	0	0	0	0	0	0	0	0	0	0	202	0	0	0	0	0	0	0	0	0	0	0	0	0	0	0	0	0	0	0	0	0
Bacteria	NA	NA	NA	NA	NA	NA	b4167b9bfe35df823c2531797e3980d7	0	0	0	0	0	0	0	0	0	0	0	0	0	0	0	0	0	0	0	123	0	0	0	0	0	0	0	0	0	0	0	0	0	0	0	0	0	0	0
Bacteria	NA	NA	NA	NA	NA	NA	0aedaff03de655dde7fd297b78a1615b	0	0	0	0	0	0	0	0	0	0	0	0	0	0	0	0	0	0	88	0	0	0	0	0	0	0	0	0	0	0	0	0	0	0	0	0	0	0	0
Bacteria	NA	NA	NA	NA	NA	NA	c531ea3d05d612767b6721e47155971a	0	0	0	0	0	0	0	0	0	0	0	0	0	0	0	0	0	0	0	0	0	0	0	0	0	0	0	0	0	0	0	0	0	0	0	0	0	7	0
Unassigned	NA	NA	NA	NA	NA	NA	2ddf7b80c1ca1e90bbe73dd9522c5fdd	0	0	0	0	0	0	0	0	0	0	0	0	0	0	0	0	0	0	0	0	0	0	0	0	0	0	0	0	0	0	0	0	0	0	0	0	0	3	0
Bacteria	NA	NA	NA	NA	NA	NA	769748e7ab0499c4b10130070422e537	0	0	0	0	0	0	0	0	0	0	0	0	0	0	0	0	92	0	0	0	0	0	0	0	0	0	0	0	0	0	0	0	0	0	0	0	0	0	0
Bacteria	NA	NA	NA	NA	NA	NA	2d7548307bc87775f73f9197e520e5a5	0	0	0	0	0	0	0	0	0	0	0	0	0	154	0	0	0	0	0	0	0	0	0	0	0	0	0	0	0	0	0	0	0	0	0	0	0	0	0
Bacteria	NA	NA	NA	NA	NA	NA	aec829b5534184607494e399aaa21006	0	0	0	0	0	0	0	0	0	0	0	241	0	0	0	0	0	0	0	0	0	0	0	0	0	0	0	0	0	0	0	0	0	0	0	0	0	0	0
Bacteria	NA	NA	NA	NA	NA	NA	2eab7749ddbde00894d342630190b1b4	0	0	0	0	0	0	0	0	0	0	0	0	0	0	0	0	0	0	0	0	0	0	0	0	75	0	0	0	0	0	0	0	0	0	0	0	0	0	0
Bacteria	NA	NA	NA	NA	NA	NA	2b6477db16ea8282a40d68b8e81bd75d	0	0	0	0	0	0	0	95	0	0	0	0	0	0	0	0	0	0	0	0	109	0	0	0	0	0	0	0	0	0	0	0	0	0	0	0	0	0	0
Bacteria	NA	NA	NA	NA	NA	NA	af62941b3610d750fe133c4af3b26b65	0	0	0	0	0	0	0	0	0	0	132	0	0	0	0	0	0	0	0	0	0	0	0	0	0	0	0	0	0	0	0	0	0	0	0	0	0	0	0
Bacteria	NA	NA	NA	NA	NA	NA	f920fff8bc368cf261977022ce552649	0	0	0	0	0	0	0	0	0	0	0	0	0	0	0	0	0	0	0	0	0	0	86	0	0	0	0	0	0	0	0	0	0	0	0	0	0	0	0
Bacteria	NA	NA	NA	NA	NA	NA	10321907154db31f952b0055b69b6008	0	0	0	0	0	0	0	0	0	0	0	0	0	0	0	0	0	0	0	0	0	0	0	0	0	0	0	123	0	0	0	0	0	0	0	0	0	0	0
Bacteria	NA	NA	NA	NA	NA	NA	41230fd6c0443b65d35ecc8c47dbe886	0	0	0	0	0	0	0	0	0	36	0	0	0	0	0	0	0	0	0	0	0	0	0	0	0	0	0	0	0	0	0	0	0	0	0	0	0	0	0
Bacteria	NA	NA	NA	NA	NA	NA	baca6ffc7cb90418a4ae36f4edd89f85	0	0	0	0	0	0	0	0	0	0	0	0	0	0	0	0	0	0	0	0	0	0	46	0	0	0	0	0	0	0	0	0	0	0	0	0	0	0	0
Bacteria	NA	NA	NA	NA	NA	NA	16962dc994d86660a05798f0e1339f02	0	0	0	0	0	0	0	0	0	0	83	0	0	0	0	0	0	0	0	0	0	0	0	0	0	0	0	0	0	0	0	0	0	0	0	0	0	0	0
Bacteria	NA	NA	NA	NA	NA	NA	0e989e400409af860280019929cd85c8	0	0	0	0	0	0	0	0	0	0	0	0	0	56	0	0	0	0	0	0	0	0	0	0	0	0	0	0	0	0	0	0	0	0	0	0	0	0	0
Bacteria	NA	NA	NA	NA	NA	NA	f7d9be9a0cd7a13520e60b2eca6ce516	0	0	0	0	0	0	86	0	0	0	0	0	0	0	0	0	0	0	0	0	0	0	0	0	0	0	0	0	0	0	0	0	0	0	0	0	0	0	0
Bacteria	NA	NA	NA	NA	NA	NA	e6a484d00dc556d9d7cd09f0275665e4	0	0	0	0	0	0	0	0	0	0	0	0	143	0	0	0	0	0	0	0	0	0	0	0	0	0	0	0	0	0	0	0	0	0	0	0	0	0	0
Bacteria	NA	NA	NA	NA	NA	NA	99249740f95f624a9896b04107bba192	0	0	0	0	0	0	0	0	0	0	0	0	0	0	0	0	0	0	0	0	0	0	0	0	0	0	0	0	0	0	0	0	0	0	0	0	0	211	0
Bacteria	NA	NA	NA	NA	NA	NA	acc5ff9c83c1bae177a07fb08f14ab40	0	0	0	0	0	0	0	0	0	0	0	0	0	0	0	0	0	0	0	0	0	0	0	0	0	0	0	0	0	0	0	0	0	0	0	0	0	191	0
Bacteria	NA	NA	NA	NA	NA	NA	f31023ed21bf2c29e5a208466c8bf356	0	0	0	0	0	0	0	0	0	0	79	0	0	0	0	0	0	0	0	0	0	0	0	0	53	0	0	305	0	0	0	0	223	0	0	0	0	0	0
Bacteria	NA	NA	NA	NA	NA	NA	457f6a5180bff54a4d9260c727924b2a	0	0	0	0	0	0	0	0	0	0	0	0	0	0	42	0	0	0	0	0	0	0	0	0	0	0	0	0	0	0	0	0	0	0	0	0	0	0	0
Bacteria	NA	NA	NA	NA	NA	NA	830c0ddef826c67f0f298d757b77f294	0	0	0	0	0	0	0	0	0	0	0	382	0	0	0	0	0	0	0	0	0	0	0	0	0	0	0	0	0	0	0	0	0	0	0	0	0	0	0
Bacteria	NA	NA	NA	NA	NA	NA	3a2ade1469f8fee1a4460a5c662ab140	0	0	0	0	0	0	0	153	0	0	0	0	0	0	0	0	0	0	0	0	0	0	0	0	0	0	0	0	0	0	0	0	0	0	0	0	0	0	0
Bacteria	NA	NA	NA	NA	NA	NA	ab63da5f6b291b48c381fd415e9ec6c9	0	90	0	0	0	0	0	0	0	0	99	0	0	180	0	0	0	0	0	0	0	0	0	0	0	0	0	0	0	0	0	0	0	0	0	0	0	0	0
Bacteria	NA	NA	NA	NA	NA	NA	72aab654c41e0b2fb38ef9e9b5ffb992	0	0	0	0	0	0	0	0	0	0	107	0	0	0	0	0	0	0	0	0	195	0	0	0	0	0	0	0	0	0	0	137	0	0	0	0	0	0	0
Bacteria	NA	NA	NA	NA	NA	NA	36744c75cbbff356fd1b1f15528c99fd	0	0	0	86	0	0	0	0	0	0	28	0	0	0	0	0	0	0	0	0	0	0	0	0	0	0	0	0	0	50	0	0	0	0	0	0	0	0	0
Bacteria	NA	NA	NA	NA	NA	NA	b9004e8b93d5e557dff21432cc12dbba	0	0	0	0	0	0	0	0	0	0	85	0	0	0	0	0	99	0	0	0	0	0	153	0	0	0	0	0	0	0	0	0	0	0	0	0	0	0	0
Bacteria	NA	NA	NA	NA	NA	NA	e8366e505406c2151f84a2289c2c0c69	0	0	0	0	0	0	0	0	0	0	0	0	0	0	0	0	0	0	0	0	0	0	0	0	0	0	0	0	43	0	0	0	0	0	0	0	0	0	0
Bacteria	NA	NA	NA	NA	NA	NA	c75b3dc926373c0f1060055fcef443f9	0	0	0	0	0	0	0	0	0	148	0	0	0	0	0	0	0	0	0	0	0	0	0	0	0	0	0	0	0	0	0	0	0	0	0	0	0	0	0
Bacteria	NA	NA	NA	NA	NA	NA	5a58c71923b8f66e2bbf828b090f88a6	0	0	0	0	0	0	0	0	0	0	0	0	0	0	0	0	0	0	0	0	0	0	0	0	0	0	0	0	0	0	89	0	0	0	0	0	0	0	0
Bacteria	NA	NA	NA	NA	NA	NA	0709ce91aa4c81d11ef83568f670bff5	0	0	0	0	0	0	0	0	0	0	0	0	0	0	0	0	0	0	0	0	0	0	0	0	0	0	0	0	0	0	0	0	0	0	0	0	0	0	34
Bacteria	NA	NA	NA	NA	NA	NA	6c6bf1c560d1cfe2e4a4fa918613904d	0	0	0	0	0	0	0	0	0	0	0	0	0	0	0	0	0	0	64	0	0	0	0	0	0	0	0	0	0	0	0	0	0	0	0	0	0	0	0
Bacteria	NA	NA	NA	NA	NA	NA	672b12c649912a3764073ca4ad970e38	0	0	0	0	0	0	0	0	0	0	0	0	0	0	0	0	0	0	0	0	0	0	0	0	0	0	0	0	0	95	0	0	0	0	0	0	0	0	0
Bacteria	NA	NA	NA	NA	NA	NA	a288551533deb3b7a6d32cd333c1df57	0	0	0	0	0	0	0	0	0	0	0	0	0	0	0	0	0	0	0	0	0	0	0	0	0	0	0	0	0	0	0	0	0	0	0	0	0	26	0
Bacteria	NA	NA	NA	NA	NA	NA	89f604152e165002b45518dab013c170	0	0	0	0	0	0	0	0	0	0	0	0	0	20	0	0	0	0	0	0	0	0	0	0	0	0	0	0	0	0	0	0	0	0	0	0	0	0	0
Bacteria	NA	NA	NA	NA	NA	NA	8df41f8cf8ad9822cee15814dacecfc9	0	0	0	0	0	0	0	0	0	0	0	0	0	0	0	0	0	0	0	0	0	0	0	0	0	0	0	0	0	0	0	0	0	0	0	0	0	77	0
Bacteria	NA	NA	NA	NA	NA	NA	3cbe153e78d74ad296b751e7ca7b399b	0	0	0	0	0	0	0	0	0	0	43	0	0	0	0	0	0	0	0	0	0	0	0	0	0	0	0	0	0	0	0	0	0	0	0	0	0	0	0
Bacteria	NA	NA	NA	NA	NA	NA	bf8b72984a3fb64f6c067d63014dabd5	0	0	0	0	0	0	0	0	0	0	183	0	0	0	0	0	0	0	0	67	0	0	0	0	0	0	0	0	0	0	0	0	0	0	0	0	0	0	0
Bacteria	NA	NA	NA	NA	NA	NA	7e1749fe901e46030ce5f681a05599da	0	0	0	0	0	0	0	0	0	0	0	0	0	0	0	0	100	0	0	0	0	0	0	0	0	0	0	0	0	0	0	161	0	0	0	0	0	0	0
Bacteria	NA	NA	NA	NA	NA	NA	952d3ff7bc84071e4573e614995d5955	0	0	0	0	0	0	0	0	0	86	0	0	0	0	0	0	0	0	0	0	0	0	0	0	0	0	0	0	0	0	0	0	0	0	0	0	0	0	0
Bacteria	NA	NA	NA	NA	NA	NA	885654cf762b381fcc39799f9c81620f	0	0	0	0	0	0	0	0	0	0	0	0	0	0	0	0	0	0	0	0	0	0	0	0	0	0	37	0	0	0	145	0	0	0	0	0	0	0	0
Bacteria	NA	NA	NA	NA	NA	NA	e564fa047e288e2a929af323c99f6818	0	0	0	0	0	0	0	0	0	0	0	0	0	0	0	0	0	0	0	0	0	0	0	0	142	0	0	0	0	0	0	0	0	0	0	0	0	0	0
Bacteria	NA	NA	NA	NA	NA	NA	2865e984158a6bf8e3039e1d9f052734	0	0	0	0	0	0	0	73	0	0	0	0	0	0	0	0	0	0	0	0	0	0	0	0	0	0	0	0	0	0	0	0	0	0	0	0	0	0	0
Bacteria	NA	NA	NA	NA	NA	NA	3a0eef19a22217e130d85f550ad71e6c	0	0	0	0	0	0	0	0	0	0	0	0	102	88	0	0	0	0	0	0	135	0	0	0	0	0	0	0	0	0	0	0	0	0	0	0	0	182	0
Bacteria	NA	NA	NA	NA	NA	NA	a07a970af61463259e97549834637b62	0	0	0	0	0	0	0	0	0	0	0	0	0	0	0	0	0	0	0	0	0	0	0	0	0	0	0	0	0	0	0	0	0	0	0	0	181	0	0
Bacteria	NA	NA	NA	NA	NA	NA	3b5ecbf9b4dbba245893dc45e4d3c8f8	0	0	0	0	0	0	0	0	0	0	0	0	0	0	0	0	0	0	0	0	0	0	0	0	0	0	0	0	0	0	0	0	0	0	0	0	0	0	201
Bacteria	NA	NA	NA	NA	NA	NA	3df45c0775a7288434dad101c33c2960	0	0	0	0	0	0	133	0	0	0	0	0	0	0	0	0	0	0	0	0	0	0	0	0	0	0	0	0	0	0	0	0	0	0	0	0	0	0	0
Bacteria	NA	NA	NA	NA	NA	NA	29b46af053caddd3342d04b5b4b4f0cc	0	0	0	39	0	0	0	0	0	0	223	101	0	163	96	108	0	0	0	0	0	0	0	0	0	114	0	0	0	0	0	0	0	0	0	0	0	0	0
Bacteria	NA	NA	NA	NA	NA	NA	24961a1a2c1d9ab1fe67b100924bae46	0	0	0	0	0	0	0	0	0	0	0	0	0	0	51	0	0	0	0	0	0	0	0	0	0	0	0	0	0	0	0	0	0	0	0	0	0	0	0
Bacteria	NA	NA	NA	NA	NA	NA	f3520de33ea0aa78c96a0a7ff7bb4c94	0	0	0	0	0	0	0	0	0	0	0	0	0	0	0	0	0	0	0	0	0	0	0	0	0	0	0	0	0	0	0	0	0	0	0	0	0	133	0
Bacteria	NA	NA	NA	NA	NA	NA	35b5969b31b506904a34f4244f1fffac	0	0	0	0	0	0	0	0	0	0	0	0	0	0	0	0	0	0	0	0	0	0	0	0	0	0	0	0	0	0	0	0	0	0	0	0	0	4	0
Bacteria	NA	NA	NA	NA	NA	NA	f94a07c7ac2b20e1e1314de7c4a0214e	0	0	0	0	0	0	0	0	0	0	0	0	0	0	0	0	0	0	38	0	0	0	0	0	0	0	0	0	0	0	0	0	0	0	0	0	0	0	0
Unassigned	NA	NA	NA	NA	NA	NA	ce4763aee18087cdee975d45e50390b4	0	0	0	0	0	0	0	0	0	0	0	0	0	0	0	0	0	0	10	0	0	0	0	0	0	0	0	0	0	0	0	0	0	0	0	0	0	0	0
Bacteria	NA	NA	NA	NA	NA	NA	7723a72849b7e8a2fa627f53a154670f	0	0	0	0	0	0	0	0	0	0	0	0	0	35	0	0	0	0	0	0	0	0	0	0	0	0	0	0	0	0	0	0	0	0	0	0	0	0	0
Bacteria	NA	NA	NA	NA	NA	NA	c75ac3b3d0ff539cabf0d74db67374aa	0	0	0	0	0	0	0	0	0	0	0	0	0	0	0	0	0	0	0	0	0	0	0	0	0	0	0	0	0	0	0	0	0	0	0	0	0	81	0
Bacteria	NA	NA	NA	NA	NA	NA	1b98ef9c0e61d8a2469b35ee010515ae	0	0	0	0	0	0	0	0	0	0	0	0	0	0	0	0	0	0	0	0	0	0	0	0	0	0	0	0	0	0	0	0	0	0	0	0	56	0	0
Bacteria	NA	NA	NA	NA	NA	NA	019f704ca6e32eb015825791cccadd17	0	0	0	0	0	0	0	0	0	0	0	0	0	0	0	0	0	23	0	0	0	0	0	0	0	0	0	0	0	0	0	0	0	0	0	0	0	0	0
Bacteria	NA	NA	NA	NA	NA	NA	05cf9de86e53c2a0bea748faf4c48656	0	0	0	0	0	0	0	34	0	0	0	0	0	0	0	0	0	0	0	172	0	0	0	0	0	0	0	0	0	0	0	0	0	0	0	0	0	0	0
Bacteria	NA	NA	NA	NA	NA	NA	81bcdd63ef9dfec52df668aed6572035	0	0	0	0	0	0	0	0	0	0	0	0	0	0	0	0	0	0	0	0	0	0	0	0	0	0	0	0	0	0	0	0	0	0	0	0	0	0	252
Bacteria	NA	NA	NA	NA	NA	NA	38c9abfddf56abda5b94aa58a1fd9867	0	0	0	0	0	0	0	0	0	0	0	0	0	0	0	0	0	0	0	0	0	0	0	0	0	0	0	0	0	0	0	0	0	0	0	0	186	0	0
Bacteria	NA	NA	NA	NA	NA	NA	762044042d321d0f332bda84b4cb5476	0	0	0	0	0	0	0	0	0	0	0	0	0	0	0	0	0	213	246	0	0	0	0	0	0	0	0	0	0	0	0	0	0	0	0	0	0	0	0
Bacteria	NA	NA	NA	NA	NA	NA	328729df6c19c929282ac7d1baa3edb2	0	0	0	0	0	0	0	0	0	0	0	0	0	0	0	0	0	0	0	0	0	0	0	0	0	0	0	0	0	0	0	0	0	0	0	0	128	0	0
Bacteria	NA	NA	NA	NA	NA	NA	fb3d11ac281411d9bed682815b1d7a00	0	0	0	0	0	0	0	0	0	0	0	0	0	0	0	0	0	0	0	0	0	0	0	0	0	0	0	0	0	0	0	0	0	0	0	0	0	90	0
Bacteria	NA	NA	NA	NA	NA	NA	a2d95ea8e54c9fdc35a6fb2608e385bf	0	0	0	0	0	0	0	0	0	0	0	0	0	0	0	0	0	0	0	0	0	0	0	0	0	0	0	0	0	0	0	0	0	0	0	0	108	0	0
Unassigned	NA	NA	NA	NA	NA	NA	20aab36510a5fe593f19c6ba3f4c6b91	0	0	0	0	0	0	0	0	0	0	0	0	0	0	0	0	0	0	0	0	0	0	0	0	0	0	0	0	0	0	0	0	0	0	0	0	44	0	0
Bacteria	NA	NA	NA	NA	NA	NA	580c1f7f21ab81d8ceab1bf0f94e96ef	0	0	0	0	0	0	0	0	0	0	0	0	0	0	0	0	0	0	0	0	0	0	0	0	0	0	0	0	0	0	0	0	0	0	0	0	0	117	0
Bacteria	NA	NA	NA	NA	NA	NA	9a72205df1f507d05f09a2c2d7be3ffa	0	0	0	0	0	0	0	0	0	0	0	0	0	0	0	0	0	0	0	0	0	0	0	0	0	0	0	0	0	0	0	0	0	0	0	0	0	52	0
Bacteria	NA	NA	NA	NA	NA	NA	63dc28c05ca9d24bb765e42d359e2bb9	0	0	0	0	0	0	0	0	0	0	0	0	0	0	0	0	0	0	0	0	0	0	0	0	0	0	0	0	0	0	0	0	0	0	0	0	37	0	0
Bacteria	NA	NA	NA	NA	NA	NA	ce539f022088ed5798fe3c3758fa48e9	0	0	0	0	0	0	0	0	0	0	0	0	0	0	0	0	0	0	0	0	0	0	0	0	0	0	0	0	0	0	0	0	0	0	0	0	0	0	47
Bacteria	NA	NA	NA	NA	NA	NA	ffde379808a5c4f91bffa313c14bdd3a	0	0	0	0	0	0	0	0	0	0	0	0	0	0	0	0	0	0	0	0	0	0	0	0	0	0	0	0	0	0	0	0	0	0	0	0	55	0	0
Unassigned	NA	NA	NA	NA	NA	NA	6c7839d6125817074726b1fdbee0a016	0	0	0	0	0	0	0	0	0	0	0	0	0	0	0	0	0	0	0	0	0	0	0	0	0	0	0	0	0	0	0	0	0	0	0	0	184	0	0
Unassigned	NA	NA	NA	NA	NA	NA	7416f32dcd6f489654dc805eeb57a62b	0	0	0	0	0	0	0	0	0	0	0	0	0	0	0	0	0	0	0	0	0	0	0	0	0	0	0	0	0	0	0	0	0	0	0	0	0	124	0
Unassigned	NA	NA	NA	NA	NA	NA	f0add4e95fd1149913da33eefcc04614	0	0	0	0	0	0	0	0	0	0	0	0	0	0	0	0	0	0	0	72	0	0	0	0	0	0	0	0	0	0	0	0	0	0	0	0	0	0	0
Unassigned	NA	NA	NA	NA	NA	NA	2fd1296e08518de7ae9591731b44ed7d	0	0	0	0	0	0	0	0	0	0	0	0	0	0	0	0	0	0	153	0	0	0	0	0	0	0	0	0	0	0	0	0	0	0	0	0	0	0	0
Unassigned	NA	NA	NA	NA	NA	NA	30884a0be301a911c169e201510e0948	0	0	0	0	0	0	0	0	0	0	0	0	0	0	0	0	0	80	0	0	0	0	0	0	0	0	0	0	0	0	0	0	0	0	0	0	0	0	0
Bacteria	NA	NA	NA	NA	NA	NA	db615ed73221e46e9ec4413883731ddd	0	0	0	0	0	0	0	0	0	0	0	0	0	0	0	0	0	0	0	0	0	0	0	0	0	0	0	0	0	0	0	0	0	0	0	0	113	0	0
Bacteria	NA	NA	NA	NA	NA	NA	764f12218d080b472cb2c6af02eb9436	0	0	0	0	0	0	0	0	0	0	0	0	0	0	0	0	0	0	0	0	0	0	0	0	0	0	0	0	0	0	0	0	0	0	0	0	0	0	41
Unassigned	NA	NA	NA	NA	NA	NA	eb04be7bcb85ad75a3cb17cc8f61c96d	0	0	0	0	0	0	0	0	0	0	0	0	0	0	0	0	0	0	0	0	0	0	0	0	0	0	0	0	0	0	0	0	0	0	0	0	124	0	0
Bacteria	NA	NA	NA	NA	NA	NA	c2b0e1041a034a0092014f30f999f4c6	0	0	0	0	0	0	0	0	0	0	0	0	0	0	0	0	0	0	152	0	0	0	0	0	0	0	0	0	0	0	0	0	0	0	0	0	0	0	0
Unassigned	NA	NA	NA	NA	NA	NA	eb50b8e5566f8133d01f1d6f50e32c48	0	0	0	0	0	0	0	0	0	0	0	0	0	0	0	0	0	0	0	43	0	0	0	0	0	0	0	0	0	0	0	0	0	0	0	0	0	0	0
Unassigned	NA	NA	NA	NA	NA	NA	27434588329255d7e19fa3c1ab3e716c	0	0	0	0	0	0	0	0	0	0	0	0	0	0	0	0	0	0	0	0	0	0	0	0	0	0	0	0	0	0	0	0	0	0	0	0	43	0	0
Unassigned	NA	NA	NA	NA	NA	NA	1b6f29bed4285234acb9bea003078c9e	0	0	0	0	0	0	0	0	0	0	0	0	0	0	0	0	0	0	0	0	0	0	0	0	0	0	0	0	0	0	0	0	0	0	0	0	95	0	0
Unassigned	NA	NA	NA	NA	NA	NA	3df148512c6bb3e60ae1f523a4011190	0	0	0	0	0	0	0	0	0	0	0	0	0	0	0	0	0	0	0	0	0	0	0	0	0	0	0	0	0	0	0	0	0	0	0	0	0	52	0
Bacteria	NA	NA	NA	NA	NA	NA	7844f678129a34916a18bbfbbca66210	0	0	0	0	0	0	0	0	0	0	0	0	0	0	0	0	0	0	0	0	0	0	0	0	0	0	0	0	0	0	0	0	0	0	0	0	0	0	78
Bacteria	NA	NA	NA	NA	NA	NA	bd59c059f9fe8ec5d55f3b4c392e435c	0	0	0	0	0	0	0	0	0	0	0	0	0	0	0	0	0	0	0	0	0	0	0	0	0	0	0	0	0	0	0	0	0	0	0	0	147	0	0
Bacteria	NA	NA	NA	NA	NA	NA	d6f85179f65c0a50ddb2f9e28b5217ab	0	0	0	0	0	0	0	0	0	0	0	0	0	0	0	0	0	0	0	0	0	0	0	0	0	0	0	0	0	0	0	0	0	0	0	0	0	134	0
Bacteria	NA	NA	NA	NA	NA	NA	2d3cb41637a0d0e41d112fa4471b3b6c	0	0	0	0	0	0	0	0	0	0	0	0	0	0	0	0	0	0	0	0	0	0	0	0	0	0	0	0	0	0	0	0	0	0	0	0	126	0	0
Bacteria	NA	NA	NA	NA	NA	NA	8f0c32440b84041e259ef52f1dfd557f	0	0	0	0	0	0	0	0	0	0	0	0	0	0	0	0	0	0	117	0	0	0	0	0	0	0	0	0	0	0	0	0	0	0	0	0	0	0	0
Bacteria	NA	NA	NA	NA	NA	NA	3d9fd08d0e592da698714acab61f238a	0	0	0	0	0	0	0	0	0	0	0	0	0	0	0	0	0	0	0	0	0	0	0	0	0	0	0	0	0	0	0	0	0	0	0	0	0	129	0
Bacteria	NA	NA	NA	NA	NA	NA	83bc62aa211e4d3071f219cbd269ea36	0	0	0	0	0	0	0	0	0	0	0	0	0	0	0	0	0	0	0	0	0	0	0	0	0	0	0	0	0	0	0	0	0	0	0	0	0	0	64
Bacteria	NA	NA	NA	NA	NA	NA	31d94a2922338d3fcc5f6cd30b0ef7a9	0	0	0	0	0	0	0	0	0	0	0	0	0	0	0	0	0	23	0	0	0	0	0	0	0	0	0	0	0	0	0	0	0	0	0	0	0	0	0
Bacteria	NA	NA	NA	NA	NA	NA	270251b3e9f594f537ea62f814f615fb	0	0	0	0	0	0	0	0	0	0	0	0	0	0	0	0	0	0	102	0	0	0	0	0	0	0	0	0	0	0	0	0	0	0	0	0	0	0	0
Bacteria	NA	NA	NA	NA	NA	NA	790b0a1d764909ec846cb442f7fd2534	0	0	0	0	0	0	0	0	0	0	0	0	0	0	0	0	0	0	0	0	0	0	0	0	0	0	0	0	0	0	0	0	0	0	0	0	35	0	0
Bacteria	NA	NA	NA	NA	NA	NA	ea336ac2e6cfefa470cd589437f52902	0	0	0	0	0	0	0	0	0	0	0	0	0	0	0	0	0	0	0	0	0	0	0	0	0	0	0	0	0	46	0	0	0	0	0	0	0	0	0
Unassigned	NA	NA	NA	NA	NA	NA	25a68abd4699df9633e8bc8f40ab3ca2	0	0	0	0	0	0	0	0	0	0	0	0	0	0	0	0	0	0	0	0	0	0	0	0	0	0	0	0	0	0	0	0	0	0	0	0	87	0	0
Bacteria	NA	NA	NA	NA	NA	NA	754554f2055a8e691e6d324aaa516468	0	0	0	0	0	0	0	0	0	0	0	0	0	0	0	0	0	0	38	0	0	0	0	0	0	0	0	0	0	0	0	0	0	0	0	0	0	0	0
Bacteria	NA	NA	NA	NA	NA	NA	e4576785d4bca82de8c9e0b21bbf2c30	0	0	0	0	0	0	0	0	0	0	0	0	0	0	0	0	0	0	0	0	0	0	0	0	0	0	0	0	0	0	0	0	0	0	0	0	46	0	0
Bacteria	NA	NA	NA	NA	NA	NA	3e128057fa767b551abb5576988916cd	0	0	0	0	0	0	0	0	0	0	0	0	0	0	0	0	0	0	0	0	0	0	0	0	0	0	0	0	0	0	0	0	0	0	0	0	0	65	0
Bacteria	NA	NA	NA	NA	NA	NA	7fd7cdc20dbcb6af9f84afb177d52566	0	0	0	0	0	0	0	0	0	0	0	0	0	0	0	0	0	0	98	0	0	0	0	0	0	0	0	0	0	0	0	0	0	0	0	0	0	0	0
Bacteria	NA	NA	NA	NA	NA	NA	756c7c770e71c24fce8d2f11d205abfe	0	0	0	0	0	0	0	0	0	0	0	0	0	0	0	0	0	0	0	0	0	0	0	0	0	0	0	0	0	0	0	0	0	0	0	0	0	201	0
Bacteria	NA	NA	NA	NA	NA	NA	6e0e0e677935fdf3037e7f099326fe11	0	0	0	0	0	0	0	0	0	0	0	0	0	0	0	0	0	0	0	0	0	0	0	0	0	0	0	0	0	0	0	0	0	0	0	0	170	0	0
Bacteria	NA	NA	NA	NA	NA	NA	f8090ae0fba3c3489f7e1a39799c1730	0	0	0	0	0	0	0	0	0	0	0	0	0	0	0	0	0	0	0	0	0	0	0	0	0	0	0	0	0	0	0	0	0	0	0	0	0	0	117
Bacteria	NA	NA	NA	NA	NA	NA	6f44f9e2ea7f3b56bb471c714adc2ecd	0	0	0	0	0	0	0	0	0	0	0	0	0	0	0	0	0	0	0	0	0	0	0	0	0	0	0	0	0	0	0	0	0	0	0	0	115	0	0
Bacteria	NA	NA	NA	NA	NA	NA	345b9a5a640697fbe07aef30a1d83367	0	0	0	0	0	0	0	0	0	0	0	0	0	0	0	0	0	0	0	0	0	0	0	0	0	0	0	0	0	0	0	0	0	0	0	0	160	0	0
Bacteria	NA	NA	NA	NA	NA	NA	892b9eae52e616bac52ef9f18fc27730	0	0	0	0	0	0	0	0	0	0	0	0	0	0	0	0	0	0	0	0	0	0	0	0	0	0	0	0	0	0	0	0	0	0	0	0	0	100	0
Bacteria	NA	NA	NA	NA	NA	NA	e86c50e025d8750443e7f330bad6e2f3	0	0	0	0	0	0	0	0	0	0	0	0	0	0	0	0	0	0	0	0	0	0	0	0	0	0	0	0	0	0	0	0	0	0	0	0	0	0	74
Bacteria	NA	NA	NA	NA	NA	NA	08e431cc36a37271bfb1a4161fc83381	0	0	0	0	0	0	0	0	0	0	0	0	0	0	0	0	0	131	0	0	0	0	0	0	0	0	0	0	0	0	0	0	0	0	0	0	0	0	0
Bacteria	NA	NA	NA	NA	NA	NA	5a2660ad6e752a10fa059aa709016a37	0	0	0	0	0	0	0	0	0	0	0	0	0	0	0	0	0	0	217	183	0	0	0	0	0	0	0	0	0	0	0	0	0	0	0	0	251	0	0
Bacteria	NA	NA	NA	NA	NA	NA	25ae2298d9996bdac339cccdd92d46c2	0	0	0	0	0	0	0	51	0	0	0	0	0	0	0	0	0	0	0	0	0	0	0	0	0	0	0	0	0	0	0	0	0	0	0	0	0	0	0
Bacteria	NA	NA	NA	NA	NA	NA	6106d85dfa4123900ad985d4d3b51bfc	0	0	0	0	0	0	0	0	0	0	0	0	0	0	0	0	0	0	0	0	0	0	0	0	0	0	0	0	0	0	0	0	0	0	0	0	60	0	0
Bacteria	NA	NA	NA	NA	NA	NA	5ff05130e834f45ca48f1645e68210bf	0	0	0	0	0	0	0	0	0	0	0	0	0	0	0	0	0	0	0	0	0	0	0	0	0	0	0	0	0	0	0	0	0	0	0	0	29	0	0
Bacteria	NA	NA	NA	NA	NA	NA	a859d1cda43bf504e6c5e2b01da2122f	0	0	0	0	0	0	0	0	0	0	0	0	0	0	0	0	0	0	0	20	0	0	0	0	0	0	0	0	0	0	0	0	0	0	0	0	0	0	0
Bacteria	NA	NA	NA	NA	NA	NA	520cc0ab4ced21305d9cf9c8b4779d2b	0	0	0	0	0	0	0	0	0	0	0	0	0	0	0	0	0	0	0	0	0	0	0	0	0	0	0	0	0	0	0	0	0	0	0	0	0	0	15
Bacteria	NA	NA	NA	NA	NA	NA	d0f4bad4cad7f4ade52e70cecd79df6b	0	0	0	0	0	0	0	0	0	0	0	0	0	0	0	0	0	0	0	0	0	0	0	0	0	0	0	0	0	0	0	0	0	0	0	0	108	0	0
Bacteria	NA	NA	NA	NA	NA	NA	0a40ebb503353d9afe9bdf4ab3896256	0	0	0	0	0	0	0	0	0	0	0	0	0	0	0	0	0	0	0	0	0	0	0	0	0	0	0	0	0	0	0	0	0	0	0	0	0	42	0
Bacteria	NA	NA	NA	NA	NA	NA	4803935457bc5cc9355db77031dfdbbe	0	0	0	0	0	0	0	0	0	0	0	0	0	0	0	0	0	41	0	0	0	0	0	0	0	0	0	0	0	0	0	0	0	0	0	0	0	0	0
Bacteria	NA	NA	NA	NA	NA	NA	454257772fb3ae339275ade80fe435e0	0	0	0	0	0	0	0	0	0	0	0	0	0	0	0	0	0	0	0	0	0	0	0	0	0	0	0	0	0	0	0	0	0	0	0	0	45	0	0
Bacteria	NA	NA	NA	NA	NA	NA	b90cfa20fccd42d89d4cad8f3cbcc2b6	0	0	0	0	0	0	0	0	0	0	0	0	0	0	0	0	0	0	0	0	0	0	0	0	0	0	0	0	0	0	0	0	0	0	0	0	0	142	0
Bacteria	NA	NA	NA	NA	NA	NA	aafa008843c7f9bc0a33e530c9f6facf	0	0	0	0	0	0	0	0	0	0	0	0	0	0	0	0	0	0	44	0	0	0	0	0	0	0	0	0	0	0	0	0	0	0	0	0	0	0	0
Bacteria	NA	NA	NA	NA	NA	NA	3b9cb700a861434989e63b8efe8333fb	0	0	0	0	0	0	0	34	0	0	0	0	0	0	0	0	0	0	0	0	0	0	0	0	0	0	0	0	0	0	0	0	0	0	0	0	0	0	0
Bacteria	NA	NA	NA	NA	NA	NA	9befb1a4fe8e3f3f4b63934b0fb408e7	0	0	0	0	0	0	0	0	0	0	0	0	0	0	0	0	0	51	0	0	0	0	0	0	0	0	0	0	0	0	0	0	0	0	0	0	0	0	0
Bacteria	NA	NA	NA	NA	NA	NA	cc1ea070a28ab966ec7f2bb9a600a2e0	0	0	0	0	0	0	0	0	0	0	0	0	0	0	0	0	0	0	0	0	0	0	0	0	0	0	0	0	0	0	0	13	0	0	0	0	0	0	0
Bacteria	NA	NA	NA	NA	NA	NA	51d5f980bb0418acba31c17f53d84c60	0	0	0	0	0	0	0	0	0	0	0	0	0	0	0	0	0	0	0	0	0	0	0	0	0	0	0	0	0	0	0	0	0	0	0	52	0	0	0
Bacteria	NA	NA	NA	NA	NA	NA	c5ba65bdd277c623f1b3893bb3d34bd8	0	0	0	0	0	0	0	0	0	0	0	0	0	0	0	0	0	0	0	0	0	0	0	0	0	0	0	0	0	0	0	0	0	0	37	0	0	0	0
Unassigned	NA	NA	NA	NA	NA	NA	1bd91adb668c1ddb7e743e8130fd7cb1	0	0	0	0	0	0	0	0	0	0	0	0	0	0	0	0	0	0	0	0	0	0	0	0	0	0	0	0	0	0	0	0	0	0	0	0	11	0	0
Unassigned	NA	NA	NA	NA	NA	NA	cf325ae59e147a4b8eb87bcc786c0678	0	0	0	0	0	0	0	0	0	0	0	0	0	0	0	0	0	0	176	0	0	0	0	0	0	0	0	0	0	0	0	0	0	0	0	0	0	0	0
Unassigned	NA	NA	NA	NA	NA	NA	c1d7cd4ce2b69c2c7c14a38247ef0048	0	0	0	0	0	0	0	0	0	0	0	0	0	0	0	0	0	19	0	0	0	0	0	0	0	0	0	0	0	0	0	0	0	0	0	0	0	0	0
Unassigned	NA	NA	NA	NA	NA	NA	4525010a81607fdf268efc17291f5e57	0	0	0	0	0	0	0	0	0	0	0	0	0	0	0	0	0	0	0	0	0	0	0	0	0	0	0	0	0	0	0	0	0	0	0	0	197	0	0
Bacteria	NA	NA	NA	NA	NA	NA	72d65cef8f68495c063cf36ae1a3dc8d	0	0	0	0	0	0	0	0	0	0	0	0	0	0	0	0	0	0	0	0	0	0	0	0	0	0	0	0	0	0	0	0	0	0	0	0	27	0	0
Unassigned	NA	NA	NA	NA	NA	NA	819b0568df481a524f7d14f038462c66	0	0	0	0	0	0	0	0	0	0	0	0	0	0	0	0	0	0	0	0	0	0	0	0	0	0	0	0	0	0	0	0	0	0	0	0	26	0	0
Bacteria	NA	NA	NA	NA	NA	NA	ae5d053b2f908d1cfc80887f78a4ac42	0	0	0	0	0	0	0	0	0	0	0	0	0	0	0	0	0	0	0	0	0	0	0	0	0	0	0	0	0	0	0	0	0	0	0	0	21	0	0
Bacteria	NA	NA	NA	NA	NA	NA	84a52fe8031b3547bdf8543c6169961a	0	0	0	0	0	0	0	0	0	0	0	0	0	0	0	0	0	0	0	0	0	0	0	0	0	0	0	0	0	0	0	0	0	0	0	0	104	0	0
Bacteria	NA	NA	NA	NA	NA	NA	b0c83d4a4eff21e66d844ff0f6ad3210	0	0	0	0	0	0	0	0	0	0	0	0	0	0	0	0	0	0	0	0	0	0	0	0	0	0	0	0	0	0	0	0	0	0	0	0	74	0	0
Bacteria	NA	NA	NA	NA	NA	NA	eed56eec1836ac7ad4a18493dd9ec3e5	0	0	0	0	0	0	0	0	0	0	0	0	0	0	0	0	0	0	78	0	0	0	0	0	0	0	0	0	0	0	0	0	0	0	0	0	0	0	0
Bacteria	NA	NA	NA	NA	NA	NA	17630c0099116c9cd7ffec0127c13a65	0	0	0	0	0	0	0	0	0	0	0	0	0	0	0	0	0	0	48	0	0	0	0	0	0	0	0	0	0	0	0	0	0	0	0	0	0	0	0
Unassigned	NA	NA	NA	NA	NA	NA	33f4e04fdcfd65df547fd899584df6c1	0	0	0	0	0	0	0	0	0	0	0	0	0	0	0	0	0	0	71	0	0	0	0	0	0	0	0	0	0	0	0	0	0	0	0	0	0	0	0
Bacteria	NA	NA	NA	NA	NA	NA	01c42746ea476317d936200dbbeb7c2b	0	0	0	0	0	0	0	0	0	0	0	0	0	0	0	0	0	0	0	0	0	0	0	0	0	0	0	0	0	0	0	0	0	0	0	0	15	0	0
Bacteria	NA	NA	NA	NA	NA	NA	3240312d776c243e2d55295510b38613	0	0	0	0	0	0	0	0	0	0	0	0	0	0	0	0	0	0	0	0	0	0	0	0	0	0	0	0	0	0	0	0	0	0	0	0	235	0	0
Bacteria	NA	NA	NA	NA	NA	NA	f4f037a9be7bfa81ecb7e17ba869bbb1	0	0	0	0	0	0	0	0	0	0	0	0	0	0	0	0	0	0	0	0	0	0	0	0	0	0	0	0	0	0	0	0	0	0	0	0	0	0	50
Bacteria	NA	NA	NA	NA	NA	NA	b3afa4c731705bb00a06265c300b9441	0	0	0	0	0	0	0	0	0	0	0	0	0	0	0	0	0	0	0	0	0	0	0	0	0	0	0	0	0	0	0	0	0	0	0	0	0	102	0
Unassigned	NA	NA	NA	NA	NA	NA	24fda51f331df3f8b5375ef0d325bc4c	0	0	0	0	0	0	0	69	0	0	0	0	0	0	0	0	0	0	16	0	0	0	0	0	0	0	0	0	0	0	0	0	0	0	0	0	0	0	0
Bacteria	NA	NA	NA	NA	NA	NA	a75b69270a5302ff8bc84639f808ad94	0	0	0	0	0	0	0	0	0	0	0	0	0	0	0	0	0	0	90	0	0	0	0	0	0	0	0	0	0	0	0	0	0	0	0	0	0	0	0
Bacteria	NA	NA	NA	NA	NA	NA	10b0551d2baa4f4e799f6af74f8a559a	0	0	0	0	0	0	0	0	0	0	0	0	0	0	0	0	0	0	0	14	0	0	0	0	0	0	0	0	0	0	0	0	0	0	0	0	0	0	0
Bacteria	NA	NA	NA	NA	NA	NA	0727d935ae1243a89bc6ce2ee694e681	0	0	0	0	0	0	0	0	0	0	0	0	0	0	0	0	0	0	0	0	0	0	0	0	0	0	0	0	0	0	0	0	0	0	0	0	111	0	0
Unassigned	NA	NA	NA	NA	NA	NA	1d4c527afbf354ecd8f53783a4a8438a	0	0	0	0	0	0	0	0	0	0	0	0	0	0	0	0	0	0	80	0	0	0	0	0	0	0	0	0	0	0	0	0	0	0	0	0	0	0	0
Bacteria	NA	NA	NA	NA	NA	NA	6d16b491fa102db06c1c80e814429e3f	0	0	0	0	0	0	0	0	0	0	0	0	0	0	0	0	0	0	111	0	0	0	0	0	0	0	0	0	0	0	0	0	0	0	0	0	0	0	0
Bacteria	NA	NA	NA	NA	NA	NA	e122fcf36a9503af46e69b2aabcc04b5	0	0	0	0	0	0	0	0	0	0	0	0	0	0	0	0	0	0	0	20	0	0	0	0	0	0	0	0	0	0	0	0	0	0	0	0	0	0	0
Bacteria	NA	NA	NA	NA	NA	NA	2b58e147797ada7c4a29e130518bcfaa	0	0	0	0	0	0	0	0	0	0	0	0	0	0	0	0	0	0	0	0	0	0	0	0	0	0	0	0	0	0	0	0	0	0	0	0	22	0	0
Unassigned	NA	NA	NA	NA	NA	NA	44ba182ad11df2d9be4acdabac9ad7e8	0	0	0	0	0	0	0	0	0	0	0	0	0	0	0	0	0	0	159	0	0	0	0	0	0	0	0	0	0	0	0	0	0	0	0	0	0	0	0
Bacteria	NA	NA	NA	NA	NA	NA	2fb69fbb00b535e9f75ade6a275196db	0	0	0	0	0	0	0	0	0	0	0	0	0	0	0	0	0	0	0	0	0	0	0	0	0	0	0	0	0	0	0	0	0	0	0	0	0	66	0
Bacteria	NA	NA	NA	NA	NA	NA	fab42a5008e864b65328396c47d300fd	0	0	0	0	0	0	0	0	0	0	0	0	0	0	0	0	0	0	0	27	0	0	0	0	0	0	0	0	0	0	0	0	0	0	0	0	0	0	0
Bacteria	NA	NA	NA	NA	NA	NA	17936761b8d7f4d8da31173a2a0f62c2	0	0	0	0	0	0	0	0	0	0	0	0	0	0	0	0	0	0	0	0	0	0	0	0	0	0	0	0	0	0	0	0	0	0	0	0	15	0	0
Bacteria	NA	NA	NA	NA	NA	NA	af9dbe4f96153a1ef635c44b0a65d276	0	0	0	0	0	0	0	0	0	0	0	0	0	0	0	0	0	0	0	0	0	0	0	0	0	0	0	0	0	0	0	0	0	0	0	0	48	0	0
Bacteria	NA	NA	NA	NA	NA	NA	9f87f7cc9138cd2cac7666cf9035d811	0	0	0	0	0	0	0	0	0	0	0	0	0	0	0	0	0	0	51	0	0	0	0	0	0	0	0	0	0	0	0	0	0	0	0	0	0	0	0
Bacteria	NA	NA	NA	NA	NA	NA	04dc32528ecb6bdae715f64ee4ac3925	0	0	0	0	0	0	0	0	0	0	0	0	0	0	0	0	0	0	0	0	0	0	0	0	0	0	0	0	0	0	0	0	0	0	0	0	68	0	0
Bacteria	NA	NA	NA	NA	NA	NA	9effd82749cb7324380ee55925de8867	0	0	0	0	0	0	0	0	0	0	0	0	0	0	0	0	0	0	0	0	0	0	0	0	0	0	0	0	0	0	0	0	0	0	0	0	0	65	0
Bacteria	NA	NA	NA	NA	NA	NA	e1e30d761334b96fbdf8dc9850920407	0	0	0	0	0	0	0	0	0	0	0	0	0	0	0	0	0	0	0	0	0	0	0	0	0	0	0	0	0	0	0	0	0	0	0	0	40	0	0
Bacteria	NA	NA	NA	NA	NA	NA	60f3c90e72d55dc7db41260cd10b6837	0	0	0	0	0	0	0	0	0	0	0	0	0	0	0	0	0	0	48	0	0	0	0	0	0	0	0	0	0	0	0	0	0	0	0	0	0	0	0
Bacteria	NA	NA	NA	NA	NA	NA	23335bbc9a8856da9607150e6b334b0e	0	0	0	0	0	0	0	0	0	0	0	0	0	0	0	0	0	0	0	44	0	0	0	0	0	0	0	0	0	0	0	0	0	0	0	0	0	0	0
Bacteria	NA	NA	NA	NA	NA	NA	072a1ca2758f589a702f67e759fa34f9	0	0	0	0	0	0	0	0	0	0	0	0	0	0	0	0	0	0	59	0	0	0	0	0	0	0	0	0	0	0	0	0	0	0	0	0	0	0	0
Bacteria	NA	NA	NA	NA	NA	NA	db1c058b02148f4295e444371ff2dfbd	0	0	0	0	0	0	0	0	0	0	0	0	0	0	0	0	0	0	0	0	0	0	0	0	0	0	0	0	0	0	0	0	0	0	0	0	58	0	0
Bacteria	NA	NA	NA	NA	NA	NA	c26c856fba19fbe9435ee3454b558606	0	0	0	0	0	0	0	0	0	0	0	0	0	0	0	0	0	0	0	0	0	0	0	0	0	0	0	0	0	0	0	0	0	0	0	0	65	0	0
Bacteria	NA	NA	NA	NA	NA	NA	371395d84b521e307cf87cdfffd1373e	0	0	0	0	0	0	0	0	0	0	0	0	0	0	0	0	0	0	0	0	0	0	0	0	0	0	0	0	0	0	0	0	0	0	0	0	0	0	8
Bacteria	NA	NA	NA	NA	NA	NA	d3f19f44bdbb207cebd4b5c8ed1e1b7c	0	0	0	0	0	0	0	0	0	0	0	0	0	50	0	0	0	0	0	0	0	0	0	0	0	0	0	0	0	0	0	0	0	0	0	0	0	0	0
Bacteria	NA	NA	NA	NA	NA	NA	5de5688059acc18e24fbb9197b1cb59f	0	0	0	0	0	0	0	0	0	0	0	0	18	0	0	0	0	0	0	0	0	0	0	0	0	0	0	0	0	0	0	0	0	0	0	0	0	0	0
Bacteria	NA	NA	NA	NA	NA	NA	9bd573a95fa99fbb8e86ce0214a65350	0	0	0	0	0	0	0	0	0	0	0	0	0	0	0	0	0	0	0	0	0	0	0	0	0	0	0	0	0	0	0	0	0	0	0	0	34	0	0
Bacteria	NA	NA	NA	NA	NA	NA	a9dc8ac16f182877189c5760a3eaca0e	0	0	0	0	0	0	0	0	0	0	0	0	0	0	0	0	0	0	29	0	0	0	0	0	0	0	0	0	0	0	0	0	0	0	0	0	0	0	0
Bacteria	NA	NA	NA	NA	NA	NA	bcd042cbc1b8c7cefa60a597a8d1947a	0	0	0	0	0	0	0	0	0	0	0	0	0	0	0	0	0	0	0	0	0	0	0	0	0	0	0	0	0	0	0	0	0	0	0	0	59	0	0
Bacteria	NA	NA	NA	NA	NA	NA	1f6a73702121ae2efac798860d2dcdb2	0	0	0	0	0	0	0	0	0	0	0	0	0	0	0	0	0	0	38	0	0	0	0	0	0	0	0	0	0	0	0	0	0	0	0	0	0	0	0
Bacteria	NA	NA	NA	NA	NA	NA	7b22c8852f51438937d585acd66a3dae	0	0	0	0	0	0	0	0	0	0	0	0	0	0	0	0	0	0	0	0	0	0	0	0	0	0	0	0	0	0	0	0	0	0	0	0	23	0	0
Bacteria	NA	NA	NA	NA	NA	NA	ab5a3d9498c70df2200fb5de8b9501ae	0	0	0	0	0	0	0	0	0	0	0	0	0	0	0	0	0	0	29	0	0	0	0	0	0	0	0	0	0	0	0	0	0	0	0	0	0	0	0
Bacteria	NA	NA	NA	NA	NA	NA	f8eaab59516dfe244d143d0d1426eb82	0	0	0	0	0	0	0	0	0	0	0	0	0	0	0	0	0	0	0	0	0	0	0	0	0	0	0	0	0	0	0	0	0	0	0	0	113	0	0
Bacteria	NA	NA	NA	NA	NA	NA	a8ca76f10ea0ca5bdf9dcaba217efa18	0	0	0	0	0	0	0	0	0	0	0	0	0	0	0	0	0	0	90	0	0	0	0	0	0	0	0	0	0	0	0	0	0	0	0	0	0	0	0
Bacteria	NA	NA	NA	NA	NA	NA	8128c4ad68f322ffbf7ca278d2c955d6	0	0	0	0	0	0	0	0	0	0	0	0	0	0	0	0	0	44	0	0	0	0	0	0	0	0	0	0	0	0	0	0	0	0	0	0	0	0	0
Bacteria	NA	NA	NA	NA	NA	NA	0f6967852a73f028ed0cdf49357fe981	0	0	0	0	0	0	0	0	0	0	0	0	0	0	0	0	0	0	57	0	0	0	0	0	0	0	0	0	0	0	0	0	0	0	0	0	0	0	0
Bacteria	NA	NA	NA	NA	NA	NA	1e67c620a9187d8c56b4f7a6ddd704c5	0	0	0	0	0	0	0	0	0	0	0	0	0	0	0	0	0	0	0	0	0	0	0	0	0	0	0	0	0	0	0	0	0	0	0	0	52	0	0
Bacteria	NA	NA	NA	NA	NA	NA	9ee44a7be372f2ea963ada61a8e6c0f1	0	0	0	0	0	0	0	0	0	0	0	0	0	0	0	0	0	0	0	0	0	0	0	0	0	0	0	0	0	0	0	0	0	0	0	0	130	0	0
Bacteria	NA	NA	NA	NA	NA	NA	6cd70c0a7dddbe86144cd085a3cc7067	0	0	0	0	0	0	0	0	0	0	0	0	0	0	0	0	0	0	0	0	0	0	0	0	0	0	0	0	0	0	0	0	0	0	0	0	0	76	0
Unassigned	NA	NA	NA	NA	NA	NA	1adeffa13b2113011282bf04ecdca96f	0	0	0	0	0	0	0	0	0	0	0	0	0	0	0	0	0	0	0	0	0	0	0	0	0	0	0	0	0	0	0	0	0	0	0	0	29	0	0
Unassigned	NA	NA	NA	NA	NA	NA	b05b5b092e8c349ddd66a3cdffba1d57	0	0	0	0	0	0	0	0	0	0	0	0	0	0	0	0	0	31	58	0	0	0	0	0	0	0	0	0	0	0	0	0	0	0	0	0	0	0	0
Unassigned	NA	NA	NA	NA	NA	NA	37757a79b40b08620c7cdd43ea26fa25	0	0	0	0	0	0	0	0	0	0	0	0	0	0	0	0	0	0	0	32	0	0	0	0	0	0	0	0	0	0	0	0	0	0	0	0	0	0	0
Bacteria	NA	NA	NA	NA	NA	NA	1239689a3372846651d9458f60340f83	0	0	0	0	0	0	0	0	0	0	0	0	0	0	0	0	0	0	0	0	0	0	0	0	0	0	0	0	0	0	0	0	0	0	0	0	54	0	0
Bacteria	NA	NA	NA	NA	NA	NA	da7c571d50a56f8ae9597102cc590bbd	0	0	0	0	0	0	0	0	0	0	0	0	0	76	0	0	0	0	0	0	0	0	0	0	0	0	0	0	0	0	0	0	0	0	0	0	0	0	0
Bacteria	NA	NA	NA	NA	NA	NA	1c898d037859bc7205ee10066d61b7ae	0	0	0	0	0	0	0	0	0	0	0	0	0	0	0	0	0	0	0	43	0	0	0	0	0	0	0	0	0	0	0	0	0	0	0	0	0	0	0
Bacteria	NA	NA	NA	NA	NA	NA	e671ecdb2cfeca3632fcd82ad10edbf0	0	0	0	0	0	0	0	0	0	0	20	0	0	0	0	0	0	0	0	0	0	0	0	0	0	0	0	0	0	0	0	0	0	0	0	0	0	0	0
Bacteria	NA	NA	NA	NA	NA	NA	bc17faef46b161d44546bb3431910eb9	0	0	0	0	0	0	0	0	0	0	0	0	0	0	0	0	0	0	117	0	0	0	0	0	0	0	0	0	0	0	0	0	0	0	0	0	0	0	0
Bacteria	NA	NA	NA	NA	NA	NA	c327785adc739cfe35abb7bf5d5ae1ed	0	0	0	0	0	0	0	0	0	0	0	0	0	0	72	0	0	0	0	0	0	0	0	0	0	0	0	0	0	0	0	0	0	0	0	0	0	0	0
Bacteria	NA	NA	NA	NA	NA	NA	85a4414572006631f752e201b59d603c	0	0	0	0	0	0	0	0	0	0	0	0	24	0	0	0	0	0	0	0	0	0	0	0	0	0	0	0	0	0	0	0	0	0	0	0	0	0	0
Bacteria	NA	NA	NA	NA	NA	NA	e5fd6b3c0aacc18c01d89fa9dd9d0916	0	0	0	0	0	0	0	0	0	0	0	0	0	0	0	0	0	54	0	0	0	0	0	0	0	0	0	0	0	0	0	0	0	0	0	0	0	0	0
Unassigned	NA	NA	NA	NA	NA	NA	7bd91a7f458918fe00dc358b6d84d8a9	0	0	0	0	0	0	0	0	0	0	0	0	0	0	0	0	0	0	39	0	0	0	0	0	0	0	0	0	0	0	0	0	0	0	0	0	0	0	0
Bacteria	NA	NA	NA	NA	NA	NA	e61a9512810fd87a388bb3b77310d8fa	0	0	0	0	0	0	0	0	0	0	0	0	0	0	0	0	0	0	41	0	0	0	0	0	0	0	0	0	0	0	0	0	0	0	0	0	0	0	0
Unassigned	NA	NA	NA	NA	NA	NA	16dafa7b5d2cd9fbe91ca91923f44dec	0	0	0	0	0	0	0	0	0	0	0	0	0	0	0	0	0	0	23	0	0	0	0	0	0	0	0	0	0	0	0	0	0	0	0	0	0	0	0
Bacteria	NA	NA	NA	NA	NA	NA	24b65f24405471b3cf51450b67c552ed	0	0	0	0	0	0	0	0	0	0	0	0	0	0	0	0	0	0	41	0	0	0	0	0	0	0	0	0	0	0	0	0	0	0	0	0	0	0	0
Bacteria	NA	NA	NA	NA	NA	NA	46fe6c4afb3fbd62787af1338273aa3d	0	0	0	0	0	0	0	0	0	0	0	0	0	0	0	0	0	0	60	0	0	0	0	0	0	0	0	0	0	0	0	0	0	0	0	0	0	0	0
Bacteria	NA	NA	NA	NA	NA	NA	ded0b9c84427692fdb75ee8040d9832c	0	0	0	0	0	0	0	0	0	0	0	0	0	0	0	0	0	0	0	0	0	0	0	0	0	0	0	0	0	0	0	0	0	0	0	0	39	0	0
Unassigned	NA	NA	NA	NA	NA	NA	468e0b396be6ae5ed25011a5bdc4f2bd	0	0	0	0	0	0	0	0	0	0	0	0	0	0	0	0	0	0	0	0	0	0	0	0	0	0	0	0	0	0	0	0	0	0	0	0	0	0	80
Bacteria	NA	NA	NA	NA	NA	NA	0910f2d264426b8060d5c27906c86793	0	0	0	0	0	0	0	0	0	0	0	0	0	0	0	0	0	0	0	0	0	0	0	0	0	0	0	0	0	0	0	0	0	0	0	0	0	76	0
Bacteria	NA	NA	NA	NA	NA	NA	448baf6b99a6f165292805078e9b966a	0	0	0	0	0	0	0	0	0	0	0	0	0	0	0	0	0	0	0	0	0	0	0	0	0	0	0	0	0	0	0	0	0	0	0	0	202	0	0
Unassigned	NA	NA	NA	NA	NA	NA	c6901ea66d7b6504004e0e03761f0d2b	0	0	0	0	0	0	0	0	0	0	0	0	0	0	0	0	0	0	112	0	0	0	0	0	0	0	0	0	0	0	0	0	0	0	0	0	0	0	0
Unassigned	NA	NA	NA	NA	NA	NA	6ab2c55c4eaa24bbaf7e728ec9e85d03	0	0	0	0	0	0	0	0	0	0	0	0	0	0	0	0	0	0	48	0	0	0	0	0	0	0	0	0	0	0	0	0	0	0	0	0	0	0	0
Bacteria	NA	NA	NA	NA	NA	NA	1f2737e2a07cb9c9ff40d0e85521bd3a	0	0	0	0	0	0	0	0	0	0	0	0	0	0	0	0	0	0	38	0	0	0	0	0	0	0	0	0	0	0	0	0	0	0	0	0	0	0	0
Unassigned	NA	NA	NA	NA	NA	NA	112b25bbd5c18f987f198c9bc346b464	0	0	0	0	0	0	0	0	0	0	0	0	0	0	0	0	0	0	41	0	0	0	0	0	0	0	0	0	0	0	0	0	0	0	0	0	0	0	0
Bacteria	NA	NA	NA	NA	NA	NA	a90d7968602f69e91e275a20e9c144bf	0	0	0	0	0	0	0	0	0	0	0	0	0	9	0	0	0	0	0	0	0	0	0	0	0	0	0	0	0	0	0	0	0	0	0	0	0	0	0
Bacteria	NA	NA	NA	NA	NA	NA	4de2e0bc9765ddc9b031dc6019354b08	0	0	0	0	0	0	0	0	0	0	0	0	0	0	0	0	0	0	0	0	0	0	0	0	0	0	0	0	0	0	0	61	0	0	0	0	0	0	0
Bacteria	NA	NA	NA	NA	NA	NA	51d439c2661439e622952663dbd410a2	0	0	0	0	0	0	0	0	0	0	59	0	0	0	0	0	0	0	0	0	0	0	0	0	0	0	0	0	0	0	0	0	0	0	0	0	0	0	0
Bacteria	NA	NA	NA	NA	NA	NA	304c818ef8da304e8e4c890f63541afd	0	0	0	0	0	0	0	0	0	54	0	0	0	0	0	0	0	0	0	0	0	0	0	0	0	0	0	0	0	0	0	0	0	0	0	0	0	0	0
Bacteria	NA	NA	NA	NA	NA	NA	e485a75d76f891732bd8859974127816	0	0	0	0	0	0	0	0	0	0	10	0	0	0	0	0	0	0	0	0	0	0	0	0	0	0	0	0	0	0	0	0	0	0	0	0	0	0	0
Bacteria	NA	NA	NA	NA	NA	NA	80df86c845a87193c4e589f7fd9daf7c	0	0	0	0	0	0	0	0	0	0	0	0	0	0	0	0	0	0	0	0	0	0	0	0	0	0	0	0	0	0	0	0	0	0	0	0	94	0	0
Bacteria	NA	NA	NA	NA	NA	NA	10c3b22ede1f7051793ebff8701b6a00	0	0	0	0	0	0	0	0	0	0	0	0	0	0	0	0	0	0	140	0	0	0	0	0	0	0	0	0	0	0	0	0	0	0	0	0	0	0	0
Bacteria	NA	NA	NA	NA	NA	NA	0127a841982db56109c50c76cf5844b1	0	0	0	0	0	0	0	0	0	0	0	0	0	0	0	0	0	29	0	0	0	0	0	0	0	0	0	0	0	0	0	0	0	0	0	0	0	0	0
Bacteria	NA	NA	NA	NA	NA	NA	78f0d9a52a28e02b8eb307ba5e22b03f	0	0	0	0	0	0	0	0	0	0	0	0	0	0	0	0	0	0	0	0	0	0	0	0	0	0	0	0	0	0	0	0	0	0	0	0	41	0	0
Bacteria	NA	NA	NA	NA	NA	NA	b8d21e24f79acfc53ebf7466192f2770	0	0	0	0	0	0	0	0	0	0	0	0	0	0	0	0	0	0	131	0	0	0	0	0	0	0	0	0	0	0	0	0	0	0	0	0	0	0	0
Bacteria	NA	NA	NA	NA	NA	NA	66241d8410ad86b0695c2e3c42dafcce	0	0	0	0	0	0	0	0	0	0	0	0	0	0	0	0	0	0	0	0	0	0	0	0	0	0	0	0	0	0	0	0	0	0	0	0	151	0	0
Bacteria	NA	NA	NA	NA	NA	NA	230067efba6e7691673ab43fdd1ed56d	0	0	0	0	0	0	0	0	0	0	0	0	0	0	0	0	0	52	195	0	0	0	0	0	0	0	0	0	0	0	0	0	0	0	0	0	0	0	0
Bacteria	NA	NA	NA	NA	NA	NA	91f68f14380235b95af33a8b2c66b177	0	0	0	0	0	0	0	0	0	0	0	0	0	0	0	35	0	0	0	0	0	0	0	0	0	0	0	0	0	0	0	0	0	0	0	0	0	0	0
Bacteria	NA	NA	NA	NA	NA	NA	bda6bffdf72f0d80c4c194655bfabdd8	0	0	0	0	0	0	0	0	0	0	0	0	0	0	0	0	0	0	0	36	0	0	0	0	0	0	0	0	0	0	0	0	0	0	0	0	0	0	0
Bacteria	NA	NA	NA	NA	NA	NA	e2fbaa07d2e7388a828f9ecbd25a0978	0	0	0	4	0	0	0	0	0	0	0	0	0	0	0	0	0	0	0	0	0	0	0	0	0	0	0	0	0	0	0	0	0	0	0	0	0	0	0
Bacteria	NA	NA	NA	NA	NA	NA	d28bd18d31da96b7667b175630c554fc	0	0	0	0	0	0	0	0	0	0	0	0	34	0	0	0	0	0	0	0	0	0	0	0	0	0	0	0	0	0	0	0	0	0	0	0	0	0	0
Bacteria	NA	NA	NA	NA	NA	NA	c0dac8bc8e5b3b0c077074580282f7a4	0	0	0	0	0	0	0	0	0	0	0	0	0	23	0	0	0	0	0	0	0	0	0	0	0	0	0	0	0	0	0	0	0	0	0	0	0	0	0
Bacteria	NA	NA	NA	NA	NA	NA	5f219a780034d5a9d8b0da6c370f354a	0	0	0	0	0	0	0	0	0	0	0	0	0	0	0	0	0	0	0	0	0	0	0	0	0	0	0	0	0	0	0	0	0	0	0	0	19	0	0
Bacteria	NA	NA	NA	NA	NA	NA	d5e89f602dc5edcbef4115929571abbb	0	0	0	0	0	0	0	0	0	0	0	0	0	0	0	0	0	0	0	0	0	0	0	0	0	0	0	0	0	0	0	0	0	0	0	0	0	0	9
Bacteria	NA	NA	NA	NA	NA	NA	49f7dfa9dfc33e257140ee61ee78b946	70	53	50	15	0	147	228	94	48	0	0	0	0	0	0	0	0	0	0	0	0	103	0	0	84	48	99	1063	0	0	0	0	0	0	0	0	0	0	0
Bacteria	NA	NA	NA	NA	NA	NA	43a5e717626c11641897b43871d8846d	109	76	119	28	0	0	202	156	156	0	0	0	0	0	0	0	0	0	0	0	0	0	114	0	156	93	134	835	0	0	0	0	0	0	0	0	0	0	0
Bacteria	NA	NA	NA	NA	NA	NA	b9732e1bc6765286ec52fe49be4d9687	76	53	92	26	0	0	156	102	169	0	0	0	0	0	0	0	0	0	0	0	0	0	69	69	201	112	116	590	0	0	0	0	0	0	0	0	0	0	0
Bacteria	NA	NA	NA	NA	NA	NA	78eb087573b28f7652ae3a13dfa274fb	0	0	0	0	0	0	0	0	0	0	0	0	0	0	0	0	0	0	0	0	0	0	0	0	0	0	0	0	0	0	0	0	0	0	0	0	0	87	0
Bacteria	NA	NA	NA	NA	NA	NA	8c7381408d69991a2cc78cf4d7487791	0	0	0	0	0	0	0	0	0	0	0	0	0	0	0	0	0	0	0	0	0	0	0	0	0	0	0	0	0	0	0	0	0	0	0	0	63	0	0
Bacteria	NA	NA	NA	NA	NA	NA	630478307579c370536b7ffb007a8a7b	0	0	0	0	0	0	0	0	0	0	0	0	0	7	0	0	0	0	0	0	0	0	0	0	0	0	0	0	0	0	0	0	0	0	0	0	0	0	0
Bacteria	NA	NA	NA	NA	NA	NA	554dcb6e89259a8d26559e658748fa22	0	0	0	0	0	0	0	0	0	0	0	0	0	0	0	0	0	0	114	0	0	0	0	0	0	0	0	0	0	0	0	0	0	0	0	0	0	0	0
Unassigned	NA	NA	NA	NA	NA	NA	8ea3c8af14c246bc5601d818a93ce16d	0	0	0	0	0	0	0	0	0	0	0	0	0	0	0	0	0	0	0	0	0	0	0	0	0	0	0	0	0	0	0	0	0	0	0	0	0	0	4
Bacteria	NA	NA	NA	NA	NA	NA	aac2de48030b1c2037acde648613fe81	0	0	0	0	0	0	0	0	0	0	0	0	0	0	0	0	0	0	0	0	0	0	0	0	0	0	0	0	0	0	0	0	0	0	0	0	0	66	0
Bacteria	NA	NA	NA	NA	NA	NA	f8a11d356b40af2468401da536376ce5	0	0	0	0	0	0	0	0	0	0	0	0	0	0	0	0	0	0	0	0	0	0	0	0	0	0	0	0	0	0	0	0	0	0	0	0	33	0	0
Bacteria	NA	NA	NA	NA	NA	NA	68416279febc3d042968f7b7e88e6684	0	0	0	0	0	0	0	0	0	0	55	0	0	0	0	0	0	0	0	0	0	0	0	0	0	0	0	0	0	0	0	0	0	0	0	0	0	0	0
Bacteria	NA	NA	NA	NA	NA	NA	2e7226164161bab9df80dba66c1eb553	0	0	0	0	0	0	0	0	0	0	0	0	0	0	0	0	0	0	0	0	0	0	0	0	0	0	0	0	0	121	0	0	0	0	0	0	0	0	0
Bacteria	NA	NA	NA	NA	NA	NA	e0fb1404bdf23fb0fd71d87ae3b2ed99	0	0	0	0	0	0	0	0	0	0	0	0	0	0	0	0	0	0	0	0	0	0	0	0	0	0	0	0	0	0	0	79	0	0	0	0	0	0	0
Bacteria	NA	NA	NA	NA	NA	NA	5eecd2e3bbfebfcfc78e1fad9aca6d80	0	0	0	0	0	0	0	0	0	0	187	0	0	0	0	0	0	0	0	0	0	0	0	0	0	0	0	0	0	0	0	0	0	0	0	0	0	0	0
Bacteria	NA	NA	NA	NA	NA	NA	c9569c229048d47eea81c905fda08b9a	0	0	0	0	0	0	0	0	0	0	0	0	0	0	0	0	0	0	0	0	0	0	0	0	0	0	0	0	0	0	0	0	0	0	0	0	65	0	0
Bacteria	NA	NA	NA	NA	NA	NA	a660560a39d4873cd59d59487ec9ab69	0	0	0	0	0	0	0	0	0	0	0	0	0	0	0	0	0	0	0	0	0	0	0	0	0	0	0	0	0	151	0	0	0	0	0	0	0	0	0
Bacteria	NA	NA	NA	NA	NA	NA	bd1b6c4e220b2caf7ce0ff09082d78cf	0	0	0	0	0	0	0	0	0	0	101	0	0	0	0	0	0	0	0	0	0	0	0	0	0	0	0	0	0	0	0	0	0	0	0	0	0	0	0
Bacteria	NA	NA	NA	NA	NA	NA	7ed494918d0d09f36be2b6641608299c	0	0	0	0	0	0	0	0	0	0	0	0	0	0	0	0	0	0	0	0	0	0	0	0	0	0	0	0	0	0	0	0	0	0	0	0	0	33	0
Bacteria	NA	NA	NA	NA	NA	NA	ae2b7fc7815cf604d10f5930309e2b93	0	0	0	0	0	0	0	0	0	0	0	0	0	0	0	0	0	0	0	0	0	0	0	0	0	0	0	0	0	0	0	161	0	0	0	0	0	0	0
Bacteria	NA	NA	NA	NA	NA	NA	84817fae589ff087a8eb6febc6a19992	0	0	0	0	0	0	0	0	0	0	0	0	0	0	0	0	0	0	0	0	0	0	0	0	0	26	0	0	0	0	0	0	0	0	0	0	0	0	0
Bacteria	NA	NA	NA	NA	NA	NA	051c84d519745e1d9ca126955f010657	0	0	0	0	0	0	0	0	0	0	0	0	23	0	0	0	0	0	0	0	0	0	0	0	0	0	0	0	0	0	0	0	0	0	0	0	0	0	0
Bacteria	NA	NA	NA	NA	NA	NA	0d3c12feb093637958850859365aa658	0	0	0	0	0	0	0	0	0	0	0	0	0	0	18	0	0	0	0	0	0	0	0	0	0	0	0	0	0	0	0	0	0	0	0	0	0	0	0
Bacteria	NA	NA	NA	NA	NA	NA	80271990af86f35e246042445afe0b6a	0	0	0	0	0	0	0	0	0	0	0	0	0	0	0	0	0	0	0	0	0	0	0	0	0	0	0	0	0	0	0	0	0	0	0	0	0	116	0
Bacteria	NA	NA	NA	NA	NA	NA	2968f3b4dde352722700668dd436c38b	0	0	0	0	0	0	0	0	0	0	0	0	0	0	0	0	0	0	0	0	0	0	0	0	0	0	0	0	0	0	0	0	0	0	0	0	46	0	37
Bacteria	NA	NA	NA	NA	NA	NA	e62f10301953a45be57df4724a9c365c	0	0	0	0	0	0	0	0	0	0	0	0	0	0	0	0	0	0	0	0	0	0	0	0	0	0	0	0	0	78	0	0	0	0	0	0	0	0	0
Bacteria	NA	NA	NA	NA	NA	NA	40c214872f149008e4e9710428e96342	0	0	0	0	0	0	0	0	0	0	0	0	0	0	0	0	0	0	0	0	0	0	0	0	0	0	0	0	0	0	0	18	0	0	0	0	0	0	0
Bacteria	NA	NA	NA	NA	NA	NA	e76d7fea719e153ca6e916c0ecddcb31	0	0	0	0	0	0	0	0	0	0	0	0	0	0	0	0	0	0	0	0	0	0	0	0	0	0	0	0	0	0	0	0	0	0	0	0	0	63	0
Bacteria	NA	NA	NA	NA	NA	NA	594e4a4b78413e80531a3b2e0baf15fe	0	0	0	0	0	0	0	0	0	0	0	0	0	0	0	0	0	0	0	0	0	0	0	0	0	0	0	0	0	0	0	0	0	0	0	0	0	43	0
Bacteria	NA	NA	NA	NA	NA	NA	972ae4f55604e2fa3f28801e6b79f91f	0	0	0	0	0	0	0	0	0	0	0	0	0	0	0	0	0	0	0	0	0	0	0	0	0	0	0	0	0	143	0	0	0	0	0	0	0	0	0
Bacteria	NA	NA	NA	NA	NA	NA	a22313b76da9cfc99862722e6b86e6e3	0	0	0	0	0	0	0	0	0	0	0	0	0	0	0	0	0	0	0	0	0	0	0	0	0	0	0	0	0	0	0	30	0	0	0	0	0	0	0
Bacteria	NA	NA	NA	NA	NA	NA	a2d8bf586d6ff6d09d5e2542fc5fa395	0	0	0	0	0	0	0	0	0	0	23	0	0	0	0	0	0	0	0	0	0	0	0	0	0	0	0	0	0	0	0	0	0	0	0	0	0	0	0
Bacteria	NA	NA	NA	NA	NA	NA	155dc61c52c4a8321a89606f9d5b68ec	0	0	0	0	0	0	0	0	0	14	0	0	0	0	0	0	0	0	0	0	0	0	0	0	0	0	0	0	0	0	0	0	0	0	0	0	0	0	0
Unassigned	NA	NA	NA	NA	NA	NA	7c3806af2912a2a7a27207303c6a86a4	0	0	0	0	0	0	0	0	0	0	0	0	0	0	0	0	0	0	0	0	0	0	0	0	0	0	0	0	0	42	0	0	0	0	0	0	0	0	0
Bacteria	NA	NA	NA	NA	NA	NA	54c5cf9e4495797493ce5c3c42a7157e	0	0	0	0	0	0	0	21	0	0	0	0	0	0	0	0	0	0	0	0	0	0	0	0	0	0	0	0	0	0	0	0	0	0	0	0	0	0	0
Bacteria	NA	NA	NA	NA	NA	NA	07fb26c9b7212523b1794b1eebdea555	0	0	0	0	0	0	0	13	0	0	0	0	0	0	0	0	0	0	0	0	0	0	0	0	0	0	0	0	0	0	0	0	0	0	0	0	0	0	0
Bacteria	NA	NA	NA	NA	NA	NA	84973ac0d44ad00afe04c9d05cd14e5e	0	0	0	0	0	0	0	0	0	0	0	0	0	0	0	0	0	0	0	0	0	0	0	0	0	0	0	0	0	0	0	0	0	0	0	0	0	36	0
Bacteria	NA	NA	NA	NA	NA	NA	1fe02b0b13ba9b9cb60490253b26611c	0	0	0	0	0	0	0	0	0	22	0	0	0	0	0	0	0	0	0	0	0	0	0	0	0	0	0	0	0	0	0	0	0	0	0	0	0	0	0
Bacteria	NA	NA	NA	NA	NA	NA	534c3469dac05838616375bc4f6c96a5	0	0	0	0	0	0	0	0	0	0	0	0	0	0	0	0	0	0	0	0	0	0	0	0	0	0	0	0	0	0	0	122	0	0	0	0	0	0	0
Bacteria	NA	NA	NA	NA	NA	NA	98e0751d3368052c017587335ca4ce42	0	0	0	0	0	0	0	0	0	0	0	0	0	0	0	0	0	0	0	0	0	0	0	0	0	0	0	0	0	0	32	0	0	0	0	0	0	0	0
Unassigned	NA	NA	NA	NA	NA	NA	6a3991e875d40c840261f0e19a01851e	0	0	0	0	0	0	0	0	0	0	0	0	0	0	0	0	0	0	0	0	0	0	0	0	0	0	0	0	0	128	0	0	0	0	0	0	0	0	0
Bacteria	NA	NA	NA	NA	NA	NA	0231a82e520bc1c2120935ef297e7637	0	0	0	0	0	0	0	0	0	0	0	0	0	0	0	0	0	0	0	0	0	0	0	0	0	0	0	0	0	25	0	0	0	0	0	0	0	0	0
Bacteria	NA	NA	NA	NA	NA	NA	95a6ee7e6c505d1074a56652bc5813ab	0	0	0	0	0	0	0	0	0	0	0	0	0	0	0	0	0	0	0	0	0	0	0	0	0	0	0	0	0	0	0	0	0	0	0	0	0	96	0
Bacteria	NA	NA	NA	NA	NA	NA	6f44fce9ab207768fc291fa81194c3b9	0	0	0	0	0	0	0	0	0	0	0	0	0	0	0	0	0	0	0	0	0	0	0	0	0	0	0	0	0	0	0	0	0	0	0	0	31	0	0
Bacteria	NA	NA	NA	NA	NA	NA	8b79fe025daeff4ef2a33ea86a66f2d8	0	0	0	0	0	0	0	0	0	0	0	0	0	0	0	0	0	0	31	0	0	0	0	0	0	0	0	0	0	0	0	0	0	0	0	0	0	0	0
Bacteria	NA	NA	NA	NA	NA	NA	5672d5002aac59c90a6b711d69ccac36	0	0	0	0	0	0	0	0	0	0	0	0	0	0	0	0	0	0	0	0	0	0	0	0	0	0	0	0	0	0	0	0	0	0	0	0	27	0	0
Bacteria	NA	NA	NA	NA	NA	NA	8ab44985d7eadc124e0b24b8e4fd739c	0	0	0	0	0	0	0	0	0	0	0	0	0	0	0	0	0	0	0	0	0	0	0	0	0	0	0	0	0	0	0	0	0	0	0	0	87	0	0
Bacteria	NA	NA	NA	NA	NA	NA	ca452a90e7043b180e4720de98ab1c39	0	0	0	0	0	0	0	9	0	0	0	0	0	0	0	0	0	0	0	0	0	0	0	0	0	0	0	0	0	0	0	0	0	0	0	0	0	0	0
Unassigned	NA	NA	NA	NA	NA	NA	5abd7877ab23934895a972c9f10b5de5	0	0	0	0	0	0	0	0	0	0	0	0	0	0	0	0	0	0	0	0	0	0	0	0	0	0	0	0	0	88	0	0	0	0	0	0	0	0	0
Unassigned	NA	NA	NA	NA	NA	NA	4e5a28e9518a87468eeefb0fbedeabe3	0	0	0	0	0	0	0	0	0	93	0	0	0	0	0	0	0	0	0	0	0	0	0	0	0	0	0	0	0	0	0	0	0	0	0	0	0	0	0
Bacteria	NA	NA	NA	NA	NA	NA	7cd6e50c232553bcd8193b7334f9a75b	0	0	0	0	0	0	0	0	0	0	0	0	0	0	0	0	0	0	0	0	12	0	0	0	0	0	0	0	0	0	0	0	0	0	0	0	0	0	0
Bacteria	NA	NA	NA	NA	NA	NA	f0fe6ca4b39054ae4eda4752d2f4b4ad	0	11	0	0	0	0	0	0	0	0	0	0	0	0	0	0	0	0	0	0	0	0	0	0	0	0	0	0	0	0	0	0	0	0	0	0	0	0	0
Unassigned	NA	NA	NA	NA	NA	NA	cccd14e00e49ad7275b0a0e0c4f58bf7	0	0	0	0	0	0	0	0	0	0	0	0	0	122	0	0	0	0	0	0	0	0	0	0	0	0	0	0	0	0	0	0	168	0	0	130	0	0	0
Bacteria	NA	NA	NA	NA	NA	NA	de636c06f02060a77690f4a674fa08a8	0	0	0	0	0	0	0	0	0	0	119	0	242	139	0	0	0	0	0	0	0	0	0	0	0	0	0	0	0	0	0	0	0	0	0	0	0	0	0
Bacteria	NA	NA	NA	NA	NA	NA	ba0bb8ea0d80add48fc9b5f2cda4dca1	0	0	0	0	0	0	0	0	0	0	0	0	0	0	0	0	0	0	0	0	0	0	0	0	0	0	0	0	0	0	0	0	0	0	0	87	0	0	0
Bacteria	NA	NA	NA	NA	NA	NA	43581e869da4d1adc9355b7600770e28	0	0	0	0	0	0	0	28	0	0	0	0	0	0	0	0	0	0	0	0	0	0	0	0	0	0	0	0	0	0	0	0	0	0	0	0	0	0	0
Bacteria	NA	NA	NA	NA	NA	NA	d8893b56b72fab63258a477845102270	0	0	0	0	0	0	0	0	0	0	0	405	0	0	0	0	81	0	0	0	0	0	0	0	0	0	0	0	0	57	0	0	0	0	0	0	0	0	0
Bacteria	NA	NA	NA	NA	NA	NA	1b76ffdbcb5ae71b6969ed38765c1eb7	0	0	0	0	0	0	0	0	0	0	0	0	0	0	0	0	0	0	0	0	0	0	0	0	0	0	0	0	0	0	130	0	0	0	0	0	0	0	0
Bacteria	NA	NA	NA	NA	NA	NA	41b066747df512992faf9961ec40e36e	0	0	0	0	0	0	82	0	0	0	0	0	0	0	0	0	0	0	0	0	0	0	0	0	0	0	0	0	0	0	0	0	0	0	0	0	0	0	0
Bacteria	NA	NA	NA	NA	NA	NA	f8deb376099c4247ddae2383e0f661a5	0	0	0	0	0	0	0	0	0	0	0	0	0	0	0	0	0	0	0	0	0	0	0	0	0	0	0	0	0	0	0	0	0	58	0	0	0	0	0
Bacteria	NA	NA	NA	NA	NA	NA	3b55c7c9684728be5acb0afd39ff76f0	0	0	0	0	0	0	0	0	0	0	0	0	0	182	0	218	0	0	0	0	0	0	0	17	0	0	0	0	255	0	0	0	0	0	171	0	142	111	55
Bacteria	NA	NA	NA	NA	NA	NA	763ebe7d9b9b161635acbc38f83317a7	0	0	0	0	0	0	0	0	0	0	0	0	0	0	0	0	0	0	0	0	0	0	0	0	11	0	0	0	0	0	0	0	0	0	0	0	0	0	0
Unassigned	NA	NA	NA	NA	NA	NA	57b8533fec4a1fa2f026a82f7c3d383b	0	0	0	0	0	0	0	0	0	25	0	0	0	0	0	0	0	0	0	0	0	0	0	0	0	0	0	0	0	0	0	0	0	0	0	0	0	0	0
Bacteria	NA	NA	NA	NA	NA	NA	c15fae9e0ef7cf5cb11a4a4d96ac05bc	0	0	0	0	0	0	0	0	0	0	0	0	0	0	0	0	0	0	0	0	0	0	0	0	0	0	0	0	0	0	0	0	0	0	0	0	0	88	0
Bacteria	NA	NA	NA	NA	NA	NA	8e459808fd6120740e63b63d5f46ae12	0	0	0	0	0	0	0	0	0	0	23	0	0	0	0	0	0	0	0	0	0	0	0	0	0	0	0	0	0	0	0	0	0	0	0	0	0	0	0
Bacteria	NA	NA	NA	NA	NA	NA	9a4be5250254a0ee440ee3e323b6ef1d	0	0	0	0	0	0	0	22	0	0	0	0	0	0	0	0	0	0	0	0	0	0	0	0	0	0	0	0	0	0	0	0	0	0	0	0	0	0	0
Bacteria	NA	NA	NA	NA	NA	NA	bb021feaeaba97f3c02eeba514a16267	0	0	0	0	0	0	0	0	0	0	0	0	0	30	0	0	0	0	0	0	0	0	0	0	0	0	0	0	0	0	0	0	0	0	0	0	0	0	0
Bacteria	NA	NA	NA	NA	NA	NA	2bca31dc601eb9732caa35806e13bdb6	0	0	0	0	0	0	0	0	0	0	13	0	0	0	0	0	0	0	0	0	0	0	0	0	0	0	0	0	0	0	0	0	0	0	0	0	0	0	0
Bacteria	NA	NA	NA	NA	NA	NA	b43be7c6e5ffb8f0492c427587df85d3	0	0	0	0	0	0	0	0	0	0	23	0	0	0	0	0	0	0	0	0	0	0	0	0	0	0	0	0	0	0	0	0	0	0	0	0	0	0	0
Bacteria	NA	NA	NA	NA	NA	NA	0485f9ba46ad8331f8f5c0299f17b59f	0	0	0	0	0	0	0	0	0	0	0	0	0	103	0	0	0	0	0	0	0	0	0	0	0	0	0	0	0	0	0	0	0	0	0	0	0	0	0
Bacteria	NA	NA	NA	NA	NA	NA	6f5c6bc50f6f03ec7f9708ccc9827bb2	0	0	0	0	0	0	0	0	0	0	0	35	0	0	0	0	0	0	0	0	0	0	0	0	0	0	0	0	0	0	0	0	0	0	0	0	0	0	0
Unassigned	NA	NA	NA	NA	NA	NA	c88908fab755d6c5b9e6fe9948a2be73	0	0	0	0	0	0	0	0	0	0	0	0	0	0	0	0	0	0	0	0	0	0	9	0	0	0	0	0	0	0	0	0	0	0	0	0	0	0	0
Bacteria	NA	NA	NA	NA	NA	NA	6e6f081d307c53a89ad377ea2d825912	0	0	0	0	0	0	0	0	0	0	0	0	0	0	0	0	0	0	0	0	0	0	0	0	0	0	0	0	0	0	0	119	0	0	0	0	0	0	0
Bacteria	NA	NA	NA	NA	NA	NA	92e9ae4eddb8ed0c743e6168e3615f07	0	0	0	0	0	0	0	0	0	0	0	0	0	0	0	0	0	0	0	0	0	0	0	0	0	0	0	0	0	0	0	0	0	38	0	0	0	0	0
Unassigned	NA	NA	NA	NA	NA	NA	0eea9341fa8effea5a1fa1eab9b1ed9e	0	0	0	0	0	0	0	0	0	0	0	0	0	0	0	0	0	0	0	0	0	0	0	0	0	0	0	0	0	0	0	0	0	0	0	13	0	0	0
Unassigned	NA	NA	NA	NA	NA	NA	455dc519da7415dc2c4890d39678cf7a	0	0	0	0	0	0	0	0	0	0	0	0	171	0	0	0	0	0	0	0	0	0	0	0	0	0	0	0	0	0	0	0	0	0	0	0	0	0	0
Unassigned	NA	NA	NA	NA	NA	NA	2938bd50a7d4a3e4fb6df16d29678c7d	0	0	0	0	0	0	0	0	0	0	0	0	0	0	0	0	0	0	0	0	0	0	0	0	0	0	0	0	0	0	0	0	0	0	0	0	0	39	0
Bacteria	NA	NA	NA	NA	NA	NA	91d28be1a4988667785ce472a79033b4	0	0	0	0	0	0	0	0	0	0	0	0	0	0	0	0	0	0	0	0	0	0	0	0	0	0	0	0	0	0	0	0	0	0	0	0	0	11	0
Bacteria	NA	NA	NA	NA	NA	NA	94a4240e735cb0e58eb6ff4d83691d90	0	0	0	0	0	0	0	0	0	0	0	0	0	0	0	0	0	0	0	0	0	0	0	0	0	0	0	0	0	0	0	0	0	0	0	0	0	6	0
Bacteria	NA	NA	NA	NA	NA	NA	2a121ffe436de1041a5306d359a114c8	0	0	0	0	0	0	0	0	0	0	219	0	0	0	0	0	0	0	0	0	0	0	0	0	0	0	0	0	0	0	0	0	0	0	0	0	0	0	0
Bacteria	NA	NA	NA	NA	NA	NA	a4c0986616932354993c27fe05f9bb35	0	0	0	0	0	0	0	0	0	0	0	0	0	0	0	8	0	0	0	0	0	0	0	0	0	0	0	0	0	0	0	0	0	0	0	0	0	0	0
Bacteria	NA	NA	NA	NA	NA	NA	e6a9e65eb0e1fc817cc84596f60588da	0	0	0	0	0	0	0	0	0	0	0	0	66	0	0	0	0	0	0	0	0	0	0	0	0	0	0	0	0	0	0	0	0	0	0	0	0	0	0
Bacteria	NA	NA	NA	NA	NA	NA	99e881adfa5681b73e3b32bec537fff9	0	0	0	0	0	0	0	0	0	0	33	0	0	0	0	0	0	0	0	0	0	0	0	0	0	0	0	0	0	0	0	0	0	0	0	0	0	0	0
Bacteria	NA	NA	NA	NA	NA	NA	0bbf5dec4a6b1b1d067aee3cc7254271	0	0	0	0	0	0	0	0	0	123	0	0	0	0	0	0	0	0	0	0	0	0	0	0	0	0	0	0	0	0	0	0	0	0	0	0	0	0	0
Bacteria	NA	NA	NA	NA	NA	NA	c93e4fd753a7dcb6a0427f874b70ca70	0	0	0	0	0	0	0	0	0	0	0	0	0	0	0	0	32	0	0	0	0	0	0	0	0	0	0	0	0	0	0	0	0	0	0	0	0	0	0
Bacteria	NA	NA	NA	NA	NA	NA	f02371cab5cb04e15b81d02ff136da64	0	0	0	0	0	0	0	0	0	0	0	0	0	116	0	0	0	0	0	0	0	0	0	0	0	0	0	0	0	0	0	0	0	0	0	0	0	0	0
Bacteria	NA	NA	NA	NA	NA	NA	9bc3a42cfa8560d9eabe5e1df3fb7b4e	0	0	0	0	0	0	0	0	0	0	0	0	0	0	0	0	0	0	0	0	0	0	0	0	0	0	0	0	0	0	0	207	0	0	0	162	0	0	0
Bacteria	NA	NA	NA	NA	NA	NA	26e482158566310a9d51282317380733	0	0	0	0	0	0	0	0	0	0	0	0	0	0	0	0	0	0	0	0	0	0	0	0	0	0	0	0	0	154	0	0	0	0	0	0	0	0	0
Unassigned	NA	NA	NA	NA	NA	NA	bbabaca540cad766ab3463a639812305	0	0	0	0	0	0	0	0	0	0	0	0	0	0	0	0	0	0	0	0	0	0	0	0	0	0	0	0	0	0	0	0	0	0	0	0	13	0	0
Bacteria	NA	NA	NA	NA	NA	NA	6636422ce08a81e5d3a292b5892e3c40	0	0	0	0	0	0	0	0	0	0	0	0	0	0	0	0	0	0	0	0	0	0	0	0	0	0	0	31	0	0	0	0	0	0	0	0	0	0	0
Bacteria	NA	NA	NA	NA	NA	NA	64c0f4e9bae9891b571c2fde2e7bab40	0	0	0	0	0	0	0	0	0	0	0	0	0	0	0	0	0	0	0	0	0	0	0	0	0	0	0	0	0	0	0	0	0	0	0	0	0	195	0
Bacteria	NA	NA	NA	NA	NA	NA	1ed8f631103875a77d94f466ed59cd5c	0	0	0	0	0	0	0	0	0	0	0	0	0	0	0	0	0	0	0	0	0	0	0	0	0	0	0	0	0	22	0	0	0	0	0	0	0	0	0
Bacteria	NA	NA	NA	NA	NA	NA	3e73b13c5bbb9a3fc53f717bd5a48870	0	0	0	0	0	0	0	0	0	0	0	0	0	0	0	0	0	0	0	0	0	0	0	0	0	0	0	0	0	0	0	0	0	0	0	0	52	0	0
Bacteria	NA	NA	NA	NA	NA	NA	565846f27160e43667b7662581db8cf5	0	0	0	0	0	0	0	0	0	0	0	0	0	0	0	0	0	0	0	0	0	0	0	0	0	0	0	0	0	0	0	25	0	0	0	0	0	0	0
Bacteria	NA	NA	NA	NA	NA	NA	0f3855a4013064e958851a768bf23bb6	0	0	0	0	0	0	0	0	0	0	0	0	0	0	0	0	0	218	0	0	0	0	0	0	0	0	0	0	0	0	0	0	0	0	0	0	0	0	0
Bacteria	NA	NA	NA	NA	NA	NA	3bca59af51f53e80bded062dae9da6d8	0	0	0	0	0	0	0	0	0	0	0	0	0	0	0	0	0	0	0	0	0	0	0	0	0	0	0	0	0	34	0	0	0	0	0	0	0	0	0
Bacteria	NA	NA	NA	NA	NA	NA	2856b6d5a74097a54c1ccaf39b00f8f0	0	0	0	0	0	0	0	0	0	0	15	0	0	0	0	0	0	0	0	0	0	0	0	0	0	0	0	0	0	0	0	0	0	0	0	0	0	0	0
Bacteria	NA	NA	NA	NA	NA	NA	4c247b8af3fd61c947902a9278376ad9	0	0	0	0	0	0	0	0	0	0	0	0	0	0	0	0	0	0	0	0	0	0	0	0	0	0	0	0	0	134	0	0	0	0	0	0	0	0	0
Bacteria	NA	NA	NA	NA	NA	NA	2afa1cc63ba5a599af979e6cc6c41287	0	0	0	0	0	0	0	0	0	0	0	0	0	0	0	0	0	0	0	0	0	0	0	0	0	0	0	0	0	38	0	0	0	0	0	0	0	0	0
Bacteria	NA	NA	NA	NA	NA	NA	74651b2c0ee5273d914e5c02953da011	0	0	0	0	0	0	0	0	0	13	0	0	0	0	0	0	0	0	0	0	0	0	0	0	0	0	0	0	0	0	0	0	0	0	0	0	0	0	0
Bacteria	NA	NA	NA	NA	NA	NA	d335e23aa56167878093fd77f8cd7db1	0	0	0	0	0	0	0	0	0	0	0	0	0	8	0	0	0	0	0	0	0	0	0	0	0	0	0	0	0	0	0	0	0	0	0	0	0	0	0
Unassigned	NA	NA	NA	NA	NA	NA	6d91b25664564347e45903be744558b6	0	0	0	0	0	0	0	0	0	0	173	0	0	0	0	0	0	0	0	0	0	0	0	0	0	0	0	0	0	0	0	0	0	0	0	0	0	0	0
Unassigned	NA	NA	NA	NA	NA	NA	6c9aa2ce97111810efbbb0795ef467a8	0	0	0	0	0	0	0	14	0	0	0	0	0	0	0	0	0	0	0	0	0	0	0	0	0	0	0	0	0	0	0	0	0	0	0	0	0	0	0
Unassigned	NA	NA	NA	NA	NA	NA	b0a41fc42a85273862df977155ded6be	0	0	0	0	0	0	0	0	0	0	0	0	0	0	0	0	0	0	0	0	0	0	0	0	0	0	0	0	0	0	0	0	0	0	0	0	208	0	35
Unassigned	NA	NA	NA	NA	NA	NA	13022f38a79d81c3d80d6ac0e8b8bb63	0	0	0	0	0	0	0	0	0	0	0	0	0	0	0	0	0	0	53	0	0	0	81	0	0	274	0	0	0	0	0	0	0	0	0	0	0	0	0
Unassigned	NA	NA	NA	NA	NA	NA	82b3061f4100c65bd87a901e3f40a795	0	0	0	0	0	0	0	0	0	0	0	0	0	0	0	0	0	0	0	0	0	0	0	0	0	0	0	313	0	0	0	0	0	0	0	0	0	0	0
Unassigned	NA	NA	NA	NA	NA	NA	62d5de905e1a3dc43a5984db3fa85e45	0	41	0	0	0	0	0	0	0	92	0	0	0	0	0	0	0	0	0	0	0	0	0	0	0	0	0	0	0	0	0	0	0	0	0	0	0	0	0
Bacteria	NA	NA	NA	NA	NA	NA	ee6bb11f9c11d62e624fd5084b6debdb	0	0	0	0	0	0	0	0	0	0	0	0	0	0	0	0	0	0	0	0	0	0	0	0	0	0	0	0	0	0	0	0	0	0	0	0	0	96	0
Unassigned	NA	NA	NA	NA	NA	NA	88f189242b010790a14a5624d6f98e12	0	0	0	12	0	0	0	0	0	0	0	0	0	0	0	0	0	0	0	0	0	0	0	0	0	0	0	0	0	0	0	0	0	0	0	0	0	0	0
Unassigned	NA	NA	NA	NA	NA	NA	d3b0caf72a56d0ecdf56530ebcde386e	0	0	0	0	0	0	0	0	0	0	0	0	0	0	0	0	0	0	0	0	0	0	0	0	0	0	31	0	0	0	0	0	0	0	0	0	0	0	0
Unassigned	NA	NA	NA	NA	NA	NA	9e8a32a7e781ac3edeca7a37879c1de2	0	0	0	0	0	0	0	0	0	0	0	0	0	0	0	0	0	0	0	0	0	28	0	0	0	0	0	0	0	0	0	0	0	0	0	0	0	0	0
Bacteria	NA	NA	NA	NA	NA	NA	e043f4b589307f300f30f43e6b854242	0	0	0	0	0	0	0	0	0	0	0	0	0	0	0	0	0	0	0	0	0	0	0	0	0	0	0	0	0	0	0	28	0	0	0	0	0	0	0
Bacteria	NA	NA	NA	NA	NA	NA	97e8164b4433eb2eb4a7a5c0d27e2db8	0	9	0	0	0	0	0	0	0	0	0	0	0	0	0	0	0	0	0	0	0	0	0	0	0	0	0	0	0	0	0	0	0	0	0	0	0	0	0
Bacteria	NA	NA	NA	NA	NA	NA	4ef10cbcb6482aa47231a6371ea463c4	0	0	0	0	0	6	0	0	0	0	0	0	0	0	0	0	0	0	0	0	0	0	0	0	0	0	0	0	0	0	0	0	0	0	0	0	0	0	0
Unassigned	NA	NA	NA	NA	NA	NA	4034239323168ee08e4ca9aa53117d0f	0	0	0	0	0	0	0	0	0	0	0	0	0	0	0	0	14	0	0	0	0	0	0	0	0	0	0	0	0	0	0	0	0	0	0	0	0	0	0
Unassigned	NA	NA	NA	NA	NA	NA	88fb977a4dc14821e9d95ccc0ab72012	0	0	0	0	0	0	0	0	0	0	0	0	19	0	0	0	0	0	0	0	0	0	0	0	0	0	0	0	0	0	0	0	0	0	0	0	0	0	0
Bacteria	NA	NA	NA	NA	NA	NA	8a9c2ae0b58dc776b3286d7ce417f2f2	0	0	0	0	0	0	0	0	0	0	0	0	25	0	0	0	0	0	0	0	0	0	0	0	0	0	0	0	0	0	0	0	0	0	0	0	0	0	0
Bacteria	NA	NA	NA	NA	NA	NA	d80c46d053a9a45bbbc2d6a7debd1f75	0	0	0	0	0	0	0	0	0	0	0	0	16	0	0	0	0	0	0	0	0	0	0	0	0	0	0	0	0	0	0	0	0	0	0	0	0	0	0
Unassigned	NA	NA	NA	NA	NA	NA	050ebe6e724dac149c9d18990e66eefc	0	0	0	0	0	0	0	0	0	0	0	0	0	0	0	0	0	0	0	0	0	0	0	0	0	0	0	0	0	0	0	0	0	0	0	0	0	12	0
Bacteria	NA	NA	NA	NA	NA	NA	7e3459278fd18a7d05238a1fb227d1a0	0	0	0	0	0	0	0	0	0	0	0	0	0	0	0	0	0	0	0	0	0	0	0	0	0	0	0	0	0	0	0	0	0	0	0	0	68	0	0
Bacteria	NA	NA	NA	NA	NA	NA	acebb4ee3ec424aa250618ba5bf188ac	0	0	0	0	0	0	0	0	0	0	0	0	0	0	0	0	0	0	0	0	0	0	0	0	0	0	0	0	0	0	0	0	0	0	0	0	0	57	0
Bacteria	NA	NA	NA	NA	NA	NA	dba469b913aa4af37f6bbee8eed737a2	0	0	0	0	0	0	0	0	0	0	0	0	0	0	0	0	0	0	0	0	0	0	0	0	0	0	0	0	0	0	0	0	0	0	0	0	43	0	0
Bacteria	NA	NA	NA	NA	NA	NA	37311d04a90ff70c2ab77d9b076590a1	0	0	0	0	0	0	0	0	0	0	0	0	0	0	0	0	0	0	0	0	0	0	0	0	0	0	0	0	0	0	0	0	0	0	0	0	67	0	0
Bacteria	NA	NA	NA	NA	NA	NA	14d74a668aba05349e5b12d9a8e38431	0	0	0	0	0	0	0	0	0	0	0	0	0	0	0	0	0	0	0	0	0	0	0	0	0	0	0	0	0	0	0	0	0	0	0	0	49	0	0
Bacteria	NA	NA	NA	NA	NA	NA	10b9540d90c410adcdaba07411f9f7c3	0	0	0	0	0	0	0	0	0	0	0	0	30	0	0	0	0	0	0	0	0	0	0	0	0	0	0	0	0	0	0	0	0	0	0	0	0	0	0
Bacteria	NA	NA	NA	NA	NA	NA	ac40e194fa34df5534b9028762f1554e	0	0	0	0	0	0	0	0	0	0	0	0	0	0	0	0	0	0	0	0	0	0	0	0	0	0	0	0	0	0	0	13	0	0	0	0	0	0	0
Bacteria	NA	NA	NA	NA	NA	NA	b5579d51ae9fb523320af616a25401db	0	0	0	0	0	0	0	0	0	0	0	0	16	0	0	0	0	0	0	0	0	0	0	0	0	0	0	0	0	0	0	0	0	0	0	0	0	0	0
Unassigned	NA	NA	NA	NA	NA	NA	a9dd91739258caf65908751ebb498e66	0	0	0	0	0	0	0	0	0	0	0	0	7	0	0	0	0	0	0	0	0	0	0	0	0	0	0	0	0	0	0	0	0	0	0	0	0	0	0
Bacteria	NA	NA	NA	NA	NA	NA	3940f59da63cedda14f85a52fe194292	0	0	0	0	0	0	0	0	0	0	0	0	0	0	8	0	0	0	0	0	0	0	0	0	0	0	0	0	0	0	0	0	0	0	0	0	0	0	0
Bacteria	NA	NA	NA	NA	NA	NA	371d3101dc3aeb624678225866c5c3a9	0	0	0	0	0	0	0	0	0	0	0	0	0	0	0	0	0	0	0	0	0	0	0	0	0	0	0	0	40	132	0	0	0	0	0	0	0	0	0
Bacteria	NA	NA	NA	NA	NA	NA	c2655cf65cd68b0844b672b790978060	0	0	0	0	0	0	0	0	0	0	0	0	0	0	0	0	0	0	0	0	0	0	0	0	0	0	0	0	0	165	0	0	0	0	0	0	0	0	0
Bacteria	NA	NA	NA	NA	NA	NA	b7dfc29edb5b1c7b8c07a3f0ca4c1732	0	0	0	0	0	0	0	0	0	0	0	0	3	0	0	0	0	0	0	0	0	0	0	0	0	0	0	0	0	0	0	0	0	0	0	0	0	0	0
Bacteria	NA	NA	NA	NA	NA	NA	d2584f312c7a0818d14dde0e0f420cc5	0	0	0	0	0	0	0	0	0	0	0	0	0	0	13	0	0	0	0	0	0	0	0	0	0	0	0	0	0	0	0	0	0	0	0	0	0	0	0
Bacteria	NA	NA	NA	NA	NA	NA	613cb20f18cd0b9e097bb2d9a6ee423f	0	0	0	0	0	0	0	0	0	0	0	0	0	0	31	0	0	0	0	0	0	0	0	0	0	0	0	0	0	0	0	0	0	0	0	0	0	0	0
Bacteria	NA	NA	NA	NA	NA	NA	30220883c9d35c24a74eaa76334d4b66	0	0	0	0	0	0	0	0	0	0	0	0	0	0	28	0	0	0	0	0	0	0	0	0	0	0	0	0	0	0	0	0	0	0	0	0	0	0	0
Bacteria	NA	NA	NA	NA	NA	NA	412090479974451842359508702aac54	0	0	0	0	0	0	0	0	0	0	0	0	0	0	3	0	0	0	0	0	0	0	0	0	0	0	0	0	0	0	0	0	0	0	0	0	0	0	0
Unassigned	NA	NA	NA	NA	NA	NA	40d817e38c98fb1eed7251edaa0bb433	0	0	0	0	0	0	0	0	0	0	0	0	0	0	44	0	0	0	0	0	0	0	0	0	0	0	0	0	0	0	0	0	0	0	0	0	0	0	0
Bacteria	NA	NA	NA	NA	NA	NA	b0047a540341ca3456661caceade56d7	0	0	0	0	0	0	0	0	0	0	0	0	0	0	197	0	0	0	0	0	0	0	0	0	0	0	0	0	0	0	0	0	0	0	0	0	0	0	0
Bacteria	NA	NA	NA	NA	NA	NA	970594ee34ca6394d7843a9b2d268539	0	0	0	0	0	0	0	0	0	0	32	0	0	0	0	0	0	0	0	0	0	0	0	0	0	0	0	0	0	0	0	0	0	0	0	0	0	0	0
Unassigned	NA	NA	NA	NA	NA	NA	3154ea5a1917fcd6615caf69c7fb9444	0	0	0	0	0	0	0	0	0	0	0	0	0	0	8	0	0	0	0	0	0	0	0	0	0	0	0	0	0	0	0	0	0	0	0	0	0	0	0
Bacteria	NA	NA	NA	NA	NA	NA	45e123ae6f08b19fbe1e4209ec31993d	0	0	0	0	0	0	0	0	0	0	0	0	0	0	0	0	14	0	0	0	0	0	0	0	0	0	0	0	0	0	0	0	0	0	0	0	0	0	0
Bacteria	NA	NA	NA	NA	NA	NA	a7e034d13acde21ae0cb24194c529eab	0	0	0	0	0	0	0	0	0	0	0	0	0	0	29	0	0	0	0	0	0	0	0	0	0	0	0	0	0	0	0	0	0	0	0	0	0	0	0
Bacteria	NA	NA	NA	NA	NA	NA	3cd4eb04d9fbb15e83b33cd9470127f5	0	0	0	0	0	0	0	0	0	0	0	0	0	0	52	0	0	0	0	0	0	0	0	0	0	0	0	0	0	0	0	0	0	0	0	0	0	0	0
Bacteria	NA	NA	NA	NA	NA	NA	df50896916816d126eb79cc770f92484	0	0	0	0	0	0	0	0	0	0	0	0	0	0	0	0	0	0	0	0	0	0	0	0	0	0	0	0	0	0	17	0	0	0	0	0	0	0	0
Unassigned	NA	NA	NA	NA	NA	NA	46e4ed1e5c22bec69dc97b1572bea5cd	0	0	0	0	0	0	0	0	0	0	0	0	0	0	0	0	0	0	0	0	0	0	0	0	0	0	0	0	0	0	0	16	0	0	0	0	0	0	0
Unassigned	NA	NA	NA	NA	NA	NA	6651d399b3dac562acafb0b1ffcb6e1b	0	0	0	0	0	0	0	0	0	0	0	0	0	0	47	0	0	0	0	0	0	0	0	0	0	0	0	0	0	0	0	0	0	0	0	0	0	0	0
Unassigned	NA	NA	NA	NA	NA	NA	c40865f96853e76c12b555fea4c68204	0	0	0	0	0	0	0	0	0	0	0	0	0	0	0	0	0	0	0	0	0	0	0	0	0	0	0	0	0	0	0	0	0	0	0	22	0	0	0
Bacteria	NA	NA	NA	NA	NA	NA	8530f0e7ca9daa162857c193c1fe22be	0	0	0	0	0	0	0	0	0	0	0	0	0	9	0	0	0	0	0	0	0	0	0	0	0	0	0	0	0	0	0	0	0	0	0	0	0	0	0
Bacteria	NA	NA	NA	NA	NA	NA	5459fdb07cf004f6f53e8242e8c9ba32	0	0	0	0	0	0	0	0	0	0	0	0	0	0	0	0	0	0	0	0	0	0	0	0	0	0	0	0	0	0	0	0	3	0	0	0	0	0	0
Unassigned	NA	NA	NA	NA	NA	NA	9d930d7121b2a552f321cf9ba28e9ebe	0	0	0	0	0	0	0	0	0	0	0	0	0	0	82	0	0	0	0	0	0	0	0	0	0	0	0	0	0	0	0	0	0	0	0	0	0	0	0
Bacteria	NA	NA	NA	NA	NA	NA	fbbc0003878f1b6433c57c65c704f79b	0	0	0	0	0	0	0	0	0	0	0	0	0	0	0	0	0	0	0	0	0	0	0	0	0	0	0	0	38	0	0	0	0	0	0	0	0	0	0
Bacteria	NA	NA	NA	NA	NA	NA	79596c36bb6e2ee2ac4a76526da78c3b	0	0	0	0	0	0	0	0	0	0	0	0	0	0	0	0	0	0	0	0	0	0	0	0	0	0	0	0	0	122	0	0	0	0	0	0	0	0	0
Bacteria	NA	NA	NA	NA	NA	NA	71b19511ec1ea5e1447344f2cea8c5b4	0	0	0	0	0	0	0	0	0	0	0	0	0	0	0	0	0	0	0	0	0	0	0	0	0	0	0	0	0	151	0	0	0	0	0	0	0	0	0
Bacteria	NA	NA	NA	NA	NA	NA	a46682e53a32b3df82e6190574d1fa19	0	0	0	0	0	0	0	0	0	0	0	0	0	0	21	0	0	0	0	0	0	0	0	0	0	0	0	0	0	0	0	0	0	0	0	0	0	0	0
Bacteria	NA	NA	NA	NA	NA	NA	a3c05997cd7b6bf7d0941fa18d6df693	0	0	0	0	0	0	0	0	0	13	0	0	0	0	0	0	0	0	0	0	0	0	0	0	0	0	0	0	0	0	0	0	0	0	0	0	0	0	0
Bacteria	NA	NA	NA	NA	NA	NA	7565b3ebcb8f7e267de83c32a6b3edc0	0	0	0	0	0	0	0	0	0	0	0	0	0	0	13	0	0	0	0	0	0	0	0	0	0	0	0	0	0	0	0	0	0	0	0	0	0	0	0
Bacteria	NA	NA	NA	NA	NA	NA	89b2d65e1b3cf7db6fea39ef9056f6cf	0	0	0	0	0	0	0	0	0	0	0	0	0	0	61	0	0	0	0	0	0	0	0	0	0	0	0	0	0	0	0	0	0	0	0	0	0	0	0
Bacteria	NA	NA	NA	NA	NA	NA	1049127e68913b08f268068a5670fed0	0	0	0	0	0	0	0	0	0	0	0	0	0	0	12	0	0	0	0	0	0	0	0	0	0	0	0	0	0	0	0	0	0	0	0	0	0	0	0
Bacteria	NA	NA	NA	NA	NA	NA	a2b3cc66ff5743abe51677ce4614b0c1	0	0	0	0	0	0	0	21	0	0	0	0	0	0	0	0	0	0	0	0	0	0	0	0	0	0	0	0	0	0	0	0	0	0	0	0	0	0	0
Unassigned	NA	NA	NA	NA	NA	NA	5d90c733da9ad03b1a03db0e31c6070f	0	0	0	0	0	0	0	0	0	0	12	0	0	0	0	0	0	0	0	0	0	0	0	0	0	0	0	0	0	0	0	0	0	0	0	0	0	0	0
Unassigned	NA	NA	NA	NA	NA	NA	4a7a4d78055e551f920440b2ccd740f6	0	0	0	0	0	0	0	0	0	0	0	0	0	0	33	0	0	0	0	0	0	0	0	0	0	0	0	0	0	0	0	0	0	0	0	0	0	0	0
Bacteria	NA	NA	NA	NA	NA	NA	312c23f175fb2648cd386843780ca273	0	0	0	0	0	0	0	0	0	0	0	0	0	0	0	0	0	10	0	0	0	0	0	0	0	0	0	0	0	0	0	0	0	0	0	0	0	0	0
Bacteria	NA	NA	NA	NA	NA	NA	beda600a90560a3556efc6adeb9af967	0	0	0	0	0	0	0	0	0	0	0	0	0	0	0	0	0	0	0	0	18	0	0	0	0	0	0	0	0	0	0	0	0	0	0	0	0	0	0
Bacteria	NA	NA	NA	NA	NA	NA	3237db907a6ceed578b91dc17ec5dbcb	0	0	0	0	0	0	0	0	0	0	0	0	0	0	0	0	0	0	0	0	0	0	0	0	0	0	0	0	0	0	0	0	0	0	0	0	0	0	15
Bacteria	NA	NA	NA	NA	NA	NA	12d632433ffa4df61126c904699115bb	0	11	0	0	0	0	0	0	0	0	0	0	0	0	0	0	0	0	0	0	0	0	0	0	0	0	0	0	0	0	0	0	0	0	0	0	0	0	0
Bacteria	NA	NA	NA	NA	NA	NA	6eea36c7c8b6eb7c1cb77ac6339da76f	0	0	0	0	0	0	0	0	0	0	0	0	0	0	0	0	0	0	0	0	22	0	0	0	0	0	0	0	0	0	0	0	0	0	0	0	0	0	0
Bacteria	NA	NA	NA	NA	NA	NA	e39dac978d68e34bea8d7fe54d9738e5	0	0	0	0	0	0	0	0	0	0	0	0	5	0	0	0	0	0	0	0	0	0	0	0	0	0	0	0	0	0	0	0	0	0	0	0	0	0	0
Bacteria	NA	NA	NA	NA	NA	NA	6aa2ac70df66258ff63626f9f0f3bbf8	0	0	0	0	0	0	0	0	0	0	0	0	0	0	13	0	0	0	0	0	0	0	0	0	0	0	0	0	0	0	0	0	0	0	0	0	0	0	0
Bacteria	NA	NA	NA	NA	NA	NA	25d46f07ecfef70765b0c829da1bac2b	0	0	0	0	0	0	0	0	0	0	0	0	14	0	0	0	0	0	0	0	0	0	0	0	0	0	0	0	0	0	0	0	0	0	0	0	0	0	0
Bacteria	NA	NA	NA	NA	NA	NA	4a895280d836e959fd3b72a6bc377470	0	0	0	0	0	0	0	0	0	0	0	0	0	0	0	0	0	161	0	0	0	0	0	0	0	0	0	0	0	0	0	0	0	0	0	0	0	0	0
Bacteria	NA	NA	NA	NA	NA	NA	02e1ed77f30dcc19c895f88489b48fef	0	0	0	0	0	0	0	0	0	0	0	0	0	0	0	0	0	0	0	0	0	0	0	0	0	0	0	0	0	0	0	19	0	0	0	0	0	0	0
Bacteria	NA	NA	NA	NA	NA	NA	555093d05d7d348da8f9d14e2676117d	0	0	0	0	0	0	0	0	0	0	0	0	0	0	0	0	0	0	0	0	0	0	0	0	0	0	0	0	0	0	0	0	0	0	0	0	0	31	0
Bacteria	NA	NA	NA	NA	NA	NA	abbb288609a47f4ede343a891032439a	0	0	0	0	0	0	0	0	0	0	0	0	0	0	0	0	0	0	0	0	0	0	0	0	0	0	0	0	0	0	0	21	0	0	0	0	0	0	0
Bacteria	NA	NA	NA	NA	NA	NA	4a4eff80c3e167d0083994a7929320d0	0	0	0	0	0	0	0	0	0	0	0	0	0	0	0	0	0	0	0	0	0	0	0	0	0	0	0	0	0	0	0	7	0	0	0	0	0	0	0
Bacteria	NA	NA	NA	NA	NA	NA	d6d42ed977621d0b7b90611c9a47698a	0	0	0	0	0	0	0	0	0	0	0	0	0	0	0	0	0	0	0	0	0	0	0	0	0	0	0	0	0	0	0	0	0	0	0	0	32	0	0
Bacteria	NA	NA	NA	NA	NA	NA	607b18974e901f49e71cc14ee0c96216	0	0	0	0	0	0	0	0	0	24	0	0	0	0	0	0	0	0	0	0	0	0	0	0	0	0	0	0	0	0	0	0	0	0	0	0	0	0	0
Bacteria	NA	NA	NA	NA	NA	NA	64663fe476208470ed8acd9d2636c235	0	0	0	0	0	0	0	0	0	0	0	0	0	0	0	0	0	0	0	0	0	0	0	0	0	0	0	0	0	0	0	0	0	0	0	0	0	0	21
Bacteria	Fusobacteria	Fusobacteriia	Fusobacteriales	NA	NA	NA	dafde9e55a47c0b2b8c46849c28d6b40	0	0	0	0	0	0	0	0	0	0	0	0	0	0	0	0	0	0	0	0	0	0	0	0	0	0	0	0	0	125	0	138	0	0	0	0	0	0	0
Bacteria	Fusobacteria	Fusobacteriia	Fusobacteriales	NA	NA	NA	40ec5fb47c1b7a26630f8de82f8f3ca2	0	0	0	0	0	0	0	0	0	0	0	0	0	0	0	0	0	0	0	0	0	0	0	0	0	0	0	0	0	0	0	0	0	0	0	16	0	0	0
Bacteria	Fusobacteria	Fusobacteriia	Fusobacteriales	NA	NA	NA	d1a397b326430d561f641656a35fb1ee	0	0	0	0	0	0	0	0	0	0	0	0	0	0	0	0	0	0	0	0	0	0	0	0	0	0	0	0	0	0	74	0	0	0	0	0	0	0	0
Bacteria	Fusobacteria	Fusobacteriia	Fusobacteriales	NA	NA	NA	ec2771ce09de94de4b475398e16d4c33	0	0	0	0	0	0	0	0	0	0	0	0	0	0	0	0	0	0	0	0	0	0	0	0	0	0	0	0	58	0	0	0	0	0	0	0	0	0	0
Bacteria	Fusobacteria	Fusobacteriia	Fusobacteriales	NA	NA	NA	b450f0e3af01e09b41fd29f63d4c632c	0	0	0	0	0	0	0	0	0	0	0	0	0	0	0	0	0	0	0	0	0	0	0	0	0	0	0	0	0	0	0	0	0	0	0	0	17	0	0
Bacteria	Fusobacteria	Fusobacteriia	Fusobacteriales	Fusobacteriaceae	NA	NA	f5cb1d6cb952faeb1b99b9ea24566f10	0	0	0	0	0	0	0	0	0	0	0	0	0	0	0	0	0	0	0	0	0	0	0	0	0	0	0	0	0	0	45	0	0	0	0	0	0	0	0
Bacteria	Fusobacteria	Fusobacteriia	Fusobacteriales	Fusobacteriaceae	NA	NA	5ce4017efbe6f4031564146541bf388c	0	0	0	0	0	0	0	0	0	0	0	0	0	0	0	0	0	0	0	0	0	0	0	0	0	0	0	0	42	163	0	54	0	0	0	0	0	0	0
Bacteria	Fusobacteria	Fusobacteriia	Fusobacteriales	Fusobacteriaceae	NA	NA	2839d4b88f295f6773879968d2b8c791	0	0	0	0	0	0	0	0	0	0	0	0	0	0	0	0	0	0	0	0	0	0	0	0	0	0	0	0	0	0	0	0	91	0	0	0	0	0	0
Bacteria	Fusobacteria	Fusobacteriia	Fusobacteriales	Fusobacteriaceae	NA	NA	46176620482692c69268a4b749ef9e4c	0	0	0	0	0	0	0	0	0	31	0	0	0	0	0	0	0	0	0	0	0	0	0	0	0	0	0	0	0	0	0	0	0	0	0	0	0	0	0
Bacteria	Fusobacteria	Fusobacteriia	Fusobacteriales	Fusobacteriaceae	NA	NA	e1c958d04eb931322932c6f4cbe8100b	0	0	0	0	0	0	0	0	0	0	26	0	0	0	0	0	0	0	0	0	0	0	0	0	0	0	0	0	0	0	0	0	0	0	0	0	0	0	0
Bacteria	Fusobacteria	Fusobacteriia	Fusobacteriales	Fusobacteriaceae	NA	NA	95503aa90a49d31c3cea44ed2bcca0bb	0	0	0	0	0	0	0	0	0	0	0	0	0	0	0	0	0	0	0	0	0	0	0	0	0	0	0	0	0	54	0	0	0	0	0	0	0	0	0
Bacteria	Fusobacteria	Fusobacteriia	Fusobacteriales	Fusobacteriaceae	NA	NA	8f670ccaba5ea3e2d7be63842a2f5250	0	0	0	0	0	0	0	0	0	139	0	0	0	0	0	0	0	0	0	0	0	0	0	0	0	0	0	0	0	0	0	0	0	0	0	0	0	0	0
Bacteria	Fusobacteria	Fusobacteriia	Fusobacteriales	Fusobacteriaceae	NA	NA	8de99b1893366e98dbd64379ba82ead7	0	0	0	0	0	0	0	0	0	0	0	0	0	0	0	0	0	0	0	0	0	0	0	0	0	0	0	0	0	0	0	0	0	0	0	0	39	0	0
Bacteria	Fusobacteria	Fusobacteriia	Fusobacteriales	Fusobacteriaceae	NA	NA	e7b0530187e3a625e028016bed1e6942	0	20	0	0	0	0	0	0	0	0	0	0	0	0	0	0	0	0	0	0	0	0	0	0	0	0	0	0	0	0	0	0	0	0	0	0	0	0	0
Bacteria	Fusobacteria	Fusobacteriia	Fusobacteriales	Fusobacteriaceae	NA	NA	e1673dda1c5fcde15ed6cdd46ae5dd17	0	0	0	0	0	0	0	0	0	0	0	0	0	0	0	0	0	0	0	0	0	0	0	0	0	0	0	9	0	0	0	0	0	0	0	0	0	0	0
Bacteria	Fusobacteria	Fusobacteriia	Fusobacteriales	Fusobacteriaceae	NA	NA	dfc4a30967a20b0694b9a48a65e98bbd	0	0	0	0	0	0	0	0	0	0	0	0	0	0	0	0	0	0	0	0	0	0	0	0	0	0	0	0	0	0	0	0	0	0	0	0	0	142	0
Bacteria	Fusobacteria	Fusobacteriia	Fusobacteriales	Fusobacteriaceae	NA	NA	f936a02d43cc45b163011d480c6b1aec	0	0	0	0	0	0	0	0	0	0	0	0	0	0	0	0	0	0	0	0	0	0	0	0	0	0	0	0	0	0	0	86	0	0	0	0	0	0	0
Bacteria	Proteobacteria	Deltaproteobacteria	Bdellovibrionales	Bacteriovoracaceae	Peredibacter	starrii	874301dc2d9a79a58c441bf75ef816fc	0	0	0	0	0	0	0	0	0	0	0	0	0	0	0	0	0	0	0	0	0	0	0	0	0	0	0	0	0	0	0	0	0	94	0	0	0	0	0
Bacteria	Proteobacteria	Deltaproteobacteria	Bdellovibrionales	Bacteriovoracaceae	Peredibacter	starrii	ae7a3be9b8fe6c4e5e5ea641e6519762	0	0	0	0	0	0	0	0	0	0	0	0	0	0	0	0	0	0	0	0	0	0	0	0	0	0	0	0	0	0	0	0	37	0	0	0	0	0	0
Bacteria	Proteobacteria	Deltaproteobacteria	Bdellovibrionales	Bacteriovoracaceae	Peredibacter	starrii	784ea94dcac58de5f42894c6316bcfe6	0	0	0	0	0	0	0	0	0	0	0	0	0	0	0	0	0	0	0	0	0	0	0	0	0	0	0	0	0	0	0	0	0	0	0	119	0	0	0
Bacteria	Proteobacteria	Deltaproteobacteria	Bdellovibrionales	Bacteriovoracaceae	Peredibacter	starrii	beb55dff884873192efe2129a9a69214	0	0	0	0	0	0	0	0	0	0	0	0	0	0	0	0	0	0	0	0	0	0	0	0	0	0	0	0	0	37	0	0	0	0	0	0	0	0	0
Bacteria	Proteobacteria	Deltaproteobacteria	Bdellovibrionales	Bacteriovoracaceae	Peredibacter	starrii	eace57d4f05a0412d1f0bc3c23c2bc26	0	0	0	0	0	0	0	0	0	0	0	0	0	0	0	0	0	0	0	0	0	0	0	0	0	0	0	0	0	0	0	63	0	0	0	0	0	53	0
Bacteria	Proteobacteria	Deltaproteobacteria	Bdellovibrionales	Bacteriovoracaceae	Peredibacter	starrii	618d6edf0f4e1b5f55e24477b126749c	0	0	0	0	0	0	0	0	0	0	0	0	0	0	0	0	0	0	0	0	0	0	0	0	0	0	0	0	0	0	0	0	0	0	33	0	0	0	0
Bacteria	NA	NA	NA	NA	NA	NA	7b892d89a38c02375af7f2e1a5985239	0	0	0	0	0	0	0	0	0	0	0	0	0	0	0	0	0	0	0	0	0	0	0	0	0	0	0	0	0	0	0	0	0	0	0	0	7	0	0
Bacteria	Proteobacteria	NA	NA	NA	NA	NA	34a5a57cd935f62776d73fb4953ce872	0	0	0	0	0	0	0	0	0	0	0	0	0	0	0	0	0	0	0	0	0	0	0	0	0	0	0	0	0	0	0	0	0	0	0	0	91	0	0
Bacteria	Proteobacteria	NA	NA	NA	NA	NA	0f0c0aabde76626cb3ca6c4f54304ba7	0	0	0	0	0	0	0	0	0	0	0	0	0	0	0	0	0	0	0	0	0	0	0	0	0	0	0	0	0	0	0	0	0	0	0	0	0	0	19
Bacteria	Proteobacteria	NA	NA	NA	NA	NA	b704ad95345fd65535148f84c5b52c9a	0	0	0	0	0	0	0	0	0	0	0	0	0	0	0	0	0	0	0	0	0	0	0	0	0	0	0	0	0	0	0	0	0	0	0	0	0	0	39
Bacteria	Proteobacteria	NA	NA	NA	NA	NA	09ac0c5d028688bb10abb7eb63286e36	0	0	0	0	0	0	0	0	0	0	0	0	0	0	0	0	0	0	0	0	0	0	0	0	0	0	0	0	0	0	0	0	0	0	0	0	72	0	0
Bacteria	Proteobacteria	NA	NA	NA	NA	NA	de698dab124e3c79ec6396f741a92c15	0	0	0	0	0	0	0	0	0	0	0	0	0	0	0	0	0	0	0	0	0	0	0	0	0	0	0	0	0	0	0	0	0	0	0	0	0	22	0
Bacteria	Proteobacteria	Alphaproteobacteria	NA	NA	NA	NA	c949d611b09ab9e5a04f52caeafa82a3	0	0	0	0	0	0	3	0	0	0	0	0	0	0	0	0	0	0	0	0	0	0	0	0	0	0	0	0	0	0	0	0	0	0	0	0	0	0	0
Bacteria	NA	NA	NA	NA	NA	NA	0723e1364e1d618da865c71b60a56d76	0	0	0	0	0	0	0	0	0	0	0	0	0	0	0	0	0	0	0	0	0	0	0	0	0	0	0	0	0	0	0	0	0	0	0	0	62	0	0
Bacteria	NA	NA	NA	NA	NA	NA	ba94e76b58de15e6986ba265fc3cdc75	0	0	0	0	0	0	0	0	0	0	0	0	0	0	0	0	0	0	0	0	0	0	0	0	0	0	0	0	0	0	0	0	0	0	0	0	0	44	0
Bacteria	Proteobacteria	NA	NA	NA	NA	NA	501a8f54b3968c956a4f40763e9d535e	0	0	0	0	0	0	0	0	0	0	0	0	0	0	0	0	0	0	0	0	0	0	0	0	0	0	0	0	0	0	0	0	0	0	0	0	34	0	0
Bacteria	NA	NA	NA	NA	NA	NA	d79a8b9f946ec15ad4d7e9d848090ff5	0	0	0	0	0	0	0	0	0	0	0	0	0	0	0	0	0	0	86	0	0	0	0	0	0	0	0	0	0	0	0	0	0	0	0	0	0	0	0
Bacteria	Spirochaetes	Spirochaetes	Spirochaetales	Spirochaetaceae	Spirochaeta	aurantia	a14fc64cf30f2e0d742e8ac1ea8d0a74	0	0	0	0	0	0	0	0	0	0	0	0	0	0	0	0	0	0	0	0	0	0	0	0	0	0	0	0	0	91	0	117	0	0	0	65	0	0	0
Bacteria	Spirochaetes	Spirochaetes	Spirochaetales	Spirochaetaceae	Spirochaeta	aurantia	934bc5168da7b987c7ee55d82e0a6471	0	0	0	0	0	0	0	0	0	0	0	0	0	0	0	0	0	0	0	0	0	0	0	0	0	0	0	0	0	0	0	106	47	0	31	144	0	0	0
Bacteria	Spirochaetes	Spirochaetes	Spirochaetales	Spirochaetaceae	Spirochaeta	aurantia	970b32b788eeff9bbccf639b0c1ef0ff	0	0	0	0	0	0	0	0	0	0	0	0	0	0	0	0	0	0	0	0	0	0	0	0	0	0	0	0	0	0	99	174	0	0	0	105	0	0	0
Bacteria	Spirochaetes	Spirochaetes	Spirochaetales	Spirochaetaceae	Spirochaeta	aurantia	8cc72e576835b2decad9cee204c4766a	0	0	0	0	0	0	0	0	0	0	94	0	0	0	0	0	0	0	0	0	0	0	0	0	0	0	0	0	0	0	0	0	0	0	0	0	0	0	0
Bacteria	Spirochaetes	Spirochaetes	Spirochaetales	Spirochaetaceae	Spirochaeta	aurantia	c8ccc77c60d825082940202d36df3f58	0	0	0	0	0	0	0	0	0	0	0	0	0	0	0	0	74	0	0	0	0	0	0	0	0	0	0	0	0	0	0	0	0	0	0	0	0	0	0
Bacteria	Spirochaetes	Spirochaetes	Spirochaetales	Spirochaetaceae	Spirochaeta	aurantia	55f22c2e5d59f22c5e8ed11b4305b7dd	0	0	0	0	0	0	0	0	0	0	0	61	0	0	0	0	0	0	0	0	0	0	0	0	0	0	0	0	0	0	0	0	0	0	0	0	0	0	0
Bacteria	Spirochaetes	Spirochaetes	Spirochaetales	Spirochaetaceae	Spirochaeta	aurantia	22874894a325f01ece6b13095480ede2	0	0	0	0	0	0	0	0	0	0	0	0	0	268	0	0	0	0	0	0	0	0	0	0	0	0	0	0	0	0	0	0	0	0	0	0	0	0	0
Bacteria	Spirochaetes	Spirochaetes	Spirochaetales	Spirochaetaceae	Spirochaeta	aurantia	f35f4abd82e2c59d6c1b53939703bceb	0	0	0	0	0	0	0	0	0	117	0	0	0	0	0	0	0	0	0	0	0	0	0	0	0	0	0	0	0	0	0	0	0	0	0	0	0	0	0
Bacteria	Spirochaetes	Spirochaetes	Spirochaetales	Spirochaetaceae	Spirochaeta	aurantia	23cabbe6c11e240f86c3616b83fa97d2	0	0	0	0	0	0	0	0	0	0	55	0	0	0	0	0	0	0	0	0	0	0	0	0	0	0	0	0	0	0	0	0	0	0	0	0	0	0	0
Bacteria	Spirochaetes	Spirochaetes	Spirochaetales	Spirochaetaceae	Treponema	NA	5cf7fc2ec72554051dbf1e2abbf6094e	0	0	0	0	0	0	0	0	0	0	0	0	0	0	0	0	0	0	0	0	0	0	0	0	0	0	0	0	0	0	0	0	0	0	0	0	0	19	0
Bacteria	Spirochaetes	Spirochaetes	Spirochaetales	Spirochaetaceae	Treponema	socranskii	b64237f19f59db8c421478a0815b8c17	0	0	0	0	0	0	0	0	0	0	0	0	0	0	0	0	0	0	0	0	0	0	0	0	0	0	0	0	0	0	0	0	0	0	0	0	0	19	0
Bacteria	GN02	BD1-5	NA	NA	NA	NA	712083c58b06b1c8dce768b8127baf8c	0	0	0	0	0	0	0	0	0	0	0	0	0	0	0	0	0	0	0	0	0	0	0	0	0	0	0	0	0	0	0	0	0	0	0	0	0	17	0
Bacteria	GN02	BD1-5	NA	NA	NA	NA	b7fdebf1476954571b02388869e1babd	0	0	0	0	0	0	0	0	0	0	0	0	0	0	0	0	0	0	0	0	0	0	0	0	0	0	0	0	0	0	0	0	0	0	0	0	14	0	0
Bacteria	OD1	NA	NA	NA	NA	NA	fb61c16ab9b348adac2965bfaa001aae	0	0	0	0	0	0	0	0	0	0	0	0	0	0	0	0	5	0	0	0	0	0	0	0	0	0	0	0	0	0	0	0	0	0	0	0	0	0	0
Bacteria	NA	NA	NA	NA	NA	NA	82e42298b857fd710fbea44ef01e370a	0	0	0	0	0	0	0	0	0	0	0	0	0	0	0	0	0	0	0	0	0	0	0	0	0	0	0	0	206	0	0	0	0	0	0	0	0	0	0
Bacteria	NA	NA	NA	NA	NA	NA	3c25238c9e652bc11b480e60156677be	0	0	0	0	0	0	0	0	0	0	0	0	0	0	0	0	0	0	0	0	0	0	0	0	0	0	0	0	0	0	0	0	0	52	0	0	0	0	0
Bacteria	NA	NA	NA	NA	NA	NA	61b27e756bf839b88d1d9db0cfade367	0	0	0	0	0	0	0	0	0	0	0	0	0	0	0	0	0	0	0	0	0	0	0	0	0	0	0	0	0	79	0	0	0	0	0	0	0	0	0
Bacteria	NA	NA	NA	NA	NA	NA	18b8da5c9f766b6681ab66bfa0f5e9de	0	0	0	0	0	0	0	0	0	0	0	0	0	0	0	0	0	0	0	0	0	0	0	0	0	0	0	0	0	0	70	0	0	0	0	0	0	0	0
Bacteria	OD1	NA	NA	NA	NA	NA	f95b8bba7ddde6dccacab2f362a55d26	0	0	0	0	0	0	0	0	0	0	0	0	0	0	0	0	0	0	0	0	0	0	0	0	0	0	0	0	0	0	0	44	0	0	0	0	0	0	0
Bacteria	OD1	NA	NA	NA	NA	NA	d6753308dc59c869255f52d7cf8d862a	0	0	0	0	0	0	0	0	0	0	0	0	0	0	0	0	0	0	0	0	0	0	0	0	0	0	6	0	0	0	0	0	0	0	0	0	0	0	0
Bacteria	OD1	NA	NA	NA	NA	NA	ddd32226ab1f258b7857095f6b2978c8	0	0	0	0	0	0	0	0	0	0	0	0	0	0	0	0	0	0	0	0	0	0	0	0	0	0	0	31	0	0	0	0	0	0	0	0	0	0	0
Bacteria	OD1	NA	NA	NA	NA	NA	923d896071d2165a7443d82e9357cedf	0	0	0	0	0	0	0	0	0	0	0	0	0	0	0	0	0	0	0	0	0	0	0	0	0	0	51	0	0	0	0	0	0	0	0	0	0	0	0
Bacteria	OD1	NA	NA	NA	NA	NA	65a805af6e4bf2867c5f729f8d0fd914	0	0	0	0	0	0	0	0	0	0	0	0	0	0	0	0	0	0	0	0	0	0	0	0	0	43	0	0	0	0	0	0	0	0	0	0	0	0	0
Bacteria	OD1	NA	NA	NA	NA	NA	857d87c76119735d5745df21a6b8cd5d	0	0	0	0	0	0	0	0	0	0	0	34	21	0	0	85	0	0	0	0	0	0	0	0	0	0	0	0	0	0	0	0	193	0	0	0	0	0	0
Bacteria	OD1	NA	NA	NA	NA	NA	6013038668eabebfa52d35b15a12a712	0	0	0	0	0	0	0	0	0	0	0	0	0	0	86	0	0	0	0	0	0	0	0	0	0	0	0	0	0	0	0	0	0	0	0	0	0	0	0
Bacteria	OD1	NA	NA	NA	NA	NA	a95a387e6c6da048d8c0cbeb7a733baf	0	0	0	0	0	0	0	0	0	0	0	0	0	49	0	0	0	0	0	0	0	0	0	0	0	0	0	0	0	0	0	0	0	0	0	0	0	0	0
Bacteria	NA	NA	NA	NA	NA	NA	a7b10af4651d77f3571a6836e42765ea	0	0	0	0	0	0	0	0	0	0	0	0	0	0	0	0	0	0	0	0	0	0	0	0	0	0	0	0	0	0	0	0	0	0	0	0	0	25	0
Bacteria	NA	NA	NA	NA	NA	NA	6626f838967dcbe6f4458bbcaa701280	0	0	0	0	0	0	0	15	0	0	0	0	0	0	0	0	0	0	0	0	0	0	0	0	0	0	0	0	0	0	0	0	0	0	0	0	0	0	0
Bacteria	NA	NA	NA	NA	NA	NA	d43f67cddd898643754a8998289a3f00	0	0	0	0	0	0	0	0	0	0	24	0	0	0	0	0	0	0	0	0	0	0	0	0	0	0	0	0	0	0	0	0	0	0	0	0	0	0	0
Bacteria	NA	NA	NA	NA	NA	NA	e9368236b94ce92df8cbae0e5f16b504	0	0	0	0	0	0	0	0	0	0	0	0	0	0	0	0	0	0	0	0	0	0	0	0	6	0	0	0	0	0	0	0	0	0	0	0	0	0	0
Bacteria	NA	NA	NA	NA	NA	NA	3e877cb6a0f1197c7ccd0b2ff14b4b05	0	0	0	0	0	0	0	0	0	0	0	0	0	5	0	0	0	0	0	0	0	0	0	0	0	0	0	0	0	0	0	0	0	0	0	0	0	0	0
Bacteria	NA	NA	NA	NA	NA	NA	c38a6d09a8eb537ce5cf1fb6fda3a5ec	0	0	0	0	0	0	0	0	0	0	0	0	0	0	0	0	0	0	0	0	0	0	0	0	0	0	0	0	0	0	0	0	0	0	0	0	0	27	0
Bacteria	OD1	ZB2	NA	NA	NA	NA	9d984c6dc5d8c0555853cdb74c66c251	0	0	0	0	0	0	0	0	0	0	0	0	0	0	0	0	0	0	0	0	0	0	0	0	0	0	0	12	0	0	0	0	0	0	0	0	0	0	0
Bacteria	OD1	ZB2	NA	NA	NA	NA	27141e6e6b20215cd483907bfc51e2dd	0	0	0	0	0	0	0	0	0	0	0	0	0	0	6	0	0	0	0	0	0	0	0	0	0	0	0	0	0	0	0	0	0	0	0	0	0	0	0
Bacteria	OD1	NA	NA	NA	NA	NA	5fb2932053a4c5c26a67c810447e3973	0	0	0	0	0	0	0	0	0	0	0	0	0	0	0	0	0	0	0	0	0	0	0	0	0	0	0	17	0	0	0	0	0	0	0	0	0	0	0
Bacteria	OD1	NA	NA	NA	NA	NA	28e4384f43f4346deec505feddbacde0	0	0	0	0	0	0	0	0	0	0	0	0	0	0	0	0	0	0	0	0	0	0	0	0	0	0	0	0	0	0	0	0	0	0	0	0	0	39	0
Bacteria	OD1	NA	NA	NA	NA	NA	49863d1240e196451dd734657d90f401	0	0	0	0	0	0	109	0	0	0	0	0	0	0	0	167	0	0	0	0	0	0	0	0	0	0	0	0	0	0	0	0	0	0	0	0	0	0	0
Bacteria	OD1	NA	NA	NA	NA	NA	4efe40e4f0bfca8684e1929dfccb9fd8	0	0	0	0	0	0	0	0	0	0	0	0	0	0	0	146	0	0	0	0	0	0	0	0	0	0	0	0	0	0	0	0	0	0	0	0	0	0	0
Bacteria	OD1	NA	NA	NA	NA	NA	9e2fed2d0f9ac16876e9b6a959a38833	0	0	0	0	0	0	0	0	0	0	0	0	0	0	104	0	0	0	0	0	0	0	0	0	0	0	0	0	0	0	0	0	0	0	0	0	0	0	0
Bacteria	OD1	NA	NA	NA	NA	NA	a3c94dc879fb7a0584ad596f94713df1	0	0	0	0	0	0	0	0	0	0	0	0	0	0	0	0	0	0	0	0	0	0	0	0	0	0	0	0	0	0	0	0	0	0	0	0	0	27	0
Bacteria	NA	NA	NA	NA	NA	NA	8c82c410e8356ac564600665fe689ed6	0	0	0	0	0	0	0	0	0	0	0	0	0	0	8	0	0	0	0	0	0	0	0	0	0	0	0	0	0	0	0	0	0	0	0	0	0	0	0
Bacteria	OD1	NA	NA	NA	NA	NA	1d1d437d991d9fbb684edc809259834f	0	0	0	0	0	0	0	13	0	0	0	0	0	0	0	0	0	0	0	0	0	0	0	0	0	0	0	0	0	0	0	0	0	0	0	0	0	0	0
Bacteria	OD1	NA	NA	NA	NA	NA	575b637dd6345fd1c12999d9ccf79fc8	0	0	0	0	0	0	0	0	0	0	23	0	0	0	0	0	0	0	0	0	0	0	0	0	0	0	0	0	0	0	0	0	0	0	0	0	0	0	0
Bacteria	OD1	NA	NA	NA	NA	NA	b837a29f118551d8ae60a3139dd553f1	0	0	0	0	0	0	0	0	0	0	0	0	0	19	0	0	0	0	0	0	0	0	0	0	0	0	0	0	0	0	0	0	0	0	0	0	0	0	0
Bacteria	OD1	ZB2	NA	NA	NA	NA	d30992e4e83b8ed291e7d6cd16b38c58	0	0	0	0	0	0	0	0	0	0	0	0	0	0	0	0	0	0	0	0	0	0	0	0	0	0	0	0	0	0	0	0	0	0	0	0	0	19	0
Bacteria	OD1	ZB2	NA	NA	NA	NA	4285dd4f7b1e97245068c07e4bac3e65	0	0	0	0	0	0	0	0	0	0	0	0	0	0	0	0	0	0	0	0	0	0	0	0	0	0	0	0	0	13	0	0	0	0	0	0	0	0	0
Bacteria	OD1	NA	NA	NA	NA	NA	dcda9e5e3997b3fdc154fa49fdbf6fc3	0	0	0	0	0	0	0	0	0	0	0	0	0	0	0	0	0	0	0	0	0	0	0	0	0	0	0	0	0	0	0	0	0	0	0	0	0	12	0
Bacteria	NA	NA	NA	NA	NA	NA	5b3c55abddfd99df7a3c6601269307fd	0	0	0	0	0	0	0	0	0	0	0	0	0	0	0	0	0	0	0	0	0	0	0	0	0	0	0	0	8	0	0	0	0	0	0	0	0	0	0
Bacteria	OD1	NA	NA	NA	NA	NA	c70cd7e716500868f8fbcff32da8c058	0	0	0	0	0	0	0	0	0	0	0	15	0	0	0	0	0	0	0	0	0	0	0	0	0	0	0	0	0	0	0	0	0	0	0	0	0	0	0
Bacteria	OD1	NA	NA	NA	NA	NA	995b3c6536286cc44c1559d304bf7e35	0	0	0	0	0	0	0	0	0	0	0	0	0	0	0	0	0	0	0	0	0	0	0	0	0	0	0	0	0	0	0	0	0	0	0	0	113	0	0
Bacteria	NA	NA	NA	NA	NA	NA	8e431cac6907d23bb79d28ee670374de	0	0	0	0	0	0	0	0	0	0	0	0	0	0	0	0	0	0	0	0	0	0	0	0	0	18	0	0	0	0	0	0	0	0	0	0	0	0	0
Bacteria	NA	NA	NA	NA	NA	NA	b5284a7193c2f330bcb21eb573d45da1	0	0	0	0	0	0	0	0	0	0	0	0	0	0	0	0	0	0	0	0	0	0	0	0	0	0	0	0	0	0	0	0	0	0	0	0	0	27	0
Bacteria	NA	NA	NA	NA	NA	NA	fd237f48f155894185d0445fb6ed49e4	0	0	0	0	0	0	0	0	0	0	0	0	0	0	0	0	0	0	0	0	0	0	0	0	0	0	0	0	0	0	0	0	0	0	0	7	0	0	0
Bacteria	OD1	NA	NA	NA	NA	NA	a07d4bb48643220c6937a392a9e60bf2	0	0	0	0	0	0	0	0	0	0	0	0	0	0	0	0	0	0	0	0	0	0	0	0	0	0	0	8	0	0	0	0	0	0	0	0	0	0	0
Bacteria	OD1	NA	NA	NA	NA	NA	2a122fbaef10e663de94409e0367da57	0	0	0	0	0	0	0	0	0	0	0	0	0	0	0	0	0	0	0	0	7	0	0	0	0	0	0	0	0	0	0	0	0	0	0	0	0	0	0
Bacteria	OD1	ZB2	NA	NA	NA	NA	b1f61ac8604e897771bb4d3516846970	0	0	0	0	0	0	0	0	0	0	0	0	0	0	0	0	0	0	0	0	0	0	0	0	0	0	0	0	0	0	0	0	0	0	0	0	40	0	0
Bacteria	OD1	ZB2	NA	NA	NA	NA	10c8ba9ea1252fdf4fda1bb8cac32645	0	0	0	0	0	0	0	0	0	0	0	0	0	0	0	0	0	0	20	0	0	0	0	0	0	0	0	0	0	0	0	0	0	0	0	0	0	0	0
Bacteria	OD1	ZB2	NA	NA	NA	NA	e078171e9ee3d362e59f34430883acc0	0	0	0	0	0	0	0	0	0	0	0	0	0	0	0	0	0	0	65	0	0	0	0	0	0	0	0	0	0	0	0	0	0	0	0	0	0	0	0
Bacteria	OD1	ZB2	NA	NA	NA	NA	fbabc43b47b0dc0b831c7908e01b6692	0	0	0	0	0	0	0	0	0	0	0	0	0	0	0	0	0	0	128	0	0	0	0	0	0	0	0	0	0	0	0	0	0	0	0	0	65	0	0
Bacteria	OD1	ZB2	NA	NA	NA	NA	0deff0a720c60b33ec497a260acec8df	0	0	0	0	0	0	0	0	0	0	0	0	0	0	0	0	0	0	0	82	0	0	0	0	0	0	0	0	0	0	0	0	0	0	0	0	0	0	0
Bacteria	OD1	NA	NA	NA	NA	NA	0f94a1c7135e61cfac62cc075445e99a	0	0	0	0	0	0	0	0	0	0	0	0	0	0	17	0	0	0	0	0	0	0	0	0	0	0	0	0	0	0	0	0	0	0	0	0	0	0	0
Bacteria	OD1	NA	NA	NA	NA	NA	1b478d2f246a55f3da49233144c1aa1d	0	0	0	0	0	0	0	0	0	0	0	0	42	0	0	0	0	0	0	0	0	0	0	0	0	0	0	0	0	0	0	0	0	0	0	0	0	0	0
Bacteria	OD1	NA	NA	NA	NA	NA	de8f63f3e7fac54ef176bdb090bc3630	0	0	0	0	0	0	0	0	0	0	0	0	0	15	0	0	0	0	0	0	0	0	0	0	0	0	0	0	0	0	0	0	0	0	0	0	0	0	0
Bacteria	SR1	NA	NA	NA	NA	NA	5d950083f2165d64d7a37887681e8b56	0	0	0	0	0	0	0	0	0	0	0	0	0	21	0	0	0	0	0	0	0	0	0	0	0	0	0	0	0	0	0	0	0	0	0	0	0	0	0
Bacteria	SR1	NA	NA	NA	NA	NA	b41d2b10803de04901dc45f46d2b4884	404	906	1256	689	103	660	137	42	130	0	0	0	0	0	0	0	0	0	0	0	0	0	0	0	0	0	0	0	0	0	0	0	0	0	0	0	0	0	0
Bacteria	SR1	NA	NA	NA	NA	NA	2286648ccb1fda4c3052d4a7078c0d17	141	432	542	384	165	812	89	10	48	0	0	0	0	0	0	0	0	0	0	0	0	0	0	0	0	0	0	0	0	0	0	0	0	0	0	0	0	0	0
Bacteria	SR1	NA	NA	NA	NA	NA	9b6a65de23eee86599e4e02adccde251	0	0	0	0	0	0	88	43	144	0	0	0	0	0	0	0	0	0	0	0	0	59	0	111	121	137	0	0	0	0	0	0	0	0	0	0	0	0	0
Bacteria	SR1	NA	NA	NA	NA	NA	4cc8c36fc59fa345af17cca40c300cd8	0	0	0	0	0	0	48	40	201	0	0	0	0	0	0	0	0	0	0	0	0	0	0	67	176	148	0	0	0	0	0	0	0	0	0	0	0	0	0
Bacteria	NA	NA	NA	NA	NA	NA	dc6c8b0b7f543d21ae26d9b15614d5fe	0	0	0	0	0	0	0	0	0	14	0	0	0	0	0	0	0	0	0	0	0	0	0	0	0	0	0	0	0	0	0	0	0	0	0	0	0	0	0
Bacteria	NA	NA	NA	NA	NA	NA	7b7388cb85f4a96fcf21a0c4d34df2b4	0	0	0	0	0	0	0	0	0	0	0	0	11	0	0	0	0	0	0	0	0	0	0	0	0	0	0	0	0	0	0	0	0	0	0	0	0	0	0
Bacteria	NA	NA	NA	NA	NA	NA	9dd0282beaec21c1efa59561bc77a77f	0	0	0	0	0	0	0	0	0	0	0	0	0	0	0	0	0	0	0	0	0	0	0	0	0	0	0	0	0	0	0	0	0	0	0	0	0	22	0
Bacteria	NA	NA	NA	NA	NA	NA	06d1017d8532c34f2116d99898a6d835	0	0	0	0	0	0	0	0	0	0	0	0	0	0	0	0	0	0	0	0	0	0	0	0	0	0	0	0	0	0	0	0	0	0	0	0	0	64	0
Bacteria	TM7	TM7-3	NA	NA	NA	NA	edefd8c4742b3324fbfcc0e9c551bfb5	0	0	0	0	0	0	0	0	0	0	0	0	0	0	0	0	0	0	0	0	0	0	0	0	0	0	0	0	0	0	0	0	0	0	0	0	24	0	0
Bacteria	TM7	TM7-3	NA	NA	NA	NA	e80530a6c286a86b06d1941f99c861e3	0	0	0	0	0	0	0	0	0	0	0	0	0	0	0	0	0	0	0	0	0	0	0	0	0	0	0	0	0	0	0	0	0	0	0	0	0	0	23
Bacteria	NA	NA	NA	NA	NA	NA	6ffad2be283d21b32abbc3daddcc94bd	0	0	0	0	0	0	0	0	0	0	0	0	0	0	0	0	0	0	17	0	0	0	0	0	0	0	0	0	0	0	0	0	0	0	0	0	0	0	0
Bacteria	NA	NA	NA	NA	NA	NA	eaf0a0df0b54b1702e433389642c30d0	0	0	0	0	0	0	0	0	0	0	6	0	0	0	0	0	0	0	0	0	0	0	0	0	0	0	0	0	0	0	0	0	0	0	0	0	0	0	0
Bacteria	NA	NA	NA	NA	NA	NA	0bb587d030d4fe216d245b6bc2754373	0	0	0	0	0	0	0	0	0	0	0	0	0	12	0	0	0	0	0	0	0	0	0	0	0	0	0	0	0	0	0	0	0	0	0	0	0	0	0
Bacteria	NA	NA	NA	NA	NA	NA	06997f3c1a40c8b52bc8718e7e1b090d	0	0	0	0	0	0	0	0	0	0	0	0	0	0	0	0	0	0	0	0	0	0	0	0	0	0	0	0	0	0	0	0	0	0	0	0	0	24	0
Bacteria	Proteobacteria	Epsilonproteobacteria	Campylobacterales	Campylobacteraceae	Campylobacter	rectus	f824593f92bfe2f61271ba8b349ba813	0	0	0	0	0	0	0	0	0	0	0	0	0	0	0	0	0	0	0	0	0	0	0	0	0	0	0	0	0	0	0	0	0	0	0	0	0	39	0
Bacteria	Proteobacteria	Epsilonproteobacteria	Campylobacterales	Campylobacteraceae	Campylobacter	NA	090d6d8971c28ba124c7e3aa32d96fda	0	0	0	0	0	0	0	20	0	0	0	0	0	0	0	0	0	0	0	0	0	0	0	0	0	0	0	0	0	0	0	0	0	0	0	0	0	0	0
Bacteria	Chloroflexi	Anaerolineae	Ardenscatenales	Ardenscatenaceae	Ardenscatena	NA	f2e6cf4391c2452b7ca621a25d713ca2	0	0	0	0	0	0	0	0	0	0	0	0	0	0	0	0	0	0	108	0	0	0	0	0	0	0	0	0	0	0	0	0	0	0	0	0	89	0	53
Bacteria	Chloroflexi	Anaerolineae	Ardenscatenales	Ardenscatenaceae	Ardenscatena	NA	37232944efb21b0d0ff149edc2ed3e51	0	0	0	0	0	0	0	0	0	0	0	0	0	0	0	0	0	0	0	0	0	0	0	0	0	0	0	0	0	0	0	0	0	0	0	0	0	105	0
Bacteria	Chloroflexi	Anaerolineae	Ardenscatenales	Ardenscatenaceae	Ardenscatena	NA	88826529cb1ed468877ccd58fd203fef	0	0	0	0	0	0	0	0	0	0	0	0	0	0	0	0	0	85	0	0	0	0	0	0	0	0	0	0	0	0	0	0	0	0	0	0	0	0	0
Bacteria	NA	NA	NA	NA	NA	NA	d66c5829f4b554dae5d1df8a8061e400	0	0	0	0	0	0	0	0	0	0	0	0	0	0	0	0	0	0	0	0	0	0	0	0	0	0	0	0	0	0	0	0	0	0	0	0	71	0	0
Bacteria	NA	NA	NA	NA	NA	NA	b6d8374f99806036060939f8e7ea323c	0	0	0	0	0	0	0	0	0	0	0	0	0	0	0	0	0	0	0	0	0	0	0	0	0	0	0	0	0	0	0	0	0	0	0	0	0	32	0
Bacteria	Elusimicrobia	Elusimicrobia	IIb	NA	NA	NA	d794c519fb330dffcf05e5c9456904d7	0	0	0	0	0	0	0	0	0	0	0	0	0	0	0	0	0	0	0	0	0	0	0	0	0	0	0	0	0	0	0	0	0	0	0	0	0	27	0
Bacteria	Elusimicrobia	Elusimicrobia	IIb	NA	NA	NA	228f510c94cab84974ad118f8d95fd0a	0	0	0	0	0	0	0	0	0	0	0	0	0	0	0	0	0	0	0	0	0	0	0	0	0	0	0	0	0	0	0	0	0	0	0	0	10	0	0
Bacteria	Bacteroidetes	Cytophagia	Cytophagales	Cyclobacteriaceae	NA	NA	a09c65e65bdace3281154280d5273687	0	0	0	0	0	0	0	0	0	0	0	0	0	0	0	0	0	0	0	0	0	0	0	0	0	0	0	0	0	0	0	0	0	0	0	0	0	50	0
Bacteria	Bacteroidetes	Cytophagia	Cytophagales	Cyclobacteriaceae	NA	NA	2981d0666c818bce93a59d3f25a1cf54	0	0	0	0	0	0	0	0	0	0	0	0	0	0	0	0	0	0	0	0	0	0	0	0	0	0	0	0	0	0	0	9	0	0	0	0	0	0	0
Bacteria	Bacteroidetes	NA	NA	NA	NA	NA	8be55e17c29f8bdebdd44983798a344e	0	0	0	0	0	0	0	0	0	0	0	0	0	0	4	0	0	0	0	0	0	0	0	0	0	0	0	0	0	0	0	0	0	0	0	0	0	0	0
Bacteria	Bacteroidetes	Bacteroidia	Bacteroidales	NA	NA	NA	c00d6eb9bbdda5d221666d7eaf1cef54	0	0	0	0	0	0	0	0	0	0	0	0	0	0	0	0	0	0	0	0	0	0	0	0	0	0	0	0	0	0	0	0	0	0	0	0	133	0	44
Bacteria	Bacteroidetes	NA	NA	NA	NA	NA	997f374ef1e7dd84861ef6b2e5f36aff	0	0	0	0	0	0	0	82	0	0	0	0	0	0	0	0	0	0	0	0	0	0	0	0	0	0	0	0	0	0	0	0	0	0	0	0	0	0	0
Bacteria	Bacteroidetes	NA	NA	NA	NA	NA	a2d8200d2c03e851f8e864f55c9eca01	0	0	0	0	0	0	0	0	0	0	0	0	0	0	0	0	0	0	0	0	0	0	0	0	0	0	0	0	0	0	0	0	0	0	0	0	0	22	0
Bacteria	Bacteroidetes	NA	NA	NA	NA	NA	0e9574216c9e407c11cb6d4e5771ed1d	0	0	0	0	0	0	0	0	0	0	0	0	0	0	21	0	0	0	0	0	0	0	0	0	0	0	0	0	0	0	0	0	0	0	0	0	0	0	0
Bacteria	Bacteroidetes	Cytophagia	Cytophagales	Cytophagaceae	Leadbetterella	NA	1e65697e20bf706eab6ac4075a04bf82	0	0	0	0	0	0	0	0	0	0	0	0	0	0	23	0	0	0	0	0	0	0	0	0	0	0	0	0	0	0	0	0	0	0	0	0	0	0	0
Bacteria	Bacteroidetes	Cytophagia	Cytophagales	Cytophagaceae	Leadbetterella	NA	ec81727d2e7fb8edf612367baea43376	0	0	0	0	0	0	0	0	0	0	0	0	0	19	0	0	0	0	0	0	0	0	0	0	0	0	0	0	0	0	0	0	0	0	0	0	0	0	0
Bacteria	Bacteroidetes	Cytophagia	Cytophagales	Cytophagaceae	Emticicia	NA	bed9924f9280600df9253eb4f0c85962	0	0	0	0	0	0	0	0	0	0	0	0	0	0	0	0	0	0	0	0	0	0	0	0	0	0	0	0	0	0	0	0	0	0	0	0	112	0	0
Bacteria	Bacteroidetes	NA	NA	NA	NA	NA	db193b92c4a2f5904ff7863b392e5a8f	0	0	0	0	0	0	0	0	0	0	0	0	0	0	0	0	0	0	0	0	0	0	0	0	0	0	0	0	0	0	0	0	0	0	0	0	75	0	0
Bacteria	Bacteroidetes	NA	NA	NA	NA	NA	af6dbdd491b1a03e6500581c2ed52964	0	0	0	0	0	0	0	0	0	0	0	0	0	0	0	0	0	0	0	0	0	0	0	0	0	0	0	0	0	0	0	0	0	0	0	0	0	46	0
Bacteria	Bacteroidetes	Cytophagia	Cytophagales	Cytophagaceae	Emticicia	NA	ea039620d09df355eae9c155e4b0cacf	0	0	0	0	0	0	0	0	0	0	0	0	0	0	0	0	0	0	33	0	0	0	0	0	0	0	0	0	0	0	0	0	0	0	0	0	0	0	0
Bacteria	Bacteroidetes	Cytophagia	Cytophagales	Cytophagaceae	Emticicia	NA	c545050494b6c2b0b288f94f2cd8980a	0	0	0	0	0	0	0	0	0	0	0	0	0	0	0	0	0	27	0	0	0	0	0	0	0	0	0	0	0	0	0	0	0	0	0	0	0	0	0
Bacteria	Bacteroidetes	Cytophagia	Cytophagales	Cytophagaceae	Emticicia	NA	88a241d4223accf2852d5145b164dc1d	0	0	0	0	0	0	0	0	0	0	0	52	0	0	0	0	0	0	0	0	0	0	0	0	0	0	0	0	0	0	0	0	0	0	0	0	0	0	0
Bacteria	Bacteroidetes	Cytophagia	Cytophagales	Cytophagaceae	Emticicia	NA	c5f9fa98b626ba20b64c632d01465b51	0	0	0	0	0	0	0	0	0	0	0	0	0	28	0	0	0	0	0	0	0	0	0	0	0	0	0	0	0	0	0	0	0	0	0	0	0	0	0
Bacteria	Bacteroidetes	Cytophagia	Cytophagales	Cytophagaceae	Emticicia	NA	de3ff11427d3d3348c328c2a080e8a6e	0	0	0	0	0	0	0	0	0	0	0	0	0	33	0	0	0	0	0	0	0	0	0	0	0	0	0	0	0	0	0	0	0	0	0	0	0	0	0
Bacteria	Bacteroidetes	Cytophagia	Cytophagales	Cytophagaceae	Emticicia	NA	a5ff116f1d2d48d72de2de93669b1c47	0	0	0	0	0	0	0	0	0	0	0	0	0	0	0	0	0	0	0	0	0	0	0	0	0	0	0	0	73	0	0	0	0	0	0	0	0	0	0
Bacteria	Bacteroidetes	Cytophagia	Cytophagales	Cytophagaceae	Emticicia	NA	2f8a3de704150f243f4f86717452c4c2	0	0	0	4	0	0	0	0	0	0	0	0	0	0	0	0	0	0	0	0	0	0	0	0	0	0	0	0	0	0	0	0	0	0	0	0	0	0	0
Bacteria	Bacteroidetes	Cytophagia	Cytophagales	Cytophagaceae	Emticicia	NA	106c05c16944824ee5a46ebc8000a0de	0	0	0	0	0	0	0	0	0	0	0	0	0	0	0	0	0	0	0	0	0	0	0	0	0	0	0	0	0	0	0	0	0	47	0	0	0	0	0
Bacteria	Bacteroidetes	Cytophagia	Cytophagales	Cytophagaceae	Emticicia	NA	4d9ac59cc059e3a970b52f05c67e6043	0	0	0	0	0	0	0	0	0	0	0	0	0	0	0	8	0	0	0	0	0	0	0	0	0	0	0	0	0	0	0	0	0	0	0	0	0	0	0
Bacteria	Bacteroidetes	Cytophagia	Cytophagales	Cytophagaceae	Emticicia	NA	66afde3d805988cc7251f9b4a05d63bf	0	0	0	0	0	0	0	0	0	0	0	0	0	0	26	0	0	0	0	0	0	0	0	0	0	0	0	0	0	0	0	0	0	0	0	0	0	0	0
Bacteria	Bacteroidetes	Cytophagia	Cytophagales	Cytophagaceae	Emticicia	NA	a58017c82e152e7ed2d885c16bd62b80	0	0	0	0	0	0	0	0	0	0	0	0	0	0	0	0	0	0	0	0	0	0	0	0	0	0	0	0	0	68	0	0	0	0	0	0	0	0	0
Bacteria	Bacteroidetes	Cytophagia	Cytophagales	Cytophagaceae	Emticicia	NA	26a9919b26d6177c6fa39e0f82c13164	0	0	0	0	0	0	0	0	0	0	0	0	104	0	0	0	0	0	0	0	0	0	0	0	0	0	0	0	0	0	0	0	0	0	0	0	0	0	0
Bacteria	Bacteroidetes	Cytophagia	Cytophagales	Cytophagaceae	Emticicia	NA	9cdb6ea373a5bee7bcdb7c1b0d69dc7c	0	0	0	0	0	0	0	0	0	0	0	0	0	0	0	0	0	0	0	0	0	0	0	0	0	0	0	0	0	0	0	32	0	0	0	0	0	0	0
Bacteria	Bacteroidetes	Cytophagia	Cytophagales	NA	NA	NA	66fbaafd406d6d0045456384106ca058	0	0	0	0	0	0	0	0	0	0	0	0	0	0	0	0	0	0	0	0	0	0	0	0	0	0	0	0	0	0	0	0	0	0	0	0	98	83	0
Bacteria	Bacteroidetes	Cytophagia	Cytophagales	NA	NA	NA	fed04ef7d0b740014e178af6ba95daec	0	0	0	0	0	0	0	0	0	0	0	0	0	0	0	0	0	0	0	0	0	0	0	0	0	0	0	0	0	0	0	0	0	0	0	0	0	0	38
Bacteria	Bacteroidetes	NA	NA	NA	NA	NA	71760226eb4a913fc2294c09a4db15a6	0	0	0	0	0	0	0	0	0	0	0	0	0	0	0	0	0	0	0	0	0	0	0	0	0	0	0	0	0	0	0	26	0	0	0	0	0	0	0
Bacteria	Bacteroidetes	NA	NA	NA	NA	NA	9e3490d38de8a17edfec2079bb08fac3	0	0	0	0	0	0	0	0	0	0	0	0	0	0	0	0	0	0	0	0	0	0	0	0	0	0	0	0	0	0	0	0	0	0	0	0	0	48	0
Bacteria	Bacteroidetes	NA	NA	NA	NA	NA	1b3c76737aee6e623859dbf6d671dd7d	0	0	0	0	0	0	0	0	0	0	0	0	0	0	0	0	0	0	0	0	0	0	0	0	0	0	0	0	0	0	0	0	31	0	0	0	0	0	0
Bacteria	Bacteroidetes	NA	NA	NA	NA	NA	4bfb9879a01d4e83266e612adb86961b	0	0	0	0	0	0	0	0	0	0	0	0	0	0	0	0	0	0	0	0	0	0	0	0	0	0	0	0	0	0	0	0	0	12	0	0	0	0	0
Bacteria	Bacteroidetes	Cytophagia	Cytophagales	NA	NA	NA	5c3d8418898d47c53f0e962c120adfc2	0	0	0	0	0	0	0	0	0	0	0	0	0	0	0	0	0	0	0	0	0	0	0	0	0	0	0	0	0	0	0	0	0	0	0	0	15	0	0
Bacteria	Bacteroidetes	Cytophagia	Cytophagales	Cytophagaceae	Runella	NA	66b9cb204901f35f8c5b89fafc05c91c	0	0	0	0	0	0	0	0	0	0	0	0	0	0	0	0	0	0	0	0	0	0	0	0	0	0	0	0	0	73	0	0	0	0	0	0	0	0	0
Bacteria	Bacteroidetes	Cytophagia	Cytophagales	Cytophagaceae	Runella	NA	3b245d8770deaa1bae9d0f435a3ade6e	0	0	0	0	0	0	0	0	0	0	0	0	0	0	0	0	0	0	0	0	0	0	0	0	0	0	0	0	38	0	0	71	0	0	0	0	0	0	0
Bacteria	Bacteroidetes	Cytophagia	Cytophagales	Cytophagaceae	Runella	NA	dc7d1fac802201f53eeb229e66fc331f	0	0	0	0	0	0	0	0	0	0	0	0	0	0	0	0	0	0	0	0	0	0	0	0	0	0	0	0	0	0	31	0	0	0	0	0	0	0	0
Bacteria	Bacteroidetes	Cytophagia	Cytophagales	Cytophagaceae	Runella	NA	96a29cfa44e2c85b05e9d5a241f587b6	0	0	0	0	0	0	0	0	0	0	0	0	0	0	0	0	0	0	0	0	0	0	0	0	0	0	0	0	0	51	0	0	14	0	0	170	0	0	0
Bacteria	Bacteroidetes	Cytophagia	Cytophagales	Cytophagaceae	Runella	NA	73bd4e5927b38397eea4275b6ca4b32f	0	0	0	0	0	0	0	0	0	0	0	0	0	0	0	0	0	0	0	0	0	0	0	0	0	0	0	0	0	0	0	0	0	0	41	0	0	0	0
Bacteria	Bacteroidetes	Cytophagia	Cytophagales	Cytophagaceae	Runella	NA	43f82f97a92bd5cc5102e996c62b60ed	0	0	0	0	0	0	0	0	0	0	0	0	0	0	0	0	0	0	0	0	0	0	0	0	0	0	0	0	0	0	0	0	0	96	0	0	0	0	0
Bacteria	Bacteroidetes	Cytophagia	Cytophagales	Cytophagaceae	Runella	NA	50e0a47c78262dd01cd310124b5067c7	0	0	0	0	0	0	0	0	0	0	0	0	0	0	14	0	0	0	0	0	0	0	0	0	0	0	0	0	0	0	0	0	0	0	0	0	0	0	0
Bacteria	Bacteroidetes	Cytophagia	Cytophagales	Cytophagaceae	Runella	NA	958f7216caae74ec208845b5bc3fa0dc	0	0	0	0	0	0	0	0	0	0	0	0	0	0	0	0	0	0	0	0	0	0	0	0	0	0	0	0	0	0	0	0	0	0	0	0	0	18	0
Bacteria	Bacteroidetes	Cytophagia	Cytophagales	Cytophagaceae	Runella	NA	fceb0ee53a10e368fafd7b3423a81a1f	0	0	0	0	0	0	0	0	0	0	0	0	0	0	0	0	0	0	0	0	0	0	0	0	0	0	0	0	0	0	0	0	0	0	0	0	11	0	0
Bacteria	Bacteroidetes	Cytophagia	Cytophagales	Cytophagaceae	NA	NA	a721cc8f0e1cb6fa3f5ca86e8e04f8f0	0	0	0	0	0	0	0	0	0	0	0	0	0	0	0	0	0	0	24	0	0	0	0	0	0	0	0	0	0	0	0	0	0	0	0	0	0	0	0
Bacteria	Bacteroidetes	Cytophagia	Cytophagales	Cytophagaceae	NA	NA	7ca0c679f5f939e178890b7c6682c597	0	0	0	0	0	0	0	0	0	0	0	0	0	0	0	0	0	0	0	0	0	0	0	0	0	0	0	0	0	0	0	0	0	0	0	0	0	0	37
Bacteria	Bacteroidetes	Cytophagia	Cytophagales	Cytophagaceae	NA	NA	122310992584300d31585d3fa69bd6a6	0	0	0	0	0	0	0	0	0	0	0	0	0	0	0	0	0	3	0	0	0	0	0	0	0	0	0	0	0	0	0	0	0	0	0	0	0	0	0
Bacteria	Bacteroidetes	Cytophagia	Cytophagales	Cytophagaceae	NA	NA	b316df6769e60a1633ab3e95d4dd2385	0	0	0	0	0	0	0	0	0	0	0	0	0	0	0	0	0	0	0	0	0	0	0	0	0	0	0	0	0	0	0	0	0	0	0	0	21	0	0
Bacteria	Bacteroidetes	Cytophagia	Cytophagales	Cytophagaceae	NA	NA	2b1d9856b7c2dcc3fc4f4a41b995b43f	0	0	0	0	0	0	0	0	0	0	0	0	0	0	0	0	0	145	93	0	0	0	0	0	0	0	0	0	0	0	0	0	0	0	0	0	120	0	0
Bacteria	Bacteroidetes	Cytophagia	Cytophagales	Cytophagaceae	NA	NA	f365e453c5c3d34b1ce619ad177a0a22	0	0	0	0	0	0	0	0	0	0	0	0	0	0	0	0	0	0	0	0	0	0	0	0	0	0	0	0	0	0	0	0	0	0	0	0	0	0	106
Bacteria	Bacteroidetes	Cytophagia	Cytophagales	Cytophagaceae	NA	NA	fc59cb887dfd9fb9a694ef772ace7f17	0	0	0	0	0	0	0	0	0	0	0	0	0	0	0	0	0	0	0	55	0	0	0	0	0	0	0	0	0	0	0	0	0	0	0	0	0	0	0
Bacteria	Bacteroidetes	Cytophagia	Cytophagales	NA	NA	NA	5d3d0530acde41d8d9e41d0779764b5e	0	0	0	0	0	0	0	0	0	0	0	0	0	0	0	0	0	0	71	0	0	0	0	0	0	0	0	0	0	0	0	0	0	0	0	0	83	0	0
Bacteria	Bacteroidetes	Cytophagia	Cytophagales	NA	NA	NA	7b68eb923cf78a1af93d0a59c550ae17	0	0	0	0	0	0	0	0	0	0	0	0	0	0	0	0	0	0	0	0	0	0	0	0	0	0	0	0	0	0	0	0	0	0	0	0	0	47	0
Bacteria	Bacteroidetes	Cytophagia	Cytophagales	NA	NA	NA	74adfa216038279db28871d6b79adb86	0	0	0	0	0	0	0	0	0	0	0	0	0	0	0	0	0	0	0	0	0	0	0	0	0	0	0	0	0	0	0	0	0	0	0	0	0	0	17
Bacteria	Bacteroidetes	Cytophagia	Cytophagales	NA	NA	NA	04cfc517483dfeed0d116f4a12103ec1	0	0	0	0	0	0	0	0	0	0	68	0	0	0	0	0	0	0	0	0	0	0	0	0	0	0	0	0	0	0	0	0	0	0	0	0	0	0	0
Bacteria	Bacteroidetes	Cytophagia	Cytophagales	NA	NA	NA	d0142192410e0c413e7dd6ef16e6a167	0	0	0	0	0	0	0	0	0	0	0	0	0	0	0	0	0	0	59	0	0	0	0	0	0	0	0	0	0	0	0	0	0	0	0	0	0	0	0
Bacteria	Bacteroidetes	Cytophagia	Cytophagales	NA	NA	NA	67ef7cfde05e40308d3b45026de637f2	0	0	0	0	0	0	0	0	0	0	0	0	0	0	0	0	0	27	0	0	0	0	0	0	0	0	0	0	0	0	0	0	0	0	0	0	0	0	0
Bacteria	Bacteroidetes	Cytophagia	Cytophagales	Cytophagaceae	Siphonobacter	aquaeclarae	f163ce0bf11d19ef1018473c4587d32a	0	0	0	0	0	0	0	0	0	0	0	0	0	0	0	0	0	0	0	0	0	0	0	0	0	0	0	0	0	0	0	0	0	119	0	0	0	0	0
Bacteria	Bacteroidetes	Cytophagia	Cytophagales	Cytophagaceae	Siphonobacter	aquaeclarae	c1eeb5ba5cdb281a92ab2971e1a4bc77	0	0	0	0	0	0	0	0	0	0	0	0	0	0	0	0	0	0	0	0	0	0	0	0	35	0	0	0	0	0	0	0	0	0	0	0	0	0	0
Bacteria	Bacteroidetes	Cytophagia	Cytophagales	Cytophagaceae	Siphonobacter	aquaeclarae	d031b914a3b3413c41e06b9346b7331c	0	0	0	0	0	0	0	0	0	0	0	0	0	178	0	0	0	0	0	0	0	0	0	0	0	0	0	0	0	0	0	0	0	0	0	0	0	0	0
Bacteria	Bacteroidetes	Cytophagia	Cytophagales	Cytophagaceae	Siphonobacter	aquaeclarae	f511f41c6d9f0e16c87bc508ba841373	0	0	0	0	0	0	148	0	0	0	0	0	0	0	0	0	0	0	0	0	0	0	0	0	0	0	0	0	0	0	0	0	0	0	0	0	0	0	0
Bacteria	Bacteroidetes	Cytophagia	Cytophagales	Cytophagaceae	Siphonobacter	aquaeclarae	c9bbef01bcd5144508b58747e17cd61d	0	0	0	0	0	0	0	0	0	0	0	0	0	0	0	0	86	0	0	0	0	0	0	0	0	0	0	0	0	0	0	12	0	0	0	0	0	0	0
Bacteria	Bacteroidetes	Cytophagia	Cytophagales	Cytophagaceae	Siphonobacter	aquaeclarae	6a4829badf9991dc0a90a330c649af18	0	0	0	0	0	0	0	0	0	0	0	0	0	0	113	0	0	0	0	0	0	0	0	0	0	0	0	0	0	43	0	0	0	0	0	0	0	0	0
Bacteria	Bacteroidetes	Cytophagia	Cytophagales	Cytophagaceae	Siphonobacter	aquaeclarae	2d13e685a05098474e6232e0ca2faec7	0	0	0	0	0	0	0	0	0	0	0	0	88	0	0	135	0	0	0	0	0	0	0	0	0	0	0	0	0	0	0	0	0	0	0	15	0	0	0
Bacteria	Bacteroidetes	Cytophagia	Cytophagales	Cytophagaceae	Siphonobacter	aquaeclarae	2b35da5209c327af7506211b06ffcebe	0	0	0	0	0	0	0	0	0	0	0	0	0	0	0	0	0	0	0	0	0	0	0	0	0	0	0	0	0	0	0	0	0	0	0	0	0	24	0
Bacteria	Bacteroidetes	Cytophagia	Cytophagales	Cytophagaceae	Siphonobacter	aquaeclarae	e652142dbbf9cb117f8a2ddb8c01f862	0	0	0	0	0	0	0	0	0	0	0	0	0	0	0	0	0	0	0	0	0	0	0	0	0	0	0	0	48	0	0	0	0	0	0	0	0	0	0
Bacteria	Bacteroidetes	Cytophagia	Cytophagales	Cytophagaceae	Siphonobacter	aquaeclarae	cf44c160164a698b9acb3e37899fa624	0	0	0	0	0	0	0	0	0	0	0	36	0	0	0	0	0	0	0	0	0	0	0	0	0	0	0	0	0	0	0	0	0	0	0	0	0	0	0
Bacteria	Bacteroidetes	Cytophagia	Cytophagales	Cytophagaceae	Siphonobacter	aquaeclarae	cd88ebee6d5270ad1c208c039d1ef79c	0	0	0	0	0	0	0	12	0	0	0	0	0	0	0	0	0	0	0	0	0	0	0	0	0	0	0	0	0	0	0	0	0	0	0	0	0	0	0
Bacteria	Bacteroidetes	Cytophagia	Cytophagales	Cytophagaceae	Siphonobacter	aquaeclarae	e23f897c31ad01351aa76c302cfd8ce5	0	0	0	0	0	0	0	0	0	33	0	0	0	0	0	0	0	0	0	0	0	0	0	0	0	0	0	0	0	0	0	0	0	0	0	0	0	0	0
Bacteria	Bacteroidetes	Cytophagia	Cytophagales	Cytophagaceae	Siphonobacter	aquaeclarae	980e924cb507429541f64cd4f672326c	0	0	0	0	0	0	0	0	0	0	0	0	0	0	0	0	0	0	0	0	0	0	0	0	0	0	0	22	0	0	0	0	0	0	0	0	0	0	0
Bacteria	Bacteroidetes	Cytophagia	Cytophagales	Cytophagaceae	Siphonobacter	aquaeclarae	920906b171d14bee8a7eae85ffc75286	0	0	0	0	0	0	0	0	0	0	0	0	0	0	0	0	0	0	0	0	0	0	0	0	0	0	0	0	0	0	0	0	0	0	0	0	0	63	0
Bacteria	Bacteroidetes	Cytophagia	Cytophagales	Cytophagaceae	Siphonobacter	aquaeclarae	48c64d493177085acb233dc35922833e	0	0	0	0	0	0	0	0	0	0	0	0	0	0	0	0	0	0	0	0	0	0	0	0	0	0	0	0	0	0	0	0	0	0	0	22	0	0	0
Bacteria	Bacteroidetes	Cytophagia	Cytophagales	Cytophagaceae	Siphonobacter	aquaeclarae	97ec80756247827f68ff3690fc68cdbf	0	0	0	0	0	0	0	33	0	0	0	0	0	0	0	0	0	0	0	0	0	0	0	0	0	0	0	0	0	0	0	0	0	0	0	0	0	0	0
Bacteria	Bacteroidetes	Cytophagia	Cytophagales	Cytophagaceae	Siphonobacter	aquaeclarae	a08b2ee6c0e0c37b7ef96ab9d16df7e4	0	0	0	0	0	0	0	0	0	0	0	0	0	55	0	0	0	0	0	0	0	0	0	0	0	0	0	0	0	0	0	0	0	0	0	0	0	0	0
Bacteria	Bacteroidetes	Cytophagia	Cytophagales	Cytophagaceae	Siphonobacter	aquaeclarae	ff5357da2e1f0f67f8932ec8f96feaba	0	0	0	0	0	0	0	0	0	0	0	0	0	0	0	0	0	0	0	0	0	0	0	0	0	0	0	0	19	0	0	0	0	0	0	0	0	0	0
Bacteria	Bacteroidetes	Cytophagia	Cytophagales	Cytophagaceae	Siphonobacter	aquaeclarae	595cec054ae0b80c5ddf9363119b0c2c	0	0	0	0	0	0	16	0	0	0	0	0	0	0	0	0	0	0	0	0	0	0	0	0	0	0	0	0	0	0	0	0	0	0	0	0	0	0	0
Bacteria	Bacteroidetes	Cytophagia	Cytophagales	Cytophagaceae	Siphonobacter	aquaeclarae	cb65124f3dba48f6db0e6e77e0524b0f	0	0	0	0	0	0	0	0	0	0	0	0	53	0	0	0	0	0	0	0	0	0	0	0	32	0	0	0	0	0	0	0	0	0	0	0	0	0	0
Bacteria	Bacteroidetes	Cytophagia	Cytophagales	Cytophagaceae	Siphonobacter	aquaeclarae	91732839037da58bc4bd8597549bedec	0	0	0	0	0	0	0	0	0	0	0	0	0	0	0	0	9	0	0	0	0	0	0	0	0	0	0	0	0	0	0	0	0	0	0	0	0	0	0
Bacteria	Bacteroidetes	Cytophagia	Cytophagales	NA	NA	NA	546e396896828a23af98376c2ba3c6ee	0	0	0	0	0	0	0	0	0	0	0	0	0	0	0	0	0	0	0	0	0	0	0	0	0	0	0	0	0	0	0	0	0	0	0	0	0	17	0
Bacteria	Bacteroidetes	Bacteroidia	Bacteroidales	NA	NA	NA	0f011f432526f70048cee09f64a3ca38	0	0	0	0	0	0	0	0	0	0	0	0	0	0	0	0	0	0	0	0	0	0	0	0	0	0	0	0	0	0	0	0	0	0	0	0	5	0	0
Bacteria	Bacteroidetes	Cytophagia	Cytophagales	[Amoebophilaceae]	Candidatus Amoebophilus	NA	b382596bf3d9657f740b66c471005d74	0	0	0	0	0	0	0	0	0	0	0	0	0	0	0	0	0	0	6	0	0	0	0	0	0	0	0	0	0	0	0	0	0	0	0	0	0	0	0
Bacteria	Bacteroidetes	NA	NA	NA	NA	NA	9e3e73dc34967be7eeb375234b44e3b3	0	0	0	0	0	0	0	0	0	0	0	0	0	0	0	0	0	0	0	0	0	0	0	0	0	0	0	0	0	0	0	0	0	0	0	0	118	37	0
Bacteria	Bacteroidetes	NA	NA	NA	NA	NA	f71a700865c87032f13998bb92db634f	0	0	0	0	0	0	0	0	0	0	0	0	0	0	0	0	0	0	53	0	0	0	0	0	0	0	0	0	0	0	0	0	0	0	0	0	0	0	0
Bacteria	Bacteroidetes	NA	NA	NA	NA	NA	f7ded9b830952bef45f1eb57e04b64bf	0	0	0	0	0	0	0	0	0	0	0	0	0	0	0	0	0	0	0	0	0	0	0	0	0	0	0	0	0	0	0	0	0	0	0	0	0	0	52
Bacteria	Bacteroidetes	[Saprospirae]	[Saprospirales]	Saprospiraceae	Portibacter	lacus	b41dffc52b822e1e106191cfd33eadf6	0	0	0	0	0	0	0	0	0	0	0	0	0	0	0	0	0	0	0	0	0	0	0	0	0	0	0	0	0	0	0	0	0	0	0	0	85	0	0
Bacteria	Bacteroidetes	[Saprospirae]	[Saprospirales]	Saprospiraceae	Portibacter	lacus	001cc5823bbf1fffc6fe56c2a7b2e03f	0	0	0	0	0	0	0	0	0	0	0	0	0	0	0	0	0	0	32	0	0	0	0	0	0	0	0	0	0	0	0	0	0	0	0	0	0	0	0
Bacteria	Bacteroidetes	NA	NA	NA	NA	NA	d5fa7cd411620c3b2effadd741e6b0a5	0	0	0	0	0	0	0	0	0	0	0	0	0	0	0	0	0	0	0	0	0	0	0	0	0	0	0	0	0	0	0	0	0	0	0	0	33	0	0
Bacteria	Bacteroidetes	NA	NA	NA	NA	NA	9d7d2f52197eea793cab4f6fb5e8e041	0	0	0	0	0	0	0	0	0	0	0	0	0	0	0	0	0	0	0	0	0	0	0	0	0	0	0	0	0	0	0	0	0	0	0	0	39	0	0
Bacteria	Bacteroidetes	NA	NA	NA	NA	NA	8f73a24bd24378a30b0db73e19301443	0	0	0	0	0	0	0	0	0	0	0	0	0	0	0	0	0	0	0	0	0	0	0	0	0	0	0	0	0	0	0	0	0	0	0	0	33	45	0
Bacteria	Bacteroidetes	NA	NA	NA	NA	NA	8387d365ee59457491297879d006785d	0	0	0	0	0	0	0	0	0	0	0	0	0	0	0	0	0	0	0	0	0	0	0	0	0	0	0	0	0	0	0	0	0	0	0	0	0	0	55
Bacteria	Bacteroidetes	NA	NA	NA	NA	NA	c227f5b3202ea876285fe1c6a2469baa	0	0	0	0	0	0	0	0	0	0	0	0	0	0	0	0	0	0	0	0	0	0	0	0	0	0	0	0	0	0	0	0	0	0	0	0	10	0	0
Bacteria	Bacteroidetes	NA	NA	NA	NA	NA	3d5e925b3cd3b4b35c648fb31fecef3a	0	0	0	0	0	0	0	0	0	0	0	0	0	0	0	0	0	0	0	0	0	0	0	0	0	0	0	0	0	0	0	0	0	0	0	23	0	0	0
Bacteria	Bacteroidetes	NA	NA	NA	NA	NA	c42eda6982934de7e966fd8b40fbab17	0	0	0	0	0	0	0	0	0	43	0	0	0	0	0	0	0	0	0	0	0	0	0	0	0	0	0	0	0	0	0	0	0	0	0	0	0	0	0
Bacteria	Bacteroidetes	NA	NA	NA	NA	NA	ea2fc787eab58992814b2f5b9cdfde2b	0	0	0	0	0	0	0	0	0	0	0	0	0	0	0	0	0	0	0	0	0	0	0	0	0	0	0	0	0	0	0	28	0	0	0	0	0	0	0
Bacteria	Bacteroidetes	NA	NA	NA	NA	NA	104f25ac38252157b897accf07c33820	0	0	0	0	0	0	0	152	0	0	0	0	0	0	0	0	0	0	0	0	0	0	0	0	0	0	0	0	0	0	0	0	0	0	0	0	0	0	0
Bacteria	Bacteroidetes	NA	NA	NA	NA	NA	bcbf215cb340163c506f7073380f8a61	0	0	0	0	0	0	0	0	0	0	0	0	40	0	0	0	0	0	0	0	0	0	0	0	0	0	0	0	0	0	0	0	0	0	0	0	0	0	0
Bacteria	Bacteroidetes	NA	NA	NA	NA	NA	3901ac47b0169e7d06ee23c6954d0349	0	0	0	0	0	0	0	0	0	0	0	0	0	0	0	38	0	0	0	0	0	0	0	0	0	0	0	0	0	0	0	0	0	0	0	0	0	0	0
Bacteria	Bacteroidetes	NA	NA	NA	NA	NA	fd822adc9f06174e32c858a2a5e0a14d	0	0	0	0	0	0	0	0	0	0	0	0	0	0	61	0	0	0	0	0	0	0	0	0	0	0	0	0	0	0	0	0	0	0	0	0	0	0	0
Bacteria	Bacteroidetes	NA	NA	NA	NA	NA	7e3ad0c2ba8a2324b28d88a61a4dfbd4	0	0	0	0	0	0	0	0	0	0	0	0	0	39	0	0	0	0	0	0	0	0	0	0	0	0	0	0	0	0	0	0	0	0	0	0	0	0	0
Bacteria	Bacteroidetes	[Saprospirae]	[Saprospirales]	NA	NA	NA	9166a6188b2e48e653770037493f159f	0	0	0	5	0	0	0	0	0	0	0	0	0	0	0	0	0	0	0	0	0	0	0	0	0	0	0	0	0	0	0	0	0	0	0	0	0	0	0
Bacteria	Bacteroidetes	NA	NA	NA	NA	NA	1f527e11f4f2038c4aee0a5ba4f00923	0	0	0	0	0	0	0	0	0	0	0	187	0	0	0	0	0	0	0	0	0	0	0	0	0	0	0	0	0	0	0	0	0	0	0	0	0	0	0
Bacteria	Bacteroidetes	NA	NA	NA	NA	NA	ec9ddbc192892c9ba08b86c571ee0c79	0	13	0	0	0	0	0	0	0	0	0	0	0	0	0	0	0	0	0	0	0	0	0	0	0	0	0	0	0	0	0	0	0	0	0	0	0	0	0
Bacteria	Bacteroidetes	NA	NA	NA	NA	NA	ae93512420569af5df27b0c1d7969ec0	0	0	0	0	0	0	0	0	0	0	0	0	127	130	0	65	0	0	173	155	0	0	0	0	0	0	0	0	0	0	0	0	0	0	0	0	0	0	0
Bacteria	Bacteroidetes	NA	NA	NA	NA	NA	7c0b0dd882c2f096761869501b2d5458	0	0	0	12	0	0	0	0	0	0	0	0	0	0	0	0	0	0	0	0	0	0	0	0	0	0	0	0	0	0	0	0	0	0	0	0	0	0	0
Bacteria	Bacteroidetes	NA	NA	NA	NA	NA	97a9769cad0b8c3aeaadd6a4192f5a2b	0	0	0	0	0	0	0	0	0	0	0	0	0	0	0	0	12	0	0	0	0	0	0	0	0	0	0	0	0	0	0	0	0	0	0	0	0	0	0
Bacteria	Bacteroidetes	NA	NA	NA	NA	NA	4a630efe40357348a189b008b52885c8	0	0	0	0	0	0	0	0	0	0	0	0	74	90	104	0	0	139	0	106	0	0	0	0	0	0	0	0	0	0	0	0	0	0	0	0	0	0	0
Bacteria	Bacteroidetes	NA	NA	NA	NA	NA	2c6df13e270bacc24b3a2d72f1c46d5b	0	0	0	0	0	0	0	12	0	0	0	0	0	0	0	0	0	0	0	0	0	0	0	0	0	0	0	0	0	0	0	0	0	0	0	0	0	0	0
Bacteria	Bacteroidetes	NA	NA	NA	NA	NA	e3768f1750fc53dded0630859bdc5c4c	0	0	0	0	0	0	0	0	0	0	0	0	0	0	0	0	0	0	0	0	0	0	0	0	0	0	0	0	0	0	0	0	0	0	0	0	180	0	0
Bacteria	Bacteroidetes	[Saprospirae]	[Saprospirales]	NA	NA	NA	7ac649d4ea567cb6c86921cc57c0e685	0	0	0	0	0	0	0	0	0	0	0	0	0	0	0	0	0	0	0	0	0	0	0	0	0	0	0	0	0	0	0	0	0	0	0	0	0	76	0
Bacteria	Bacteroidetes	NA	NA	NA	NA	NA	946815d4cf51e2b45286b2dc8cfaa217	0	0	0	0	0	0	0	0	0	0	0	0	0	0	0	0	0	0	0	0	0	0	0	0	0	0	0	0	0	0	0	0	0	0	0	0	0	0	29
Bacteria	Bacteroidetes	[Saprospirae]	[Saprospirales]	Saprospiraceae	NA	NA	53faf39114e519a5e2f23dc4a4e8f0a5	0	0	0	0	0	0	0	0	0	0	0	0	0	0	0	0	0	0	44	0	0	0	0	0	0	0	0	0	0	0	0	0	0	0	0	0	0	0	0
Bacteria	Bacteroidetes	[Saprospirae]	[Saprospirales]	Saprospiraceae	Haliscomenobacter	NA	ef8ad93f0c59e59d72f6f7d80a64e584	0	0	0	0	0	0	0	0	0	0	0	0	0	0	0	0	0	0	0	0	0	0	0	0	0	0	0	0	0	0	0	0	0	0	0	0	58	0	0
Bacteria	Bacteroidetes	[Saprospirae]	[Saprospirales]	Saprospiraceae	Haliscomenobacter	NA	08e038ddd06c2c15ecbd2fb418e1f4f1	0	0	0	0	0	0	0	0	0	0	0	0	0	0	0	0	0	0	0	0	0	0	0	0	0	0	0	0	0	0	0	0	0	0	0	0	0	0	28
Bacteria	Bacteroidetes	[Saprospirae]	[Saprospirales]	Saprospiraceae	NA	NA	d84bc436edbe0768601b4a802bb5b1dc	0	0	0	0	0	0	0	13	0	0	0	0	0	0	0	0	0	0	0	0	0	0	0	0	0	0	0	0	0	0	0	0	0	0	0	0	0	0	0
Bacteria	Bacteroidetes	NA	NA	NA	NA	NA	85683203b6c30ff9ab2bce31f7210cea	0	0	0	0	0	0	0	0	0	0	0	0	0	0	0	0	0	0	0	0	0	0	0	0	0	0	0	0	0	0	0	0	0	0	0	0	0	96	0
Bacteria	Bacteroidetes	NA	NA	NA	NA	NA	7dace97945947706ef1d16e6cd0f015b	0	0	0	0	0	0	0	0	0	0	0	0	0	0	0	0	0	0	0	0	0	0	0	0	0	0	0	0	0	0	0	0	0	0	0	0	87	0	0
Bacteria	Bacteroidetes	NA	NA	NA	NA	NA	f200281ae98d2f2aee6a6910272be746	0	0	0	0	0	0	25	0	0	0	0	0	0	0	0	0	0	0	0	0	0	0	0	0	0	0	0	0	0	0	0	0	0	0	0	0	0	0	0
Bacteria	Bacteroidetes	NA	NA	NA	NA	NA	970be540c11af231098ed6416a97f32e	0	0	0	0	0	0	0	0	0	0	0	0	0	0	70	0	0	0	0	0	0	0	0	0	0	0	0	0	0	0	0	0	0	0	0	0	0	0	0
Bacteria	Bacteroidetes	NA	NA	NA	NA	NA	4dfd9a70f33c0a81f065f44626934007	0	0	0	0	0	0	0	0	0	27	0	0	0	0	0	0	0	0	0	0	0	0	0	0	0	0	0	0	0	0	0	0	0	0	0	0	0	0	0
Bacteria	Bacteroidetes	NA	NA	NA	NA	NA	e5d24e8abd656e104a86c81b74c6c17b	0	0	0	0	0	0	0	0	0	0	0	0	0	0	0	45	0	0	0	0	0	0	0	0	0	0	0	0	0	0	0	0	0	0	0	0	0	0	0
Bacteria	Bacteroidetes	NA	NA	NA	NA	NA	a1ee8cb48f7b2ee508d21519c4b77ce9	0	0	0	0	0	0	0	0	0	0	0	0	0	0	0	0	0	0	0	0	0	0	0	0	0	0	0	0	0	33	0	0	0	0	0	0	0	0	0
Bacteria	Bacteroidetes	NA	NA	NA	NA	NA	bfbcd072c141ec8289c4867d3fd90dce	0	0	0	0	0	0	0	0	0	0	0	0	0	95	49	0	0	0	0	0	0	0	0	0	0	0	0	0	258	492	218	212	113	381	154	898	0	0	0
Bacteria	Bacteroidetes	NA	NA	NA	NA	NA	019cd3a2f6bb0ac18b10d431c9dfe26c	0	0	0	0	0	0	0	0	0	0	0	0	0	0	0	24	0	0	0	0	0	0	0	0	0	0	0	0	206	328	188	220	0	211	156	523	0	0	0
Bacteria	Bacteroidetes	NA	NA	NA	NA	NA	3e00f7f45d452a0363806a4e51d5e129	0	0	0	0	0	0	0	0	0	0	0	0	0	0	0	0	0	0	0	0	0	0	0	0	0	0	0	0	100	279	153	344	0	118	189	376	0	0	0
Bacteria	Bacteroidetes	NA	NA	NA	NA	NA	dcb99a73637fab6b7bc9addf95e14d4c	0	0	0	0	0	0	0	0	0	0	0	0	58	0	0	0	0	0	0	0	0	0	0	0	0	0	0	0	102	160	68	105	0	203	145	229	0	0	0
Bacteria	Bacteroidetes	NA	NA	NA	NA	NA	fa66e5a6bb59d436249c5ab3ea758187	0	0	0	0	0	0	0	0	0	0	0	24	0	0	0	0	0	0	0	0	0	0	0	0	0	0	0	0	117	108	31	0	0	146	0	333	0	0	0
Bacteria	Bacteroidetes	NA	NA	NA	NA	NA	57e5f77d9462dd38db32542a38404822	0	0	0	0	0	0	0	0	0	0	0	0	0	0	0	0	0	0	0	0	0	0	0	0	0	0	0	0	51	163	251	0	0	146	67	146	0	20	0
Bacteria	Bacteroidetes	NA	NA	NA	NA	NA	fc25a791eb1453d2504b13e64aa157d8	0	0	0	0	0	0	0	0	0	0	0	0	0	0	0	0	0	0	0	0	0	0	0	0	0	0	0	0	229	291	115	137	0	555	109	785	0	0	0
Bacteria	Bacteroidetes	NA	NA	NA	NA	NA	82e471e0c3beac0c5bc4754cd983060b	0	0	0	0	0	0	0	0	0	0	0	0	0	0	0	0	0	0	0	0	0	0	0	0	0	0	0	0	0	0	0	0	0	0	0	0	95	0	0
Bacteria	Bacteroidetes	NA	NA	NA	NA	NA	69bcd473f5f0f8460d6190bbb84a2787	0	0	0	0	0	0	0	0	0	0	0	0	0	0	0	0	0	0	0	0	0	0	0	0	0	0	0	0	0	0	0	0	0	0	0	0	72	0	0
Bacteria	Bacteroidetes	NA	NA	NA	NA	NA	f2960470f62aa328e2b5c9ba7cbc67ba	0	0	0	0	0	0	0	0	0	0	0	0	0	0	0	0	0	0	0	0	0	0	0	0	0	0	0	0	0	0	0	0	0	0	0	0	0	0	11
Bacteria	Bacteroidetes	[Saprospirae]	NA	NA	NA	NA	76f69a62536c54b0f6097c0ba7773d4c	30	0	0	0	0	0	0	0	0	0	0	0	0	0	0	0	0	0	0	0	0	0	0	0	0	0	0	0	0	0	0	0	0	0	0	0	0	0	0
Bacteria	Bacteroidetes	[Saprospirae]	[Saprospirales]	NA	NA	NA	49114c5576682fcc225a1e1fedcfc771	0	26	0	0	0	0	0	0	0	0	0	0	0	0	70	0	0	0	0	0	0	0	0	0	0	0	0	0	0	0	0	0	0	0	0	0	0	0	0
Bacteria	Bacteroidetes	[Saprospirae]	[Saprospirales]	NA	NA	NA	a592dc1c3b65381c8ba770bf2e6f1a28	0	0	0	0	0	0	0	0	0	0	0	0	0	0	0	22	0	0	0	0	0	0	0	0	0	0	0	0	0	0	0	0	0	0	0	0	0	0	0
Bacteria	Bacteroidetes	[Saprospirae]	[Saprospirales]	NA	NA	NA	ad89db4d9ff08207e9f92eb1ee4f4651	0	0	0	0	0	0	0	0	0	0	0	0	0	0	0	0	0	0	0	0	0	0	0	0	0	0	0	0	0	0	0	0	0	0	0	0	120	0	0
Bacteria	Bacteroidetes	[Saprospirae]	[Saprospirales]	NA	NA	NA	ec995f70a873078c8b45acb556602169	0	0	0	0	0	0	0	0	0	0	0	0	0	0	0	0	0	0	0	0	0	0	0	0	0	0	0	0	0	0	0	0	0	0	0	0	0	0	18
Bacteria	Bacteroidetes	[Saprospirae]	[Saprospirales]	NA	NA	NA	49aa985714c196514e61b5565d70ec1d	0	0	0	0	0	0	0	0	0	0	0	0	0	0	0	0	0	0	0	0	0	0	0	0	0	0	0	0	0	0	0	0	0	0	0	48	0	0	0
Bacteria	Bacteroidetes	[Saprospirae]	[Saprospirales]	NA	NA	NA	0be2e5a7991d01c075bfa122a62df9c7	0	0	0	0	0	0	0	0	0	0	0	0	0	0	0	0	0	0	0	0	0	0	0	0	0	0	0	0	0	0	0	0	22	0	0	0	0	0	0
Bacteria	Bacteroidetes	[Saprospirae]	[Saprospirales]	NA	NA	NA	bcf3aa43fac86867cbe4c38a3b5eb56a	0	0	0	0	0	0	0	0	0	0	0	0	0	0	0	0	0	0	0	0	0	0	0	0	0	0	0	0	0	0	0	0	0	0	0	0	11	0	0
Bacteria	Bacteroidetes	[Saprospirae]	[Saprospirales]	Saprospiraceae	Portibacter	lacus	ee3a8a567d1e6b8f84264a2660c37f14	0	0	0	0	0	0	0	0	0	0	0	0	0	0	0	0	0	0	0	0	0	0	0	0	0	0	0	0	0	0	0	0	0	0	0	0	0	0	52
Bacteria	Bacteroidetes	[Saprospirae]	[Saprospirales]	Saprospiraceae	Portibacter	lacus	3db214d45649040f027ac2a8979cd4e7	0	0	0	0	0	0	0	0	0	0	0	0	0	0	0	0	0	0	0	0	0	0	0	0	0	0	0	0	0	0	0	0	0	0	0	0	0	102	0
Bacteria	Bacteroidetes	[Saprospirae]	[Saprospirales]	Saprospiraceae	Portibacter	lacus	2876e42827f76c77f571d5e004201517	0	0	0	0	0	0	0	0	0	0	0	0	0	0	0	0	0	0	0	0	0	0	0	0	0	0	0	0	0	0	0	0	0	0	0	0	61	0	0
Bacteria	Bacteroidetes	Bacteroidia	Bacteroidales	NA	NA	NA	1ba123e90bb546b608ae64ee61a80c4f	0	0	0	0	0	0	0	0	0	0	0	0	0	0	0	0	0	0	0	0	0	0	0	0	0	0	0	0	0	0	0	0	0	0	0	0	109	0	0
Bacteria	Bacteroidetes	NA	NA	NA	NA	NA	0fca29ceac1e942fbe1961916a1192d9	0	0	0	0	0	0	0	0	0	0	0	0	0	0	0	0	0	0	0	0	0	0	0	0	0	0	0	0	0	0	0	0	0	0	0	0	0	59	0
Bacteria	Bacteroidetes	Bacteroidia	Bacteroidales	NA	NA	NA	3c152c4edda485cc798d2f56d7260c25	0	0	0	0	0	0	0	0	0	0	0	0	0	0	0	0	0	0	0	0	0	0	0	0	0	0	0	0	0	0	0	0	0	0	0	0	0	0	22
Bacteria	Bacteroidetes	NA	NA	NA	NA	NA	25628cb072861bfeb6c5d149a5a2b18a	0	0	0	0	0	0	0	0	0	0	0	0	0	0	0	0	0	25	0	0	0	0	0	0	0	0	0	0	0	0	0	0	0	0	0	0	0	0	0
Bacteria	Bacteroidetes	NA	NA	NA	NA	NA	370c29e15c842436a917ece387dd5ab1	0	0	0	0	0	0	0	0	0	0	0	0	0	0	0	0	0	0	0	15	0	0	0	0	0	0	0	0	0	0	0	0	0	0	0	0	0	0	0
Bacteria	Bacteroidetes	NA	NA	NA	NA	NA	328796c5c36a2ac5149ddcc212462582	0	0	0	0	0	0	0	0	0	0	0	0	0	0	0	0	0	0	41	0	0	0	0	0	0	0	0	0	0	0	0	0	0	0	0	0	0	0	0
Bacteria	Bacteroidetes	NA	NA	NA	NA	NA	633fe17f1c235d0d2663820f0c5f384b	0	0	0	0	0	0	0	86	0	0	0	0	0	0	0	0	0	0	0	0	0	0	0	0	0	0	0	0	0	0	0	0	0	0	0	0	0	0	0
Bacteria	Bacteroidetes	NA	NA	NA	NA	NA	3e8ac60bf49bf6c48cd58ebcfe339691	0	0	0	0	0	0	0	0	0	0	0	0	0	4	0	0	0	0	0	0	0	0	0	0	0	0	0	0	0	0	0	0	0	0	0	0	0	0	0
Bacteria	Bacteroidetes	NA	NA	NA	NA	NA	1efdd46f5452a453b0fecd1b4faa6a3a	0	0	0	0	0	0	0	0	0	0	0	0	0	0	0	0	0	0	79	0	0	0	0	0	0	0	0	0	0	0	0	0	0	0	0	0	0	0	0
Bacteria	Bacteroidetes	NA	NA	NA	NA	NA	ae12a6d183617728ed2f3a16ff8101ca	0	0	0	0	0	0	0	0	0	0	0	0	0	0	0	0	0	0	0	0	0	0	0	0	0	0	0	0	0	0	0	0	0	0	0	0	0	44	0
Bacteria	Bacteroidetes	NA	NA	NA	NA	NA	bf26f6bafb60265f6dc638f5f4684579	0	0	0	0	0	0	0	0	0	0	0	0	0	0	0	0	0	0	0	23	0	0	0	0	0	0	0	0	0	0	0	0	0	0	0	0	0	0	0
Bacteria	Bacteroidetes	NA	NA	NA	NA	NA	a9e388a7add2230d3670d83661ca91b6	0	0	0	0	0	0	0	0	0	0	0	0	0	0	0	0	0	0	0	0	0	0	0	0	0	0	0	0	0	0	0	0	0	0	0	0	51	0	0
Bacteria	Bacteroidetes	NA	NA	NA	NA	NA	bf8df8f4f60c05baceb435ff112d210d	0	0	0	0	0	0	0	0	0	0	0	0	0	0	0	0	0	0	0	0	0	0	0	0	0	0	0	0	0	0	0	0	0	0	0	0	82	0	0
Bacteria	Bacteroidetes	NA	NA	NA	NA	NA	cf8336ebfbd65cc4fe130b5239b763bd	0	0	0	0	0	0	0	0	0	0	0	0	0	0	0	0	0	0	0	0	0	0	0	0	0	0	0	0	0	0	0	0	0	0	0	0	0	17	0
Bacteria	Bacteroidetes	Bacteroidia	Bacteroidales	NA	NA	NA	a758eb594214c0aa327e45d35ac9c89f	0	0	0	0	0	0	0	0	0	0	0	0	0	0	0	0	0	0	0	0	0	0	0	0	0	0	0	0	0	0	0	0	0	0	0	0	22	0	0
Bacteria	Bacteroidetes	NA	NA	NA	NA	NA	eed23b94c76d5116bf6eabd9d2681d19	0	0	0	0	0	0	0	0	0	0	0	0	0	0	0	0	0	0	0	0	0	0	0	0	0	0	0	0	0	0	0	0	0	0	0	0	0	17	0
Bacteria	Bacteroidetes	NA	NA	NA	NA	NA	5eeaeb361431fc43ffe76855bcf5f89b	0	0	0	0	0	0	0	0	0	0	0	0	0	0	0	0	0	0	0	0	0	0	0	0	0	13	0	0	0	0	0	0	0	0	0	0	0	0	0
Bacteria	Bacteroidetes	[Saprospirae]	[Saprospirales]	NA	NA	NA	02c9ee6c03524bffb77402e35800ea3c	0	0	0	0	0	0	0	0	0	0	0	0	0	0	0	0	0	0	0	0	0	0	0	0	0	0	0	0	0	0	0	0	0	0	0	0	19	0	0
Bacteria	Bacteroidetes	[Saprospirae]	[Saprospirales]	Chitinophagaceae	NA	NA	1c68e01137c1fa545bb3bc65715429a9	0	0	0	0	0	0	0	0	0	0	0	0	0	0	0	116	0	0	0	0	0	0	0	0	0	0	0	0	0	0	0	0	0	0	0	0	0	0	0
Bacteria	Bacteroidetes	[Saprospirae]	[Saprospirales]	Chitinophagaceae	NA	NA	3d81d1bd359cc8ef82567c0fc7a399f0	0	0	0	0	0	0	0	0	0	0	0	0	0	0	0	0	25	0	0	0	0	0	0	0	0	0	0	0	0	0	0	0	0	0	0	0	0	0	0
Bacteria	Bacteroidetes	[Saprospirae]	[Saprospirales]	NA	NA	NA	155178244a6fc3777eeaf213cec0ae7f	0	0	0	0	0	0	0	0	0	0	0	0	0	0	0	0	0	0	0	0	0	0	0	0	0	0	0	0	0	0	0	68	0	0	39	162	0	0	0
Bacteria	Bacteroidetes	[Saprospirae]	[Saprospirales]	Chitinophagaceae	NA	NA	229c780b1309a30afa1738d253341b70	0	0	0	0	0	0	0	0	0	0	0	0	0	0	0	0	0	0	0	0	20	0	0	0	89	0	0	0	0	0	0	70	0	0	0	0	0	0	0
Bacteria	Bacteroidetes	[Saprospirae]	[Saprospirales]	Chitinophagaceae	NA	NA	46d2825494136c46db5eee0615ace315	0	0	0	0	0	0	0	0	0	0	0	0	0	0	0	0	0	0	0	0	0	0	0	0	0	0	0	0	0	0	0	0	0	153	0	0	0	0	0
Bacteria	Bacteroidetes	NA	NA	NA	NA	NA	cb17b9d87370c074e8399ccf19bb8f6e	0	0	0	0	0	0	0	0	0	0	0	0	0	0	47	0	0	0	0	0	0	0	0	0	0	0	0	0	0	0	0	0	0	0	0	0	0	0	0
Bacteria	Bacteroidetes	NA	NA	NA	NA	NA	14f0c37f119288fce7ff63442c8c8369	0	0	0	0	0	0	0	0	0	0	0	0	0	58	0	0	0	0	0	0	0	0	0	0	0	0	0	0	0	0	0	0	0	0	0	0	0	0	0
Bacteria	Bacteroidetes	NA	NA	NA	NA	NA	f5dc4968cb28f4f4d02cddf7e8ef55de	0	0	0	0	0	0	0	0	0	0	0	0	86	0	0	12	0	0	0	0	0	0	0	0	0	0	0	0	0	0	0	0	0	0	0	0	0	0	0
Bacteria	Bacteroidetes	[Saprospirae]	[Saprospirales]	Chitinophagaceae	NA	NA	472b01c308d5d1b2514ddaa196757331	0	0	0	0	0	0	0	0	0	0	0	0	0	0	0	0	0	0	0	0	0	0	0	0	0	0	0	0	0	0	0	0	0	0	0	0	46	0	0
Bacteria	Bacteroidetes	[Saprospirae]	[Saprospirales]	Chitinophagaceae	NA	NA	29fac3c4b7f670f5929a6f45493c6419	0	0	0	0	0	0	0	0	0	0	0	0	0	0	0	0	0	0	0	0	0	0	0	0	0	0	0	0	0	0	0	0	0	0	0	0	0	0	22
Bacteria	Bacteroidetes	[Saprospirae]	[Saprospirales]	Chitinophagaceae	NA	NA	455c8853ad419f47e98d28171b5e2eec	0	0	0	0	0	0	0	0	0	0	0	0	0	0	0	0	0	0	0	0	0	0	0	0	0	0	0	0	0	0	0	0	0	0	0	0	30	0	0
Bacteria	Bacteroidetes	[Saprospirae]	[Saprospirales]	Chitinophagaceae	Filimonas	lacunae	f8a087f77a2918a95eb2c77ef7d33fa3	0	0	0	0	0	0	0	0	0	0	0	0	0	0	0	0	0	0	0	0	0	0	0	0	0	0	0	0	0	0	0	0	0	0	0	0	15	0	0
Bacteria	Bacteroidetes	[Saprospirae]	[Saprospirales]	Chitinophagaceae	NA	NA	dfd284fdc402ab7b30533c8987429d64	0	0	0	0	0	0	0	0	0	0	0	0	13	0	0	0	0	0	0	0	0	0	0	0	0	0	0	0	0	0	0	0	0	0	0	0	0	0	0
Bacteria	Bacteroidetes	[Saprospirae]	[Saprospirales]	Chitinophagaceae	Trachelomonas	volvocinopsis	537bd61054c949b8d809510d07af8dfc	0	0	0	0	0	0	0	0	0	0	0	0	0	0	0	0	0	0	0	0	0	0	0	0	0	0	0	0	0	0	0	0	0	0	0	0	69	0	0
Bacteria	Bacteroidetes	[Saprospirae]	[Saprospirales]	Chitinophagaceae	Trachelomonas	volvocinopsis	82e7ba3077c2ea189ae0be11571f1a62	0	0	0	0	0	0	0	0	0	0	0	0	0	0	0	0	0	0	0	0	0	0	0	0	0	0	0	0	0	0	0	0	0	0	0	0	0	59	0
Bacteria	Bacteroidetes	[Saprospirae]	[Saprospirales]	Chitinophagaceae	NA	NA	9d4694a77faede643937131a915b65db	0	0	0	0	0	0	0	0	0	0	0	0	0	0	0	0	0	0	148	0	0	0	0	0	0	0	0	0	0	0	0	0	0	0	0	0	0	0	0
Bacteria	Bacteroidetes	[Saprospirae]	[Saprospirales]	Chitinophagaceae	NA	NA	918aa81da430dfce21b89a59056a8e03	0	0	0	0	0	0	0	0	0	0	0	0	0	0	0	0	0	0	0	71	0	0	0	0	0	0	0	0	0	0	0	0	0	0	0	0	0	0	0
Bacteria	Bacteroidetes	[Saprospirae]	[Saprospirales]	Chitinophagaceae	NA	NA	1ceaaafded3d32918690abea0644e01d	0	0	0	0	0	0	0	0	0	0	0	0	0	0	0	0	0	0	0	0	0	0	0	0	0	0	0	0	0	0	0	0	0	0	0	0	37	0	0
Bacteria	Bacteroidetes	[Saprospirae]	[Saprospirales]	Chitinophagaceae	Lacibacter	cauensis	63b9938267bf4a5776d7bd876984ea6a	0	0	0	0	0	0	0	0	0	0	0	0	0	0	0	0	0	0	0	0	0	0	0	0	0	0	0	0	0	0	0	0	0	0	0	0	60	0	0
Bacteria	Bacteroidetes	NA	NA	NA	NA	NA	682af5784c842a7665e1f3dc09a8cbc2	540	718	480	965	291	1791	206	21	152	0	0	0	0	0	0	0	0	0	0	0	36	97	418	751	177	293	674	676	0	0	0	0	0	0	0	84	0	0	0
Bacteria	Bacteroidetes	NA	NA	NA	NA	NA	c0811c5fe424280143c4466c54312a34	985	1346	1074	1545	223	1418	187	50	407	0	0	0	0	0	0	0	0	0	0	0	53	106	1164	1514	296	572	862	579	0	0	0	0	0	0	0	0	102	0	0
Bacteria	Bacteroidetes	NA	NA	NA	NA	NA	7a35214173d4125f48ecefab2f6936ef	527	1101	970	1310	388	1446	145	39	457	0	0	0	0	0	61	0	0	0	0	0	109	63	905	1000	490	539	747	392	0	0	0	0	0	0	0	0	0	0	28
Bacteria	Bacteroidetes	[Saprospirae]	[Saprospirales]	Chitinophagaceae	NA	NA	3ab60467acdd3478f59dbe3a5b58fcf7	0	0	0	0	0	0	0	0	0	0	0	0	0	0	0	0	0	0	0	0	0	0	0	0	0	0	0	0	0	0	0	0	0	0	0	0	40	0	0
Bacteria	Bacteroidetes	NA	NA	NA	NA	NA	86d8b35bbeacf1374547bb8a3ec5cb8b	0	0	0	0	0	0	0	0	0	0	0	0	0	0	0	0	0	0	0	0	0	0	0	0	0	0	0	0	0	0	0	0	0	0	0	0	15	0	0
Bacteria	Bacteroidetes	NA	NA	NA	NA	NA	5701e3277e48e0f243cf60d52caa2a5f	0	0	0	0	0	0	0	0	0	0	0	0	0	0	0	0	0	0	0	0	0	0	0	0	0	0	0	0	0	0	0	0	0	0	0	0	0	18	0
Bacteria	Bacteroidetes	Bacteroidia	Bacteroidales	NA	NA	NA	17190be5c8966e3b96e521237ec39c01	0	0	0	0	0	0	0	0	0	0	0	0	0	0	0	0	0	0	0	0	0	0	0	0	0	0	0	0	0	0	0	0	0	0	0	0	9	0	0
Bacteria	Bacteroidetes	[Saprospirae]	[Saprospirales]	Chitinophagaceae	NA	NA	d9566004f2f48b019a86dde73208c388	0	10	0	0	0	0	0	0	0	0	0	0	0	0	0	0	0	0	0	0	0	0	0	0	0	0	0	0	0	0	0	0	0	0	0	0	0	0	0
Bacteria	Bacteroidetes	[Saprospirae]	[Saprospirales]	Chitinophagaceae	NA	NA	1a8ccb5182c26be647269c2aa74c53de	0	0	0	0	0	0	0	0	0	0	0	0	0	0	0	0	0	0	0	0	0	0	0	0	0	0	0	0	0	0	0	0	0	0	0	0	136	0	0
Bacteria	Bacteroidetes	[Saprospirae]	[Saprospirales]	Chitinophagaceae	Trachelomonas	volvocinopsis	4d020d77d3c63aea1625461f012f8978	0	0	0	0	0	0	0	0	0	0	0	0	0	0	0	0	0	0	0	35	0	0	0	0	0	0	0	0	0	0	0	0	0	0	0	0	0	0	0
Bacteria	Bacteroidetes	[Saprospirae]	[Saprospirales]	Chitinophagaceae	NA	NA	e7b7882a68ce4d3ea379b9303d3ccfd5	0	0	0	0	0	0	0	0	0	0	0	0	0	0	0	0	0	0	0	0	0	0	0	0	0	0	0	0	0	0	0	0	0	0	0	0	133	0	0
Bacteria	Bacteroidetes	[Saprospirae]	[Saprospirales]	Chitinophagaceae	NA	NA	caea9a52e466df4d3222a1e9e868b9c6	0	0	0	0	0	0	0	0	0	0	0	0	0	0	0	0	0	0	0	0	0	0	0	0	0	0	0	0	0	0	0	0	0	0	0	0	0	0	34
Bacteria	Bacteroidetes	[Saprospirae]	[Saprospirales]	Chitinophagaceae	NA	NA	4115f92464d0fad253ccbe60a6b17b0d	0	0	0	0	0	0	0	0	0	0	0	0	0	0	0	0	0	0	0	0	0	0	0	0	0	0	0	0	0	0	0	0	0	0	0	0	0	30	0
Bacteria	Bacteroidetes	Bacteroidia	Bacteroidales	NA	NA	NA	8293f5f1e0bd4f2ab8da718fd1e71ea8	0	0	0	0	0	0	0	0	0	0	0	0	0	0	0	0	0	0	50	0	0	0	0	0	0	0	0	0	0	0	0	0	0	0	0	0	0	0	0
Bacteria	Bacteroidetes	Bacteroidia	Bacteroidales	NA	NA	NA	07967a425578a1d0e6ea886be62b44ec	0	0	0	0	0	0	0	0	0	0	0	0	0	0	0	0	0	0	0	0	0	0	0	0	0	0	0	0	0	0	0	0	0	0	0	0	20	0	0
Bacteria	Bacteroidetes	Sphingobacteriia	Sphingobacteriales	Sphingobacteriaceae	Mucilaginibacter	NA	b872b6af7928b8d9e7a54540c6bf3fde	0	0	0	0	0	0	0	0	0	0	0	0	0	0	0	0	0	0	0	0	0	0	0	0	0	0	0	0	0	0	0	0	0	0	0	0	77	0	0
Bacteria	Bacteroidetes	Sphingobacteriia	Sphingobacteriales	Sphingobacteriaceae	Mucilaginibacter	NA	fb4c1deea4b4b2c4850d0d428fcb22f6	0	0	0	0	0	0	0	0	0	0	0	0	0	0	0	0	0	0	0	0	0	0	0	0	0	0	0	0	0	0	0	0	0	9	0	0	0	0	0
Bacteria	Bacteroidetes	Bacteroidia	Bacteroidales	NA	NA	NA	aa19bdff20f4e8711366b26e70fa13be	0	0	0	0	0	0	0	0	0	0	0	0	0	0	0	0	0	0	0	0	0	0	0	0	0	0	0	0	0	0	0	116	0	0	88	0	0	0	0
Bacteria	Bacteroidetes	Bacteroidia	Bacteroidales	NA	NA	NA	00146d544bbad1bc02544d2380a34cf2	0	0	0	0	0	0	0	0	0	0	0	0	0	0	0	0	0	0	0	0	0	0	0	0	0	0	0	0	0	0	0	0	0	131	0	0	0	0	0
Bacteria	Bacteroidetes	Bacteroidia	Bacteroidales	NA	NA	NA	15ca6210c0bafc6711f4b3bf5cd272b5	0	0	0	0	0	0	0	0	0	0	0	0	0	0	0	0	0	0	0	0	0	0	0	0	0	0	0	0	0	61	0	0	0	0	0	0	0	0	0
Bacteria	Bacteroidetes	Bacteroidia	Bacteroidales	NA	NA	NA	e2ed85bc9c605cf0376883e758cb9711	0	0	0	0	0	0	0	0	0	0	0	0	0	0	0	0	0	0	0	0	0	0	0	0	0	0	0	0	0	0	0	0	0	0	0	0	77	0	0
Bacteria	Bacteroidetes	Bacteroidia	Bacteroidales	NA	NA	NA	3d977d616f01bbc442be17d0a4b5102e	0	0	0	0	0	0	0	0	0	0	0	0	0	0	0	0	0	0	0	0	0	0	0	0	0	0	0	0	0	0	0	0	0	0	0	0	0	30	0
Bacteria	Bacteroidetes	NA	NA	NA	NA	NA	c9d97b65211a5c60cae02c930aed6327	0	0	0	0	0	0	0	0	0	0	0	0	0	0	0	0	0	0	0	0	0	0	0	0	0	0	0	0	0	0	0	0	0	0	4	0	0	0	0
Bacteria	Bacteroidetes	[Saprospirae]	[Saprospirales]	Chitinophagaceae	NA	NA	469ccc1df7464e3927c85974d43701bd	0	0	0	0	0	0	0	0	0	0	0	0	0	0	0	0	0	0	0	0	0	0	0	0	0	0	0	0	0	0	0	0	0	0	0	0	9	0	0
Bacteria	Bacteroidetes	Cytophagia	Cytophagales	Flammeovirgaceae	NA	NA	00345611622530ae118b87930f26829d	0	0	0	0	0	0	0	0	0	0	0	0	0	0	0	0	0	0	0	0	0	0	0	0	0	0	0	0	0	0	0	0	0	0	0	0	0	44	0
Bacteria	Bacteroidetes	Cytophagia	Cytophagales	Flammeovirgaceae	Marinoscillum	NA	71be08825c7c0e7b824b4eb4db36f056	0	0	0	0	0	0	0	0	0	0	0	0	0	0	0	0	0	0	0	0	0	0	0	0	0	0	0	0	0	0	0	0	0	0	0	0	29	0	0
Bacteria	Bacteroidetes	Bacteroidia	Bacteroidales	NA	NA	NA	8a13d0e5d18e79a130f8c325b08cc4d2	0	0	0	0	0	0	0	0	0	0	0	0	0	0	0	0	0	0	0	0	0	0	0	0	0	0	0	0	0	0	0	0	0	0	0	0	99	0	57
Bacteria	Bacteroidetes	Bacteroidia	Bacteroidales	NA	NA	NA	35ef996a5f0808c855101c164eeda067	0	0	0	0	0	0	0	0	0	0	0	0	0	0	0	0	0	0	0	0	0	0	0	0	0	0	0	0	0	0	0	0	0	0	0	0	0	79	0
Bacteria	Bacteroidetes	Bacteroidia	Bacteroidales	NA	NA	NA	7fff919e1a0c023a5501a96d25334ccf	0	0	0	0	0	0	0	0	0	0	0	0	0	0	0	0	0	0	23	0	0	0	0	0	0	0	0	0	0	0	0	0	0	0	0	0	0	0	0
Bacteria	Bacteroidetes	Bacteroidia	Bacteroidales	NA	NA	NA	8e736bf86225438f87bdbfc6de0eb98d	0	0	0	0	0	0	0	0	0	0	0	0	0	0	0	0	0	0	0	0	0	0	0	0	0	0	0	8	0	0	0	0	0	0	0	0	0	0	0
Bacteria	Bacteroidetes	Bacteroidia	Bacteroidales	NA	NA	NA	5d33053b1d0b8e4b9f03257d31c86340	0	0	0	0	0	0	0	0	0	0	8	0	0	0	0	0	0	0	0	0	0	0	0	0	0	0	0	0	0	0	0	0	0	0	0	0	0	0	0
Bacteria	Bacteroidetes	Bacteroidia	Bacteroidales	NA	NA	NA	9212a3d3c38b88e42295f2f99d039b83	0	0	0	0	0	0	0	0	0	0	0	0	0	0	0	0	0	0	0	0	0	0	0	0	0	0	0	0	0	0	0	0	0	0	0	0	43	0	0
Bacteria	Bacteroidetes	Bacteroidia	Bacteroidales	NA	NA	NA	e9cdde5f13c21f5b854f4a452f7c3c40	0	0	7	84	0	0	0	0	0	0	0	0	0	0	0	0	0	0	0	0	0	0	0	79	0	0	0	0	0	0	0	0	0	0	0	0	0	0	0
Bacteria	Bacteroidetes	NA	NA	NA	NA	NA	632b98c30f515cb36ad53ce68d8b1499	0	0	0	0	0	0	0	0	26	0	0	0	0	0	0	0	0	0	0	0	0	0	0	0	0	0	0	0	0	0	0	0	0	0	0	0	0	0	0
Bacteria	Bacteroidetes	NA	NA	NA	NA	NA	72467f75e1edbcd89d5bba9693036556	0	0	0	0	0	112	0	0	0	0	0	0	0	0	0	0	0	0	0	0	0	0	0	0	152	0	0	0	0	0	0	0	0	0	0	0	0	0	0
Bacteria	Bacteroidetes	Bacteroidia	Bacteroidales	NA	NA	NA	ef132be8a9e50b06be9979030c1764f0	0	0	0	0	0	0	27	0	0	0	0	0	0	0	0	0	0	0	0	0	0	0	0	0	0	0	0	0	0	0	0	0	0	0	0	0	0	0	0
Bacteria	Bacteroidetes	Flavobacteriia	Flavobacteriales	Blattabacteriaceae	NA	NA	5df0a51190a749fdeab377e869c48cd8	0	0	0	0	0	0	0	0	0	0	0	0	0	0	0	0	0	0	0	0	0	0	0	0	0	0	0	23	0	0	0	0	0	0	0	0	0	0	0
Bacteria	Bacteroidetes	NA	NA	NA	NA	NA	da22c490bb680c867d4be6facfc6cec7	0	0	0	0	0	0	0	0	0	0	0	0	0	0	0	0	0	0	0	0	0	0	0	0	0	0	0	0	0	0	25	0	0	0	0	0	0	0	0
Bacteria	Bacteroidetes	Sphingobacteriia	Sphingobacteriales	Sphingobacteriaceae	NA	NA	062f48904622d3b38b717c211a8f2d38	0	0	0	0	0	0	0	0	0	0	0	0	0	0	0	0	0	0	0	0	0	0	0	0	0	0	0	0	0	34	0	0	0	0	0	0	0	0	0
Bacteria	Bacteroidetes	Sphingobacteriia	Sphingobacteriales	Sphingobacteriaceae	NA	NA	ac3c9d41569a01284e0c1fbd097fe2ff	0	0	0	0	0	0	0	0	0	0	0	0	0	0	0	0	0	0	0	0	0	0	0	0	0	0	0	0	0	0	0	28	0	0	0	0	0	0	0
Bacteria	Bacteroidetes	Bacteroidia	Bacteroidales	NA	NA	NA	b5f8f4dda32ecd7e03809ac727f5dfa6	0	0	0	0	0	0	0	0	0	0	0	0	0	0	0	0	0	0	0	0	0	0	0	0	0	0	0	0	0	0	0	0	0	0	0	0	0	38	0
Bacteria	Bacteroidetes	Bacteroidia	Bacteroidales	NA	NA	NA	8a3c379eb8d74b3bff86b4708116bf24	0	0	0	0	0	0	0	0	0	0	0	0	0	0	0	0	0	0	0	0	0	0	0	0	0	0	0	0	0	0	0	0	0	0	0	0	0	18	0
Bacteria	Bacteroidetes	Bacteroidia	Bacteroidales	NA	NA	NA	5075dd6f653cb744976996bf83d91df0	0	0	0	0	0	0	0	0	0	0	0	0	0	0	0	0	0	0	0	0	0	0	0	0	0	0	0	0	0	140	0	0	0	0	0	0	0	0	0
Bacteria	Bacteroidetes	Bacteroidia	Bacteroidales	NA	NA	NA	ed8710b1743e5fc18ca4e7a66f6febe6	0	0	0	0	0	0	0	0	0	0	0	0	0	0	0	0	0	0	0	0	0	0	0	0	0	0	0	0	0	0	0	0	0	0	0	0	0	36	0
Bacteria	Bacteroidetes	Bacteroidia	Bacteroidales	NA	NA	NA	6f1de1dc0220d2805284ff92c8f033bd	0	0	0	0	0	0	0	0	0	0	0	0	0	0	0	0	0	0	0	0	0	0	0	0	0	0	0	0	0	0	0	0	0	0	0	0	0	20	0
Bacteria	Bacteroidetes	Bacteroidia	Bacteroidales	NA	NA	NA	2ec5391b2571820bce9247ca9d403469	0	0	0	0	0	0	0	0	0	0	0	0	0	0	0	0	0	0	0	0	0	0	0	0	0	0	0	0	0	0	0	0	0	0	0	0	11	0	0
Bacteria	Bacteroidetes	Bacteroidia	Bacteroidales	NA	NA	NA	0838dc05c1de6254efcad0efd3081d24	0	0	0	0	0	0	0	0	0	0	0	0	0	0	0	0	0	0	0	0	0	0	0	0	0	0	0	0	0	0	0	27	0	0	0	0	0	0	0
Bacteria	Bacteroidetes	Bacteroidia	Bacteroidales	NA	NA	NA	cc556d070d97d2bf83fcd9fcc9e05890	0	0	0	0	0	0	0	0	0	0	0	0	0	0	0	0	0	0	0	0	0	0	0	0	0	0	0	0	0	0	0	50	0	0	0	0	0	0	0
Bacteria	Bacteroidetes	Bacteroidia	Bacteroidales	NA	NA	NA	a75dafd3d02fe37a8713de749b5624bd	0	0	0	0	0	0	0	0	0	0	0	0	0	0	0	0	0	0	0	0	0	0	0	0	0	0	0	0	0	39	0	0	0	0	0	0	0	0	0
Bacteria	Bacteroidetes	Bacteroidia	Bacteroidales	NA	NA	NA	1819ee43daa12db1cba0ba74a82271db	0	0	0	0	0	0	0	0	0	0	0	0	0	0	0	0	0	0	0	0	0	0	0	0	0	0	0	0	0	0	0	0	0	0	0	0	0	20	0
Bacteria	Bacteroidetes	Bacteroidia	Bacteroidales	NA	NA	NA	99282d333332693f48766f4fd74c7e99	0	0	0	0	0	0	0	0	0	0	0	0	0	0	0	0	0	0	0	0	0	0	0	0	0	0	0	0	0	0	0	0	0	0	0	0	0	26	0
Bacteria	Bacteroidetes	Bacteroidia	Bacteroidales	Bacteroidaceae	Bacteroides	NA	6b226672f08562bde8f6ceba84e61ee1	0	0	0	0	0	0	0	0	0	0	0	0	0	0	0	0	0	0	0	0	0	0	0	0	0	0	0	0	0	49	0	0	0	0	0	0	0	0	0
Bacteria	Bacteroidetes	Bacteroidia	Bacteroidales	Bacteroidaceae	Bacteroides	NA	8978085e9716f1d8faaac6453df3fa83	0	0	0	0	0	0	0	0	0	0	0	0	0	0	0	0	0	0	0	0	0	0	0	0	0	0	0	0	0	41	0	0	0	0	0	0	0	0	0
Bacteria	Bacteroidetes	Bacteroidia	Bacteroidales	Bacteroidaceae	Bacteroides	NA	46bbc061d08bbedbc3e382a4e5974e83	0	0	0	0	0	0	0	0	0	0	0	0	0	0	0	0	0	0	0	0	0	0	0	0	0	0	0	0	0	0	0	0	0	0	0	0	0	88	0
Bacteria	Bacteroidetes	Bacteroidia	Bacteroidales	Bacteroidaceae	Bacteroides	NA	09912c0c3452a75101284af3b46bbc93	0	0	0	0	0	0	0	0	0	0	0	0	0	0	0	0	0	0	0	0	0	0	0	0	0	0	0	0	0	107	0	0	0	0	0	0	0	0	0
Bacteria	Bacteroidetes	Bacteroidia	Bacteroidales	Bacteroidaceae	Bacteroides	NA	baaf6389f81fb7caf1b39403d2d11404	0	0	0	0	0	0	0	0	0	0	0	0	0	0	0	0	0	0	0	0	0	0	0	0	0	0	0	0	0	0	0	86	0	0	0	0	0	0	0
Bacteria	Bacteroidetes	Bacteroidia	Bacteroidales	Bacteroidaceae	Bacteroides	NA	751825b71ab9a17e8ead30de0cbbcfb5	0	0	0	0	0	0	0	0	0	0	0	0	0	0	0	0	0	0	0	0	0	0	0	0	0	0	0	0	0	0	0	0	0	0	0	0	0	91	0
Bacteria	Bacteroidetes	Bacteroidia	Bacteroidales	Bacteroidaceae	Bacteroides	NA	4bf2903ad0b53e4621a199e6bc4fc861	0	0	0	0	0	0	0	0	0	0	0	0	0	0	0	0	0	0	0	0	0	0	0	0	0	0	0	0	0	0	0	99	0	0	0	0	0	0	0
Bacteria	Bacteroidetes	Bacteroidia	Bacteroidales	Bacteroidaceae	Bacteroides	NA	dd1092777cca43bd50ea6c8674e530f1	0	0	0	0	0	0	0	0	0	0	0	0	0	0	0	0	0	0	0	0	0	0	0	0	0	0	0	0	0	0	0	0	0	0	0	0	0	0	40
Bacteria	Bacteroidetes	Bacteroidia	Bacteroidales	Bacteroidaceae	Bacteroides	NA	8ad73160a412a72fb734224f7697831f	0	0	0	0	0	0	0	0	0	0	0	0	0	0	0	0	0	0	0	0	0	0	0	0	0	0	0	0	0	0	0	62	0	0	0	0	0	0	0
Bacteria	Bacteroidetes	Bacteroidia	Bacteroidales	Bacteroidaceae	Bacteroides	NA	a829956653c775ffc62c3dee4f526092	0	0	0	0	0	0	0	0	0	0	0	0	0	0	0	0	0	0	0	0	0	0	0	0	0	0	0	0	0	0	0	0	0	0	0	0	0	27	0
Bacteria	Bacteroidetes	Bacteroidia	Bacteroidales	Bacteroidaceae	Bacteroides	NA	3a80c871cb59a9fb84480ebbfb54eee2	0	0	0	0	0	0	0	0	0	0	0	0	0	0	0	0	0	0	0	0	0	0	0	0	0	0	0	0	0	0	0	0	0	0	0	0	21	0	0
Bacteria	Bacteroidetes	Bacteroidia	Bacteroidales	Bacteroidaceae	Bacteroides	nordii	a6f2c34b4bd27554190890bb05aaa48b	0	0	0	0	0	0	0	0	0	0	0	0	0	0	0	0	0	0	0	0	0	0	0	0	0	0	0	0	0	0	0	87	0	0	0	0	0	0	0
Bacteria	Bacteroidetes	Bacteroidia	Bacteroidales	Bacteroidaceae	Bacteroides	NA	2b22161e9aba1923b9567405291ff611	0	0	0	0	0	0	0	0	0	0	0	0	0	0	0	0	0	0	0	0	0	0	0	0	0	0	0	0	0	60	0	0	0	0	0	0	0	0	0
Bacteria	Bacteroidetes	Bacteroidia	Bacteroidales	Bacteroidaceae	Bacteroides	NA	decd1d0c869938e1374936bdc2e6bb49	0	0	0	0	0	0	0	0	0	0	0	0	0	0	0	0	0	0	0	0	0	0	0	0	0	0	0	0	0	0	0	0	0	0	0	0	6	0	0
Bacteria	Bacteroidetes	Bacteroidia	Bacteroidales	NA	NA	NA	3ed7df83d576700098cd0e3b9035680c	0	0	0	0	0	0	0	0	0	0	0	0	0	0	0	0	0	0	0	0	0	0	0	0	0	0	0	0	0	0	0	0	0	0	0	0	0	44	0
Bacteria	Bacteroidetes	Bacteroidia	Bacteroidales	NA	NA	NA	1bb53c1245de31340c2b65744a63ae3f	0	0	0	0	0	0	0	0	0	0	0	0	0	0	0	0	0	0	0	0	0	0	0	0	0	0	0	0	0	0	0	0	0	0	0	0	41	0	0
Bacteria	Bacteroidetes	Bacteroidia	Bacteroidales	NA	NA	NA	aa6a6c0aed11c5bf1e13bd2790aa5e57	0	0	0	0	0	0	0	0	0	0	0	0	0	0	0	0	0	0	0	0	0	0	0	0	0	0	0	0	0	72	0	0	0	0	0	0	0	0	0
Bacteria	Bacteroidetes	Bacteroidia	Bacteroidales	Bacteroidaceae	Bacteroides	NA	5b9a9c14f6d6a68a9fd139f9fd881f7e	0	0	0	0	0	0	0	0	0	0	0	0	0	0	0	0	0	0	0	0	0	0	0	0	0	0	0	0	0	47	0	0	0	0	0	0	0	0	0
Bacteria	Bacteroidetes	Bacteroidia	Bacteroidales	NA	NA	NA	0718b4e34eb98e3084ff7649ff981d06	0	0	0	0	0	0	0	0	0	0	0	0	0	0	0	0	0	0	0	0	0	0	0	0	0	0	0	0	0	0	0	0	0	0	0	0	0	39	0
Bacteria	Bacteroidetes	Bacteroidia	Bacteroidales	NA	NA	NA	3c671dc6056126ebe3b84800a6fbf2f1	0	0	0	0	0	0	0	0	0	0	0	0	0	0	0	0	0	0	0	0	0	0	0	0	0	0	0	0	0	0	0	0	0	0	0	0	0	0	24
Bacteria	Bacteroidetes	Bacteroidia	Bacteroidales	Bacteroidaceae	Bacteroides	NA	cd40bb09b28eabbcfcd83b2bf4d0f459	0	0	0	0	0	0	0	0	0	53	0	0	0	0	0	0	0	0	0	0	0	0	0	0	0	0	0	0	0	0	0	0	0	0	0	0	0	0	0
Bacteria	Bacteroidetes	Bacteroidia	Bacteroidales	Bacteroidaceae	Bacteroides	NA	6d3e85a85a0f1ac4cf1d1e74c147ff2c	0	0	0	0	0	0	0	0	0	0	0	0	0	0	0	0	0	0	0	0	0	0	0	0	0	0	0	0	0	0	0	0	0	0	0	0	85	0	0
Bacteria	Bacteroidetes	Bacteroidia	Bacteroidales	Bacteroidaceae	Bacteroides	NA	7ac50f4adbfeefbddf4c842ad32b7476	0	0	0	0	0	0	0	0	0	0	0	0	0	0	0	0	0	0	0	0	0	0	0	0	0	0	0	0	0	0	0	0	0	0	0	0	0	76	0
Bacteria	Bacteroidetes	Bacteroidia	Bacteroidales	NA	NA	NA	e4bf29f2af01209e691515de0f469394	0	0	0	0	0	0	0	0	0	0	0	0	0	0	0	0	0	0	0	0	0	0	0	0	0	0	0	0	0	0	0	0	0	0	0	0	0	103	0
Bacteria	Bacteroidetes	Bacteroidia	Bacteroidales	NA	NA	NA	9f4d93102ecfc7266941dc4ac89fcbee	0	0	0	0	0	0	0	0	0	0	0	0	0	0	0	0	0	0	0	0	0	0	0	0	0	0	0	0	0	0	0	0	0	0	0	0	0	0	48
Bacteria	Bacteroidetes	Bacteroidia	Bacteroidales	NA	NA	NA	4b1e993f9507f2eb43b569be06c8a55a	0	0	0	0	0	0	0	0	0	0	0	0	0	0	0	0	0	0	0	0	0	0	0	0	0	0	0	0	0	0	0	0	0	0	0	0	42	0	0
Bacteria	Bacteroidetes	Bacteroidia	Bacteroidales	NA	NA	NA	fbfc448012401d23f2a6735d0be15b59	0	0	0	0	0	0	0	0	0	0	0	0	0	0	0	0	0	0	0	0	0	0	0	0	0	0	0	0	0	0	0	0	0	0	0	0	41	0	0
Bacteria	Bacteroidetes	Bacteroidia	Bacteroidales	Bacteroidaceae	Bacteroides	NA	98eb8d66050a62aacca09ff3e7bee639	0	0	0	0	0	0	0	0	0	0	0	0	0	0	35	0	0	0	0	0	0	0	0	0	0	0	0	0	0	0	0	0	0	0	0	0	0	0	0
Bacteria	Bacteroidetes	Bacteroidia	Bacteroidales	Bacteroidaceae	Bacteroides	NA	e9d137f7b772b52bf3ed899b9867dea0	0	0	0	0	0	0	0	0	0	0	0	0	0	0	0	0	0	0	0	0	0	0	0	0	0	0	0	0	0	0	0	0	0	0	0	0	112	0	0
Bacteria	Bacteroidetes	Bacteroidia	Bacteroidales	Bacteroidaceae	Bacteroides	NA	dc6934cb426a0c2686adf5bcc13e3a2d	0	0	0	0	0	0	0	0	0	0	0	0	0	0	0	0	0	0	0	0	0	0	0	0	0	0	0	0	0	0	0	0	0	0	0	0	0	81	0
Bacteria	Bacteroidetes	Bacteroidia	Bacteroidales	Bacteroidaceae	Bacteroides	NA	2e9831c2d67a2502da9dff0b95ece66a	0	0	0	0	0	0	0	0	0	0	0	0	0	0	0	0	0	0	0	0	0	0	0	0	0	0	0	0	0	0	0	0	0	0	0	0	0	83	0
Bacteria	Bacteroidetes	Bacteroidia	Bacteroidales	Bacteroidaceae	Bacteroides	NA	369c787384f358f7bb6855447d149045	0	0	0	0	0	0	0	0	0	0	0	0	0	0	0	0	0	0	0	0	0	0	0	0	0	0	0	0	0	115	0	0	0	0	0	0	0	0	0
Bacteria	Bacteroidetes	Bacteroidia	Bacteroidales	Bacteroidaceae	Bacteroides	NA	12cd055d45705f9f069cace437a9ea98	0	0	0	0	0	0	0	0	0	0	0	0	0	0	0	0	0	0	0	0	0	0	0	0	0	9	0	0	0	0	0	0	0	0	0	0	0	0	0
Bacteria	Bacteroidetes	Bacteroidia	Bacteroidales	Bacteroidaceae	Bacteroides	NA	b6fbf97431867a817d414f4a2365280f	0	0	0	0	0	0	0	0	0	0	0	0	0	0	0	21	0	0	0	0	0	0	0	0	0	0	0	0	0	0	0	0	0	0	0	0	0	0	0
Bacteria	Bacteroidetes	Bacteroidia	Bacteroidales	NA	NA	NA	affa972aca7bfc584889505d4a05d813	0	0	0	0	0	0	0	0	0	0	0	0	0	12	0	0	0	0	0	0	0	0	0	0	0	0	0	0	0	0	0	0	0	0	0	0	0	0	0
Bacteria	Bacteroidetes	Bacteroidia	Bacteroidales	NA	NA	NA	ab9203a6303b99cc5cbcce441a9b4cd9	0	0	0	0	0	0	0	0	0	0	0	0	0	0	0	0	0	0	0	0	0	0	0	0	0	0	0	0	0	0	0	0	0	0	0	0	0	74	0
Bacteria	Bacteroidetes	Bacteroidia	Bacteroidales	NA	NA	NA	8bb4d27e51116240ca17f0939550fbae	0	0	0	0	0	0	0	0	0	0	0	0	0	0	0	0	0	0	0	0	0	0	0	0	0	0	0	0	0	0	0	0	0	0	0	0	46	0	0
Bacteria	Bacteroidetes	Bacteroidia	Bacteroidales	NA	NA	NA	28fefa7f145980fdda125f1cd7dfc3d3	0	0	0	0	0	0	0	0	0	0	0	0	0	0	0	0	0	0	0	0	0	0	0	0	0	0	0	0	0	0	0	0	0	0	0	0	0	97	0
Bacteria	Bacteroidetes	Bacteroidia	Bacteroidales	NA	NA	NA	efb95e4cff9efe4ab334e82e7d26cce5	0	0	0	0	0	0	0	0	0	0	0	0	0	0	0	0	0	0	0	0	0	0	0	0	0	0	0	0	0	0	0	0	0	0	0	0	0	76	0
Bacteria	Bacteroidetes	Bacteroidia	Bacteroidales	NA	NA	NA	697f4bc66ca9bcd37a560ff9ce65d993	0	0	0	0	0	0	0	0	0	0	0	0	0	0	0	0	0	0	0	0	0	0	0	0	0	0	0	0	0	0	0	0	0	0	0	0	110	0	0
Bacteria	Bacteroidetes	Bacteroidia	Bacteroidales	NA	NA	NA	5633eaa3ba98db93d03f85e02edf0cff	0	0	0	0	0	0	0	0	0	0	0	0	0	0	0	0	0	0	0	0	0	0	0	0	0	0	0	0	0	0	0	0	0	0	0	0	0	39	0
Bacteria	Bacteroidetes	Bacteroidia	Bacteroidales	NA	NA	NA	7ae2f72a6536099f232d56fadba1a383	0	0	0	0	0	0	0	0	0	0	0	0	0	0	0	0	0	0	0	0	0	0	0	0	0	0	0	0	0	0	0	0	0	0	0	0	69	0	0
Bacteria	Bacteroidetes	Bacteroidia	Bacteroidales	Bacteroidaceae	Bacteroides	NA	f31b682bef8de2d772ff4ffd8e7ba88e	0	0	0	0	0	0	0	0	0	0	26	0	0	0	0	0	0	0	0	0	0	0	0	0	0	0	0	0	0	0	0	0	0	0	0	0	0	0	0
Bacteria	Bacteroidetes	Bacteroidia	Bacteroidales	Bacteroidaceae	Bacteroides	NA	cfe59c105d726b3dc5c2cd6913b25245	0	0	11	0	0	0	0	0	0	0	0	0	0	0	0	0	0	0	0	0	0	0	0	0	0	0	0	0	0	0	0	0	0	0	0	0	0	0	0
Bacteria	Bacteroidetes	Bacteroidia	Bacteroidales	Bacteroidaceae	Bacteroides	NA	c37a0920625dda92ea65e852d4555b6f	0	0	0	0	0	0	0	0	0	0	0	0	0	0	0	0	0	0	0	0	0	0	0	0	0	0	0	0	7	0	0	0	0	0	0	0	0	0	0
Bacteria	Bacteroidetes	Bacteroidia	Bacteroidales	Bacteroidaceae	Bacteroides	NA	1ca495aa7c48f919c7022619771c0f5f	0	0	0	0	0	0	0	0	0	0	0	0	32	0	0	0	0	0	0	0	0	0	0	0	0	0	0	0	0	0	0	0	0	0	0	0	0	0	0
Bacteria	Bacteroidetes	Bacteroidia	Bacteroidales	Bacteroidaceae	Bacteroides	NA	31d16939a0959700e8117e0c1d8e2310	0	0	0	0	0	0	0	18	0	0	0	0	0	0	0	0	0	0	0	0	0	0	0	0	0	0	0	0	0	0	0	0	0	0	0	0	0	0	0
Bacteria	Bacteroidetes	Bacteroidia	Bacteroidales	Bacteroidaceae	Bacteroides	NA	00dfa94247b513fa2748706a2810406d	0	0	0	0	0	0	0	0	0	0	0	11	0	0	0	0	0	0	0	0	0	0	0	0	0	0	0	0	0	0	0	0	0	0	0	0	0	0	0
Bacteria	Bacteroidetes	Bacteroidia	Bacteroidales	Bacteroidaceae	Bacteroides	NA	e50d7cbb11c8d60151cf3a224fd15c17	0	0	0	0	0	0	0	0	0	0	0	0	0	47	0	0	0	0	0	0	0	0	0	0	0	0	0	0	0	0	0	0	0	0	0	0	0	0	0
Bacteria	Bacteroidetes	Bacteroidia	Bacteroidales	Bacteroidaceae	Bacteroides	NA	ecd3b0bddf0838a5f1b582cd17755b2a	0	0	0	0	0	0	0	0	0	0	0	0	0	0	0	0	0	0	0	0	0	0	0	0	0	0	0	0	0	0	0	21	0	0	0	0	0	0	0
Bacteria	Bacteroidetes	Bacteroidia	Bacteroidales	Bacteroidaceae	Bacteroides	NA	9cc57e12707a0165f7e77c7e9d36f486	0	0	0	0	0	0	0	0	0	0	92	0	0	0	0	0	0	0	0	0	0	0	0	0	0	0	0	0	0	0	0	0	0	0	0	0	0	0	0
Bacteria	Bacteroidetes	Bacteroidia	Bacteroidales	Bacteroidaceae	Bacteroides	NA	86c4faf9d182ca6294f9b5b4df863495	0	0	0	0	0	0	0	0	0	0	0	0	0	0	0	0	0	0	0	0	10	0	0	0	0	0	0	0	0	0	0	0	0	0	0	0	0	0	0
Bacteria	Bacteroidetes	Bacteroidia	Bacteroidales	Prevotellaceae	Prevotella	NA	6288f4bfe2d84336e05c0d2c8736571f	0	0	0	0	0	0	0	0	0	0	0	0	0	0	0	0	0	0	0	0	0	0	0	0	0	0	0	0	0	0	0	0	0	0	0	0	0	24	0
Bacteria	Bacteroidetes	Bacteroidia	Bacteroidales	Prevotellaceae	Prevotella	NA	47498293d11ea64445286ec51d3f5ff0	0	0	0	0	0	0	0	0	0	0	20	0	0	0	0	0	0	0	0	0	0	0	0	0	0	0	0	0	0	0	0	0	0	0	0	0	0	0	0
Bacteria	Bacteroidetes	Bacteroidia	Bacteroidales	NA	NA	NA	03c825d63ba2535f35d595a82b0c1668	0	0	0	0	0	0	0	0	0	0	0	0	0	0	0	0	0	0	0	0	0	0	0	0	0	0	0	0	0	0	0	0	0	0	0	0	0	86	0
Bacteria	Bacteroidetes	Bacteroidia	Bacteroidales	NA	NA	NA	b1b54f07a91b7f92d9f5bd3d2cbc1ec4	0	0	0	0	0	0	0	0	0	0	0	0	0	0	0	0	0	0	0	0	0	0	0	0	0	0	0	0	0	0	0	0	0	0	0	0	83	0	0
Bacteria	Bacteroidetes	Bacteroidia	Bacteroidales	NA	NA	NA	15fb6b250e6cae7a32f290bd1ddb3925	0	0	0	0	0	0	0	12	0	0	0	0	0	0	0	0	0	0	0	0	0	0	0	0	0	0	0	0	0	0	0	0	0	0	0	0	0	0	0
Bacteria	Bacteroidetes	Bacteroidia	Bacteroidales	NA	NA	NA	30cd93d7b3c12b0bcc2fe0d81f15d030	0	0	0	0	0	0	0	0	0	0	0	0	0	0	0	0	0	0	0	0	0	0	0	0	0	0	0	27	0	0	0	0	0	0	0	0	0	0	0
Bacteria	Bacteroidetes	Bacteroidia	Bacteroidales	Bacteroidaceae	Bacteroides	NA	c6f7e8cba94f7e6c70e976728e255213	0	0	0	0	0	0	0	0	0	0	39	0	0	0	0	0	0	0	0	0	0	0	0	0	0	0	0	0	0	0	0	0	0	0	0	0	0	0	0
Bacteria	Bacteroidetes	Bacteroidia	Bacteroidales	NA	NA	NA	56061d44e833d95750bf5b3ac29a25d8	0	0	0	0	0	0	0	0	0	20	0	0	0	0	0	0	0	0	0	0	0	0	0	0	0	0	0	0	0	0	0	0	0	0	0	0	0	0	0
Bacteria	Bacteroidetes	Bacteroidia	Bacteroidales	NA	NA	NA	75347446924ce582ee6a4a253fa2d908	0	0	0	0	0	0	0	0	0	0	12	0	0	0	0	0	0	0	0	0	0	0	0	0	0	0	0	0	0	0	0	0	0	0	0	0	0	0	0
Bacteria	Bacteroidetes	Bacteroidia	Bacteroidales	NA	NA	NA	4d57d968ba0e1fca8863210efa97251a	0	0	0	0	0	0	0	0	0	0	47	0	0	0	0	0	0	0	0	0	0	0	0	0	0	0	0	0	0	0	0	0	0	0	0	0	0	0	0
Bacteria	Bacteroidetes	Bacteroidia	Bacteroidales	NA	NA	NA	4b27bad392be5d32e8231dc2966a30e6	0	0	0	0	0	0	0	0	0	0	0	0	0	0	0	0	0	0	0	0	0	0	0	0	0	0	0	0	0	0	0	0	0	0	0	0	34	0	0
Bacteria	Bacteroidetes	NA	NA	NA	NA	NA	dca6f7c683e8916d080d42d1e1ce1f5a	0	0	0	0	0	0	0	0	0	0	0	0	0	0	0	0	0	0	0	0	0	0	0	0	0	0	0	0	0	0	0	0	0	0	0	0	0	41	0
Bacteria	Bacteroidetes	Bacteroidia	Bacteroidales	Porphyromonadaceae	Macellibacteroides	fermentans	e6c53b9fbc415a6c556944e6abc907c0	0	0	0	0	0	0	0	0	0	70	0	0	0	0	0	0	0	0	0	0	0	0	0	0	0	0	0	0	0	0	0	0	0	0	0	0	0	0	0
Bacteria	Bacteroidetes	Bacteroidia	Bacteroidales	Porphyromonadaceae	NA	NA	1de8ff71d29acfc0b1fbe1e3542059c3	0	0	0	0	0	0	0	0	0	0	0	0	0	0	0	0	0	0	0	0	0	0	0	0	0	0	0	0	0	0	0	0	0	0	0	0	0	21	0
Bacteria	Bacteroidetes	Bacteroidia	Bacteroidales	Porphyromonadaceae	Macellibacteroides	fermentans	2ecf2f20ebcfc88ac7fe9bf9e9ffe6d7	0	0	0	0	0	0	0	0	0	0	0	0	0	0	0	0	0	0	0	0	0	0	0	0	0	0	0	0	0	0	0	0	0	0	0	0	35	0	0
Bacteria	Bacteroidetes	Bacteroidia	Bacteroidales	Porphyromonadaceae	Macellibacteroides	fermentans	87a8ff6df1cd2f1ecf7e4dc30b31d372	0	0	0	0	0	0	0	0	0	0	0	0	0	0	0	0	0	0	0	0	0	0	0	0	0	0	0	0	0	0	0	0	0	0	0	0	0	26	0
Bacteria	Bacteroidetes	Bacteroidia	Bacteroidales	Porphyromonadaceae	Macellibacteroides	fermentans	79279e5d40b026145cec3e796653c9f5	0	0	0	0	0	0	0	0	0	0	0	0	0	0	0	0	0	0	0	0	0	0	0	0	0	0	0	0	0	0	0	0	0	0	0	0	0	66	0
Bacteria	Bacteroidetes	Bacteroidia	Bacteroidales	Porphyromonadaceae	NA	NA	4ec1f7b784628d0b54207739703b34b2	0	0	0	0	0	0	0	0	0	0	0	0	0	0	0	0	0	0	0	0	0	0	0	0	0	0	0	0	0	0	0	0	0	0	0	0	16	0	0
Bacteria	Bacteroidetes	Bacteroidia	Bacteroidales	Porphyromonadaceae	NA	NA	7c74d607cd72263969dc5156d0b2654a	0	0	0	0	0	0	0	0	0	0	0	0	0	0	0	0	0	0	0	0	0	0	0	0	0	0	0	0	0	0	0	0	0	0	0	0	0	37	0
Bacteria	Bacteroidetes	Bacteroidia	Bacteroidales	Porphyromonadaceae	Macellibacteroides	fermentans	319b2b9b4da05975a2cfe62dcd61d014	0	0	0	0	0	0	0	0	0	0	0	0	0	0	0	0	0	0	0	0	0	0	0	0	0	0	0	0	0	0	0	0	0	0	0	0	0	0	9
Bacteria	Bacteroidetes	Bacteroidia	Bacteroidales	Porphyromonadaceae	NA	NA	02a1b409c16015e9d6c5de78b4b8d31a	0	0	0	0	0	0	0	0	0	0	0	0	0	0	0	0	0	0	0	0	0	0	0	0	0	0	0	0	0	90	0	0	0	0	0	0	0	0	0
Bacteria	Bacteroidetes	Bacteroidia	Bacteroidales	Porphyromonadaceae	Macellibacteroides	fermentans	bdcd573647fd7bbdbe2444ecfb766bbd	0	0	0	0	0	0	0	0	0	0	0	0	0	15	0	0	0	0	0	0	0	0	0	0	0	0	0	0	0	0	0	0	0	0	0	0	0	0	0
Bacteria	Bacteroidetes	Bacteroidia	Bacteroidales	Porphyromonadaceae	NA	NA	735038dd0f062896514fb1cc50fe6160	0	0	0	0	0	0	0	0	0	0	0	0	0	0	0	0	0	0	0	0	0	0	0	0	0	0	0	0	0	55	0	0	0	0	0	0	0	0	0
Bacteria	Bacteroidetes	Bacteroidia	Bacteroidales	NA	NA	NA	8008b5668fc225eab9bb66824c6a418b	0	0	0	0	0	0	0	0	0	0	0	0	0	0	0	0	0	0	0	0	0	0	0	0	0	0	0	0	0	0	0	0	0	0	0	0	0	124	0
Bacteria	Bacteroidetes	Bacteroidia	Bacteroidales	Rikenellaceae	Alistipes	indistinctus	64d5e0234c20d7eef519d16ca536b28a	0	0	0	0	0	0	0	0	0	0	0	0	0	16	0	0	0	0	0	0	0	0	0	0	0	0	0	0	0	0	0	0	0	0	0	0	0	0	0
Bacteria	Bacteroidetes	Bacteroidia	Bacteroidales	Rikenellaceae	Alistipes	NA	80d30e2d0f54b208ee56ebf2034ea306	0	0	0	0	0	0	0	0	0	0	0	0	0	0	0	0	0	0	0	0	0	0	0	0	0	0	0	0	0	93	0	0	0	0	0	0	0	0	0
Bacteria	Bacteroidetes	Bacteroidia	Bacteroidales	Rikenellaceae	Alistipes	onderdonkii	061c798a901ea9afcb938b0ed73fc9dd	0	0	0	0	0	0	0	0	0	0	0	0	0	0	0	0	0	0	0	0	17	0	0	0	0	0	0	0	0	0	0	0	0	0	0	0	0	0	0
Bacteria	Bacteroidetes	Bacteroidia	Bacteroidales	Rikenellaceae	Alistipes	onderdonkii	10285eb71e5fd803ec541dc92f4435d2	0	0	0	0	0	0	0	0	0	0	0	0	0	0	0	0	0	0	0	0	0	0	0	0	0	0	0	0	0	0	0	0	11	0	0	0	0	0	0
Bacteria	Bacteroidetes	Bacteroidia	Bacteroidales	Rikenellaceae	Alistipes	finegoldii	6e94b098443726d2a5e2c788384ad0e6	0	0	0	0	0	0	0	0	0	0	0	0	0	0	0	0	0	0	0	0	0	0	0	0	0	0	0	0	0	90	0	0	0	0	0	0	0	0	0
Bacteria	Bacteroidetes	Bacteroidia	Bacteroidales	Rikenellaceae	Alistipes	putredinis	5b42d2f51f11e842ecdf8ef2de692b28	0	0	0	0	0	0	0	0	0	0	0	0	0	0	0	0	0	0	0	0	0	0	0	0	0	0	18	0	0	0	0	0	0	0	0	0	0	0	0
Bacteria	Bacteroidetes	Bacteroidia	Bacteroidales	NA	NA	NA	3485de809e9dd5856b2ebea0ddf36f9a	0	0	0	0	0	0	0	0	0	0	0	0	0	0	0	0	0	0	0	0	0	0	0	0	0	0	0	0	0	9	0	0	0	0	0	0	0	0	0
Bacteria	Bacteroidetes	NA	NA	NA	NA	NA	e1f45aa843a58961e49d5e57340fbdf0	0	0	0	0	0	0	0	0	0	0	0	0	0	0	0	0	0	0	0	0	0	0	0	0	0	0	0	0	0	0	0	0	19	0	0	0	0	0	0
Bacteria	Bacteroidetes	Bacteroidia	Bacteroidales	NA	NA	NA	fd4ec03e77716a26ab334feba41b3c72	0	0	0	0	0	0	0	0	0	0	0	0	0	0	0	0	0	0	0	0	0	0	0	0	0	0	0	0	0	91	0	0	0	0	0	0	0	33	0
Bacteria	Bacteroidetes	Bacteroidia	Bacteroidales	NA	NA	NA	4254e9caf6e283041ba3f916bbc41890	0	0	0	0	0	0	0	0	0	0	0	0	0	0	0	0	0	0	0	0	0	0	0	0	0	0	0	0	0	0	0	0	0	0	0	0	7	0	0
Bacteria	Bacteroidetes	Bacteroidia	Bacteroidales	NA	NA	NA	9443b8a4bff96fde2c6463d852417622	0	0	0	0	0	0	0	0	0	0	0	0	0	0	0	0	0	0	0	0	0	0	0	0	0	0	0	0	0	68	0	0	0	0	0	0	0	0	0
Bacteria	Bacteroidetes	NA	NA	NA	NA	NA	93961e821f3fff9658fbb6f22097d492	0	0	0	0	0	0	0	0	0	0	0	0	0	0	0	0	0	0	0	0	0	0	0	0	0	0	0	0	0	0	0	147	0	0	0	0	0	0	0
Bacteria	Bacteroidetes	Bacteroidia	Bacteroidales	NA	NA	NA	9de5f47c14d10f3ea3dec74ec67b80fc	0	0	0	0	0	0	0	0	0	0	0	0	0	0	0	0	0	0	0	0	0	0	0	0	0	0	0	0	0	68	0	0	0	0	0	0	0	0	0
Bacteria	Bacteroidetes	NA	NA	NA	NA	NA	9f65430e0bc1540e248fe53109549b09	0	0	0	0	0	0	0	0	0	0	0	0	0	0	0	0	0	0	0	0	0	0	0	0	0	0	0	0	0	56	0	0	0	0	0	0	0	0	0
Bacteria	Bacteroidetes	NA	NA	NA	NA	NA	359aba5e71c8ccb5fa649245a1ce4090	0	0	0	0	0	0	0	0	0	0	0	0	0	0	0	0	0	0	0	0	0	0	0	0	0	0	0	0	0	0	0	0	0	0	0	0	73	0	0
Bacteria	Bacteroidetes	[Saprospirae]	[Saprospirales]	Chitinophagaceae	NA	NA	e238bb1483291fe97b6b5fd72383c37c	0	0	0	0	0	0	0	0	0	0	6	0	0	0	0	0	0	0	0	0	0	0	0	0	0	0	0	0	0	0	0	0	0	0	0	0	0	0	0
Bacteria	Bacteroidetes	NA	NA	NA	NA	NA	06e9eff9683bfb446bac52b240e3720b	0	0	0	0	0	0	0	0	0	0	0	0	0	0	0	0	0	0	0	0	0	0	0	0	0	0	0	0	0	0	0	0	0	0	0	0	5	0	0
Bacteria	Bacteroidetes	Sphingobacteriia	Sphingobacteriales	Sphingobacteriaceae	Solitalea	koreensis	fd555681e5e61cbc6d42129ea02fc329	0	0	0	0	0	0	0	13	0	0	0	0	0	0	0	0	0	0	0	0	0	0	0	0	0	0	0	0	0	0	0	0	0	0	0	0	0	0	0
Bacteria	Bacteroidetes	Bacteroidia	Bacteroidales	NA	NA	NA	a44cfb07b7ab2a194c2f27788c84e279	0	0	0	0	0	0	0	0	0	0	0	0	0	0	0	0	0	0	0	117	0	0	0	0	0	0	0	0	0	0	0	0	0	0	0	0	0	0	0
Bacteria	Bacteroidetes	Bacteroidia	Bacteroidales	NA	NA	NA	9787a52d4cf7b5c70bd6b45ab619a89d	0	0	0	0	0	0	0	0	0	0	0	0	0	0	0	0	0	19	0	0	0	0	0	0	0	0	0	0	0	0	0	0	0	0	0	0	0	0	0
Bacteria	Bacteroidetes	Bacteroidia	Bacteroidales	NA	NA	NA	bac5aa8bf82e1f08d890e397e5613d1a	0	0	0	0	0	0	0	0	0	0	0	0	0	0	0	0	0	0	0	0	0	0	0	0	0	0	0	0	0	0	0	0	0	0	0	0	108	57	0
Bacteria	Bacteroidetes	Bacteroidia	Bacteroidales	NA	NA	NA	6eb323aa047b376544baa984284c2647	0	0	0	0	0	0	0	0	0	0	0	0	0	0	0	0	0	0	0	0	0	0	0	0	0	0	0	0	0	0	0	0	0	0	0	0	0	0	71
Bacteria	Bacteroidetes	Bacteroidia	Bacteroidales	NA	NA	NA	01b7cfd93c5246c71917a7595d482dee	0	0	0	0	0	0	0	0	0	0	0	0	0	0	0	0	0	0	145	0	0	0	0	0	0	0	0	0	0	0	0	0	0	0	0	0	0	0	0
Bacteria	Bacteroidetes	[Saprospirae]	[Saprospirales]	Chitinophagaceae	NA	NA	db33fc2652c435071c437de2cd455ec7	0	11	0	0	0	0	0	0	0	0	0	0	0	0	0	0	0	0	0	0	0	0	0	0	0	0	0	0	0	0	0	0	0	0	0	0	0	0	0
Bacteria	Bacteroidetes	Bacteroidia	Bacteroidales	NA	NA	NA	d681b60dbd84cbba788c7685ef8f46c2	0	0	0	0	0	0	0	0	0	0	0	0	0	0	0	4	0	0	0	0	0	0	0	0	0	0	0	0	0	0	0	0	0	0	0	0	0	0	0
Bacteria	Bacteroidetes	[Saprospirae]	[Saprospirales]	Chitinophagaceae	NA	NA	80118a0f9dba3fecc9f438b43456023d	0	0	0	0	0	0	0	0	0	6	0	0	0	0	0	0	0	0	0	0	0	0	0	0	0	0	0	0	0	0	0	0	0	0	0	0	0	0	0
Bacteria	Bacteroidetes	Bacteroidia	Bacteroidales	NA	NA	NA	0b8e8c593d5021a049b8d340419fb7a1	0	0	0	0	0	0	0	0	0	0	0	0	0	0	0	0	0	0	15	0	0	0	0	0	0	0	0	0	0	0	0	0	0	0	0	0	0	0	0
Bacteria	Bacteroidetes	Bacteroidia	Bacteroidales	NA	NA	NA	73440209c6b539c9ab71197ecaff3a39	0	0	0	0	0	0	0	0	0	0	0	0	0	0	0	0	0	0	0	0	0	0	0	0	0	0	0	0	0	0	0	0	0	0	0	0	92	0	0
Bacteria	Bacteroidetes	Bacteroidia	Bacteroidales	NA	NA	NA	08f07b5b6bfff2ee8d08d38dfad7c7ef	0	0	0	0	0	0	0	0	0	0	0	0	0	0	0	0	0	0	0	0	0	0	0	0	0	0	0	0	0	0	0	0	0	0	0	0	0	57	0
Bacteria	Bacteroidetes	Bacteroidia	Bacteroidales	NA	NA	NA	6c44fdede117dcd105127ec38d2dadeb	0	0	0	0	0	0	0	0	0	0	0	0	0	0	0	0	0	0	0	0	0	0	0	0	0	0	0	0	0	0	0	0	0	0	0	0	0	0	115
Bacteria	Bacteroidetes	Bacteroidia	Bacteroidales	NA	NA	NA	c0e0ef55d1429e79775e056b8b08795d	0	0	0	0	0	0	0	0	0	0	0	0	0	0	0	0	0	0	0	0	0	0	0	0	0	0	0	0	0	0	0	0	0	0	0	0	125	0	0
Bacteria	Bacteroidetes	Bacteroidia	Bacteroidales	NA	NA	NA	cf4cb8f328badc09584b7cc4657f60f2	0	0	0	0	0	0	0	0	0	0	0	0	0	0	0	0	0	0	0	0	0	0	0	0	0	0	0	0	0	0	0	0	0	0	0	0	0	117	0
Bacteria	Bacteroidetes	NA	NA	NA	NA	NA	35d55bda5bccf8c1c5edbf64077a3103	0	0	0	0	0	0	0	0	0	0	0	0	15	0	0	0	0	0	0	0	0	0	0	0	0	0	0	0	0	0	0	0	0	0	0	0	0	0	0
Bacteria	Bacteroidetes	Bacteroidia	Bacteroidales	NA	NA	NA	7c2f7c3d4baeb7815d9c496aeb87e34d	0	0	0	0	0	0	0	0	0	0	0	0	0	0	0	0	0	0	64	0	0	0	0	0	0	0	0	0	0	0	0	0	0	0	0	0	0	0	0
Bacteria	Bacteroidetes	Bacteroidia	Bacteroidales	NA	NA	NA	d5126afb6e788c18a4a3aabcaafd2b3b	0	0	0	0	0	0	0	0	0	0	0	0	0	0	0	0	0	0	0	0	0	0	0	0	0	0	0	0	0	0	0	0	0	0	0	0	39	0	0
Bacteria	Bacteroidetes	Bacteroidia	Bacteroidales	NA	NA	NA	79f0ea8b0100adf5b069a6d730f2ff8f	0	0	0	0	0	0	0	0	0	0	0	0	0	0	0	0	0	0	0	0	0	0	0	0	0	0	0	0	0	0	0	0	0	0	0	0	0	34	0
Bacteria	Bacteroidetes	Bacteroidia	Bacteroidales	NA	NA	NA	5fa35c9fd4a6b816b88a3dfeb195e664	0	0	0	0	0	0	0	0	0	0	0	0	0	0	0	0	0	30	0	0	0	0	0	0	0	0	0	0	0	0	0	0	0	0	0	0	0	0	0
Bacteria	Bacteroidetes	Bacteroidia	Bacteroidales	NA	NA	NA	6b8d7fa82ed2316278dcda225e76ff21	0	0	0	0	0	0	0	0	0	0	0	0	0	0	0	0	0	0	0	0	0	0	0	0	0	0	0	0	0	0	0	0	0	0	0	0	86	81	0
Bacteria	Bacteroidetes	Bacteroidia	Bacteroidales	NA	NA	NA	2104e8e49f4f2f0680d4074d0432902f	0	0	0	0	0	0	0	0	0	0	0	0	0	0	0	0	0	0	0	0	0	0	0	0	0	0	0	0	0	0	0	0	0	0	0	0	0	0	13
Bacteria	Bacteroidetes	Bacteroidia	Bacteroidales	NA	NA	NA	d28b51b07758024d67b571e150684aa7	0	0	0	0	0	0	0	0	0	0	0	0	0	0	0	0	0	0	12	0	0	0	0	0	0	0	0	0	0	0	0	0	0	0	0	0	0	0	0
Bacteria	Bacteroidetes	NA	NA	NA	NA	NA	8ec7dfeaf543ec2d90f55a29e58103ff	0	0	0	0	0	0	0	0	0	0	0	0	0	0	0	0	0	0	27	0	0	0	0	0	0	0	0	0	0	0	0	0	0	0	0	0	0	0	0
Bacteria	Bacteroidetes	NA	NA	NA	NA	NA	af74de718cd9dbec092d10f3e05d9710	0	0	0	0	0	0	0	0	0	0	0	0	0	0	0	0	0	0	0	0	0	0	0	0	0	0	0	0	0	0	0	0	0	0	0	0	17	0	0
Bacteria	Bacteroidetes	Bacteroidia	Bacteroidales	NA	NA	NA	749ae4c3817dd8b8b4ddfa4b04d68f35	0	0	0	0	0	0	0	0	0	0	0	0	0	0	0	0	0	0	0	0	0	0	0	0	0	0	0	0	0	0	0	0	0	0	0	0	0	31	0
Bacteria	Bacteroidetes	Flavobacteriia	Flavobacteriales	Cryomorphaceae	NA	NA	02c72a4d7f24154b820839310766b787	0	0	0	0	0	0	0	0	0	0	0	0	0	0	0	0	0	0	0	0	0	0	0	0	0	0	0	0	0	0	0	0	0	0	0	0	0	83	0
Bacteria	Bacteroidetes	Flavobacteriia	Flavobacteriales	NA	NA	NA	cde973b1c1a0eece41a7478893988473	0	0	0	0	0	0	0	0	0	0	0	0	0	0	0	0	0	0	0	0	0	0	0	0	0	0	0	0	0	0	0	0	0	0	0	0	66	0	0
Bacteria	Bacteroidetes	NA	NA	NA	NA	NA	6b9add1054d6de6198cb45ccdff60675	0	0	0	11	0	0	0	0	0	0	0	0	0	0	0	0	0	0	0	0	0	0	0	0	0	0	0	0	0	0	0	0	0	0	0	0	0	0	0
Bacteria	Bacteroidetes	NA	NA	NA	NA	NA	d97f1d74ff32b916259d0b04bca44bcb	0	0	0	0	0	0	0	0	0	0	0	0	0	0	0	0	0	0	0	0	0	0	0	0	0	0	0	0	0	0	0	0	0	0	0	0	0	0	50
Bacteria	Bacteroidetes	Flavobacteriia	Flavobacteriales	Cryomorphaceae	Lishizhenia	caseinilytica	615b1ae6b66de76fa92e7466d0779a4e	0	0	0	0	0	0	0	0	0	0	0	0	0	0	0	0	0	0	0	0	0	0	0	0	0	0	0	0	0	92	0	0	0	0	0	0	0	0	0
Bacteria	Bacteroidetes	Flavobacteriia	Flavobacteriales	Cryomorphaceae	Lishizhenia	caseinilytica	4a3b027e308ee59c456e2e92a1f5a280	0	0	0	0	0	0	0	0	0	0	0	0	0	0	0	0	0	0	0	0	0	0	0	0	0	0	0	0	0	0	0	0	0	0	0	0	110	0	83
Bacteria	Bacteroidetes	Flavobacteriia	Flavobacteriales	Cryomorphaceae	Lishizhenia	caseinilytica	1b612b44a14dbf4da14f9503ccf8ffbd	0	0	0	0	0	0	0	0	0	0	0	0	0	0	0	0	0	0	0	0	0	0	0	0	0	0	0	0	0	0	0	0	0	0	0	0	0	81	0
Bacteria	Bacteroidetes	Flavobacteriia	Flavobacteriales	Cryomorphaceae	Lishizhenia	caseinilytica	d8ebdcf7428b911333b799d4af2bd350	0	0	0	0	0	0	0	0	0	0	0	0	0	33	0	0	0	0	0	0	0	0	0	0	0	0	0	0	0	0	0	0	0	0	0	0	0	0	0
Bacteria	Bacteroidetes	Flavobacteriia	Flavobacteriales	Cryomorphaceae	Lishizhenia	caseinilytica	80fec2197f08bade9299060b22f39935	0	0	0	0	0	0	0	0	0	0	0	0	29	0	0	0	0	0	0	0	0	0	0	0	0	0	0	0	0	0	0	0	0	0	0	0	0	0	0
Bacteria	Bacteroidetes	Flavobacteriia	Flavobacteriales	Cryomorphaceae	Lishizhenia	caseinilytica	2a3c256638d485fb667b1962494b4a84	0	0	0	0	0	0	0	13	0	0	0	0	0	0	0	0	0	0	0	0	0	0	0	0	0	0	0	0	0	0	0	0	0	0	0	0	0	0	0
Bacteria	Bacteroidetes	Flavobacteriia	Flavobacteriales	Cryomorphaceae	Lishizhenia	caseinilytica	4ed6fd97bd5e0b87ef5932910bd70ad7	0	0	0	0	0	0	0	0	0	0	0	0	0	0	0	0	0	0	0	0	0	0	0	0	0	0	0	0	18	0	0	0	0	0	0	0	0	0	0
Bacteria	Bacteroidetes	Flavobacteriia	Flavobacteriales	Cryomorphaceae	Lishizhenia	caseinilytica	d605b08794aa502aa0f40a4862fe63d7	0	0	0	0	0	0	8	0	0	0	0	0	0	0	0	0	0	0	0	0	0	0	0	0	0	0	0	0	0	0	0	0	0	0	0	0	0	0	0
Bacteria	Bacteroidetes	Flavobacteriia	Flavobacteriales	Cryomorphaceae	Lishizhenia	caseinilytica	1efd4961ab16aa719e7ab57f88cf78b0	0	0	0	0	0	0	0	0	0	18	0	0	0	0	0	0	0	0	0	0	0	0	0	0	0	0	0	0	0	0	0	0	0	0	0	0	0	0	0
Bacteria	Bacteroidetes	Flavobacteriia	Flavobacteriales	Cryomorphaceae	Lishizhenia	caseinilytica	7cd132e1adb6b69c749f74b0f67f8579	0	0	0	0	0	0	0	0	0	0	0	0	0	0	0	0	0	0	0	0	0	0	0	0	0	0	0	0	0	0	0	0	0	0	0	0	0	42	0
Bacteria	Bacteroidetes	Flavobacteriia	Flavobacteriales	Cryomorphaceae	Lishizhenia	caseinilytica	ee2a66216ac2ba22875f4b072d7fc09f	0	0	0	0	0	0	0	0	0	0	0	0	0	11	0	0	0	0	0	0	0	0	0	0	0	0	0	0	0	0	0	0	0	0	0	0	0	0	0
Bacteria	Bacteroidetes	Flavobacteriia	Flavobacteriales	Cryomorphaceae	Lishizhenia	caseinilytica	d1c49a1f0868b3f7af6bc32fb0b0e14e	0	0	0	0	0	0	0	0	0	0	0	0	0	41	0	0	0	0	0	0	0	0	0	0	0	0	0	0	0	0	0	0	0	0	0	0	0	0	0
Bacteria	Bacteroidetes	Flavobacteriia	Flavobacteriales	Cryomorphaceae	Lishizhenia	caseinilytica	e02aa10613759600979b1ec892cf0903	0	0	0	0	0	0	0	0	0	0	0	0	16	0	0	0	0	0	0	0	0	0	0	0	0	0	0	0	0	0	0	0	0	0	0	0	0	0	0
Bacteria	Bacteroidetes	Flavobacteriia	Flavobacteriales	NA	NA	NA	117c9d06fb588b7a9f33252ab12c1743	0	0	0	0	0	0	0	0	0	0	0	0	0	0	0	0	0	0	0	0	0	0	0	0	0	0	0	0	0	25	168	0	0	0	0	0	0	15	0
Bacteria	Bacteroidetes	Flavobacteriia	Flavobacteriales	NA	NA	NA	a31055da09e83fcff2dfb1452158f0c3	0	0	0	0	0	0	0	0	0	0	0	0	0	0	0	0	0	0	0	0	0	0	0	0	0	0	0	0	47	72	106	110	0	0	0	0	0	0	0
Bacteria	Bacteroidetes	Flavobacteriia	Flavobacteriales	NA	NA	NA	d57d5ff3643833b5733528bf6c8c7d71	0	0	0	0	0	0	0	0	0	0	0	0	0	0	0	0	0	0	0	0	0	0	0	0	0	0	0	0	80	91	125	64	0	0	0	0	0	0	0
Bacteria	Bacteroidetes	Flavobacteriia	Flavobacteriales	Cryomorphaceae	NA	NA	8c86d12ba33d61eb64b6ef7e03f0cb19	0	0	0	0	0	0	0	0	0	0	0	0	0	0	0	0	0	0	0	0	0	0	0	0	0	0	0	0	0	0	0	0	0	0	0	0	148	0	0
Bacteria	Bacteroidetes	Flavobacteriia	Flavobacteriales	Cryomorphaceae	NA	NA	aa12a2363c9e1a46ca5e8d9190b571d0	0	0	0	0	0	0	0	0	0	0	0	0	0	0	0	0	0	0	0	0	0	0	0	0	0	0	0	0	0	0	0	0	0	0	0	0	0	52	0
Bacteria	Bacteroidetes	Flavobacteriia	Flavobacteriales	[Weeksellaceae]	Bergeyella	zoohelcum	ac30329c9d1bc0f02e6ef818e6692eac	641	1234	1786	1278	269	922	384	76	227	0	0	0	0	0	0	0	0	0	0	0	140	341	1535	843	843	1081	306	433	0	0	0	0	0	0	0	0	0	0	0
Bacteria	Bacteroidetes	Flavobacteriia	Flavobacteriales	[Weeksellaceae]	Bergeyella	zoohelcum	5efed176131e29b27c374692aedfd46c	401	1018	1144	1013	252	881	281	51	132	0	0	0	0	0	0	0	0	0	0	0	93	211	1063	617	661	582	280	223	0	0	26	0	0	0	0	0	0	0	0
Bacteria	Bacteroidetes	Flavobacteriia	Flavobacteriales	[Weeksellaceae]	Bergeyella	zoohelcum	22facac75f03c7bba68d666f2bd27a7f	380	643	815	729	311	1095	396	31	82	0	0	0	0	0	0	0	0	0	0	0	109	316	601	427	530	562	256	539	0	0	0	0	0	0	0	0	0	0	0
Bacteria	Bacteroidetes	Flavobacteriia	Flavobacteriales	[Weeksellaceae]	Bergeyella	zoohelcum	abc13cedddff9a5fa0d79e28cb57dce4	688	689	531	775	268	208	360	53	43	0	0	0	0	0	0	0	0	0	0	0	26	375	982	488	469	260	45	283	0	0	0	0	0	0	0	66	0	0	0
Bacteria	Bacteroidetes	Flavobacteriia	Flavobacteriales	[Weeksellaceae]	Bergeyella	zoohelcum	6ec67b6d83c701c913346f780da88e80	451	384	282	330	311	278	186	31	43	0	0	0	0	0	49	62	0	0	0	0	28	179	462	444	274	162	0	259	0	0	0	0	0	0	0	0	0	0	0
Bacteria	Bacteroidetes	Flavobacteriia	Flavobacteriales	[Weeksellaceae]	Bergeyella	zoohelcum	51aed3fb91ed9f7a2480eeec274fc4df	379	930	1608	980	414	984	233	44	232	0	0	0	0	0	0	0	0	0	0	0	470	183	1205	698	1362	1070	278	312	0	0	0	0	0	0	0	0	0	0	25
Bacteria	Bacteroidetes	Flavobacteriia	Flavobacteriales	[Weeksellaceae]	Bergeyella	zoohelcum	8dc8733d4358afc3be4b8f1db4589792	212	783	1088	825	396	916	202	26	162	0	0	0	0	0	0	0	30	0	0	0	379	140	751	450	1075	565	242	155	0	0	0	0	0	0	0	0	0	0	0
Bacteria	Bacteroidetes	Flavobacteriia	Flavobacteriales	[Weeksellaceae]	Bergeyella	zoohelcum	ad98b2eafc6f4f31a662cd328ff1ebbd	198	537	668	624	428	1134	252	14	103	0	0	0	0	0	0	0	0	0	0	0	436	179	444	319	758	579	209	360	0	0	0	0	0	0	0	0	0	0	0
Bacteria	Bacteroidetes	Flavobacteriia	Flavobacteriales	[Weeksellaceae]	Bergeyella	zoohelcum	fbf333b8e536d528fd54d4594861586e	277	45	73	112	0	0	75	45	66	0	0	0	0	0	0	0	0	0	0	0	0	77	50	85	135	217	112	383	0	0	0	0	0	0	0	0	0	0	0
Bacteria	Bacteroidetes	Flavobacteriia	Flavobacteriales	[Weeksellaceae]	Bergeyella	zoohelcum	2e4ad7d3bbe77f5cc7fe60e878cbcf61	0	24	0	0	0	0	53	0	0	0	0	0	0	0	0	0	0	0	0	0	0	0	25	43	76	131	95	416	0	0	0	0	0	0	0	0	0	0	0
Bacteria	Bacteroidetes	Flavobacteriia	Flavobacteriales	Flavobacteriaceae	NA	NA	7acfc306d0add6894e8ce59fad91ed63	0	0	0	0	0	0	0	0	0	0	0	0	0	0	85	0	0	0	0	0	0	0	0	0	0	0	0	0	0	0	0	0	0	0	0	0	0	0	0
Bacteria	Bacteroidetes	Flavobacteriia	Flavobacteriales	Flavobacteriaceae	NA	NA	df19cadfa4c339bc6ac1c07c66fdd0fe	0	0	0	0	0	0	0	0	0	0	0	0	0	0	0	0	0	0	0	0	0	0	0	0	0	0	0	0	0	0	0	0	0	0	0	0	19	0	0
Bacteria	Bacteroidetes	Flavobacteriia	Flavobacteriales	Flavobacteriaceae	NA	NA	f198535bc5ca39b2cfdc2a2b0d8d518b	0	0	0	0	0	0	0	0	0	0	0	0	0	0	0	0	0	0	0	0	0	0	0	0	0	0	0	0	0	29	0	0	0	0	0	0	0	0	0
Bacteria	Bacteroidetes	Flavobacteriia	Flavobacteriales	Flavobacteriaceae	NA	NA	3c27397b3ce7eaaa80162466b5d30432	0	0	0	0	0	0	0	0	0	0	0	0	0	16	0	0	0	0	0	0	0	0	0	0	0	0	0	0	0	0	0	0	0	0	0	0	0	0	0
Bacteria	Bacteroidetes	Flavobacteriia	Flavobacteriales	Flavobacteriaceae	NA	NA	4e73df106dae6d47bddf9d9253c27df8	0	0	0	0	0	0	0	0	0	0	0	0	0	86	0	0	0	0	0	0	0	0	0	0	0	0	0	0	0	0	0	0	0	0	0	0	0	0	0
Bacteria	Bacteroidetes	Flavobacteriia	Flavobacteriales	Flavobacteriaceae	NA	NA	43c5d7bb0ca9f59fc5f7239ad24a66d1	0	0	0	0	0	0	0	0	0	0	0	0	0	0	0	0	0	0	0	0	0	0	0	0	0	0	0	0	0	0	0	0	0	0	0	0	0	78	0
Bacteria	Bacteroidetes	Flavobacteriia	Flavobacteriales	Flavobacteriaceae	NA	NA	3b7379320f0172617bc29ea4bc6a071c	0	0	0	0	0	0	0	0	0	0	0	0	16	0	0	0	0	0	0	0	0	0	0	0	0	0	0	0	0	0	0	0	0	0	0	0	0	0	0
[truncated: 1,426 more rows]
