# Supplementary material for: The skin microbiome of Xenopus laevis and the effects of husbandry conditions
Source: Anim Microbiome. 2021 Feb 5;3:17. doi: 10.1186/s42523-021-00080-w (PMC7866774; doi:10.1186/s42523-021-00080-w)
Supplement: Supplementary file 5 — Additional file 5: Supplementary Table 4: Core microbiome shared between clean and standard conditions. Relative abundance (%) of core microbiome members shared between clean and standard housing conditions for adult, ii) tadpole, and iii) environmental water samples. OTUs were combined at the Genus level and were identified as core microbiome members based on an average relative abundance greater than 1% in both Clean and Standard conditions. Log2FC represents the log2 fold change of abundance in the clean samples compared to that in the standard samples. [file 42523_2021_80_MOESM5_ESM.xlsx]

## Sheet: Adult
Genus	Clean	Standard	Log2FC
Bergeyella	80.5	78.3	0.04
Haloferula	8.9	7.7	0.22
Pseudomonas	4.8	7	-0.54
Leifsonia	1.8	3.3	-0.87

## Sheet: Tadpole
Genus	Clean	Standard	Log2FC
Alkanindiges	2.3	34.8	-3.92
Pseudomonas	28.6	4.9	2.56
Sphaerotilus	9.5	8.5	0.16
Arthrospira	8.1	8.3	-0.03
Rheinheimera	1.9	9.9	-2.34
Leifsonia	7.2	2.2	1.71
Spirochaeta	3.8	3.3	0.17
Siphonobacter	4.7	1.1	2.12
Bacteroides	2.7	1.9	0.56
Pelomonas	1.6	2	-0.34

## Sheet: Water
Genus	Clean	Standard	Log2FC
Litorilinea	5.3	10.8	-1.04
Nitrospira	12.1	4	1.6
Aquamonas	13.9	1	3.78
Alkanindiges	3.9	7.4	-0.92
Planctomycete	4.3	1.4	1.6
Prosthecobacter	2.8	2.4	0.23
Ardenscatena	3	2.1	0.53
Arthrospira	1	3.6	-1.8
Novosphingobium	2.7	1.9	0.53
Woodsholea	1.8	2.6	-0.55
